# Supplementary material for: Virophages, polintons, and transpovirons: a complex evolutionary network of diverse selfish genetic elements with different reproduction strategies
Source: Virol J. 2013 May 23;10:158. doi: 10.1186/1743-422X-10-158 (PMC3671162; doi:10.1186/1743-422X-10-158)
Supplement: Additional file 3 — Multiple sequence alignments and phylogenetic trees computed using TreeFinder and PhyML (Newic format). [file 1743-422X-10-158-S3.zip]

Archive with 37 entries (37 files):
- trees_aln4trees_2013/ATP_plus.4tree
- trees_aln4trees_2013/ATP_plus.afa
- trees_aln4trees_2013/ATP_plus.freetree.nw
- trees_aln4trees_2013/ATP_plus.phy_phyml_tree.nw
- trees_aln4trees_2013/GIY.phy_phyml_tree.nw
- trees_aln4trees_2013/GIY_plus.4tree
- trees_aln4trees_2013/GIY_plus.afa
- trees_aln4trees_2013/GIY_plus.freetree.nw
- trees_aln4trees_2013/helic_plus1.4tree
- trees_aln4trees_2013/helic_plus1.afa
- trees_aln4trees_2013/helic_plus1.freetree.nw
- trees_aln4trees_2013/helic_plus1.phy_phyml_tree.nw
- trees_aln4trees_2013/integrase_plus.4tree
- trees_aln4trees_2013/integrase_plus.afa
- trees_aln4trees_2013/integrase_plus.freetree.nw
- trees_aln4trees_2013/integrase_plus.phy_phyml_tree.nw
- trees_aln4trees_2013/OLV2_plus.4tree
- trees_aln4trees_2013/OLV2_plus.afa
- trees_aln4trees_2013/OLV2_plus.freetree.nw
- trees_aln4trees_2013/OLV2_plus.phy_phyml_tree.nw
- trees_aln4trees_2013/POLB_plus.4tree
- trees_aln4trees_2013/POLB_plus.afa
- trees_aln4trees_2013/POLB_plus.freetree.nw
- trees_aln4trees_2013/POLB_plus.phy_phyml_tree.nw
- trees_aln4trees_2013/prot_plus.4tree
- trees_aln4trees_2013/prot_plus.afa
- trees_aln4trees_2013/prot_plus.freetree.nw
- trees_aln4trees_2013/prot_plus.phy_phyml_tree.nw
- trees_aln4trees_2013/README.txt
- trees_aln4trees_2013/trhel.phy_phyml_tree.nw
- trees_aln4trees_2013/trhel7.4tree
- trees_aln4trees_2013/trhel7.afa
- trees_aln4trees_2013/trhel7.freetree.nw
- trees_aln4trees_2013/TVpol_plus.4tree
- trees_aln4trees_2013/TVpol_plus.afa
- trees_aln4trees_2013/TVpol_plus.freetree.nw
- trees_aln4trees_2013/TVpol_plus.phy_phyml_tree.nw
