# Supplementary material for: Virophages, polintons, and transpovirons: a complex evolutionary network of diverse selfish genetic elements with different reproduction strategies
Source: Virol J. 2013 May 23;10:158. doi: 10.1186/1743-422X-10-158 (PMC3671162; doi:10.1186/1743-422X-10-158)
Supplement: Additional file 3 — Multiple sequence alignments and phylogenetic trees computed using TreeFinder and PhyML (Newic format). [file 1743-422X-10-158-S3.zip › trees_aln4trees_2013/ATP_plus.4tree]

>Ea_Entdi167386300
RLFMEFDFVR--IIIGKQGAGKTTFIMKELAKHYEIIYVSQNAGDTFKELKDLIIYGMNYEKFMPALMQYYKQPEK--HLIILEDASA--EDKWGEIIRLRHLKTTIIVNLHIWKALNPFKTQIATIIIFKGSENFGYIYRQTSATNSAYLYQSIN-QNEVLKIDN-GLIIKR--------
>Polinton-2_HM_15p
ILEKGFHFNFNTIITGPTNSGKSTMARELL--YYPALFVEPSESHTWRDIINSNYDIITVDENLDPVIQRAISFKDLLKILLFDDISFCL--QYTSACSGSHHTITVFHAVPSKSQAWNLVSHYKCIVSFD-NSEIEKIFKN-GKMHHIDLLNKETSQHGHLFIPVLFYEMSVKANKNYYY
>E2_Giala308159247
EFEKRFPS--I-PIVGVTGSGKTTIIINLFRLNYSIIYVAANYRDTLRVLEDEVQIAKAIKDLLEDLVARYITIEERPKLLAIDDNSAKAVNNVYRLIDRRHHNTSVLACIHNLKAFHAFRMHATEFIFTAGNQALKDVYED-GNIFPIEKAQEGTCDLFCKIYDKPDDRYYFFRAELREN
>env136185112
NIQNIYHDINSLFVCGPTGCGKSSFIRDIM--NFPAKIYFSSKRDVLDGYIQRVEIDDDIL---NPYTLQQISESE--PLCVFDDIEFSNNTRSNEILNGRSYKIYLITVNHQPAKTRNLFEASAVVIFPRRATTYNYLLEK-LHIPKYDIIMNCKSNFVYI-----------PEISDKYI
>zf_Mavir326439163
KSLIYFDSIS--FISGQSGSGKSTFVVQLI---YRGHFFAITDKDRFGKIYLDIKLYEKEKKKFEEVLKEELRIDLFKDVIFFDDYENKDIEVRDHLLQGRHYKCNMIIANHKTQGGPSIKQETTNYVIFKKTYQREGLFKN-LGLKKQDLVDKLLSRWVCYNIDN-------LTSKAVVN
>vi_OrgLa322510450
YLDPELDEANILYITGASGSGKSYYSAEYIKQP-NVMLF--SSVDAVLDKIKKVKRFKIHD---DDFVGEQFSIDF-KDLLIFDDVDISSLKELDKALTGRHTGTSVVYTTHTACATKLLTESHSVTFFMNAGKSSKYLLDSGKKQIELNVKSRTTKSYPQLVLTQ-------FSD-----
>env136472150
EVGGAFRVPKITYITGASGSGKSYFTRMYVEEKYKEVYLISSISDSID------KIKNLHRIKMDKLLTEDISADF-KDCVIFDDCLDKRRLELNSVLTGRHFNCEVVYTSHLATQTKRLNECKSVVIFPSGGRSIKYLLDNGDRDQIRKKLNSRWINKGFP----SKAVLNDTD------
>env139742087
----SVAD--L-YVVGASGSGKSYFTRQFADQRYPRKIFLISSLENSIDKIKDL-------KRIPEFLMDDIQADF-KDLVIFDDCELMDKLGLNQLLIGRHHNISVCELRHNATAGHEMLNEANSITMFPGGRSLKYLLDQGNHQIKLNLKSRVSKGFPMIVLS--------YVNQDD--
>vi_Spuvi195982534
KIGGKFKKVEVIYIAGQSGSGKSTYAAQ--------YIY------HYKKLFPKNFVFSRLKEILVSLGCIEIPIDEIKDLCLFDDIDIKERNDQNDILTGRHNNIYIIVTSHLINKNTRILNEAHKVTFFPKGYGITYFLKNGKKQIDVEIKSRITKGYPLF--------IFYKT------
>env136179552
LCVQEKKGFQILYITGASGSGKSTYTRLYCEQKYPNILF-SSLPDSLDSIKPRRFKIDD--RLLDEPITTDNIGFQ--DCIIFDDIDLTNRQDANCVLIGRHFKITAIFTNHLPTDTRRLNESHAVVYFPHSSRGTRYLLEQ-GLDKDIKIKKMPT-RWCCVFKNY-------RRMASMMD
>env137739104
ELEGEFQMDNILYITGASGSGKSTYTARYAKIKFKNYVF-SALKDSLDVIKPKRFKISKET-----LLDDPILIDL-KDLCIFDDIDISDKTNLNQILTGRHFKISCIITNHLPSYTRRLNECHSVTYFPHSNGKIKKFLLDQGLDKAFKNKNAKS-RWATI--------FKNVNTKEIRL
>PC2-1_CBp
---MNFNSLENIIVLGNTGSGKSSFVRHVIYQRFDIFLITETEEDCNIVFNHRIVIDDKYPEMINNFKTWGEENKKLPKLILYDDVSFLK--NMKGFGISRHFNMWNMFLVHRTTYLDATRGCRVWIFL--SVKNIDPFVSKNFDKCVIDTTAHGSEQISYLVLNKKMAFFYNLKKKDLLQ
>El_Caebr268568730
---MNFNSLENIIVLGNTGSGRGF----------DIFLITETEEDCNIVFNHRIVIDDKYPEMINNFKTWGEENKKIPKLILYDDVSFLK--NMKGFGISRHFNMWNMFLVHRTTYLDATRGS-CRVWIFLSTQNIDSFVSKNFDECVIDTTAHGSEQISYLVLNKKMAFFYNLKKKDLLQ
>u1_Crovi115531818
RIEVRFDNLARLVFLGGSGSGKTVYLLSLLRGVFRVFLM--LPVNAYDGYVWPDHITTVANHQLDYALLRYKAFEERKALLVLDDLGLQYRSRLAPIFHGRHVNISVAVLCQTFRHIPHCKTSITHLVCC-SVNDLENLLKYMAVEKKLRFVDMCSKKRKVLIVENTVDRVLALDLAQFSR
>u1_Fowvi41023481
IVEVKFNNLNRMVILGGSGSGKTTFLLSLFKTIYKIFLF--TPINSYNYYVWPDHIYKITTEELEYSLSKMKQDVNNHKLVILDDLGMQLKSKLSWLVTGRHIRMSIVMLCQTYRHVPSCRSSITHLCCC-NSADIENITRSMVATKQIALSVMRARGKKVYIIENNDRCYDTTALSQFSH
>u1_Orfvi197344483
VVEVRFKELERMALVGGSGSGKTAYLLSLFRTVFKILLF--TPVNAYDGFVWPDHIHKVTTEELEYNLSVAKRKERKQKLIILDDMGTQTRSPLLGLMYGRHINVSLVLLCQTYKHIPVGRASITHLCCC-NSSDVENVLRSMRGSKKLRAMAIMRGTRRVLIIEDQQRCYDFPGLAQFSH
>u1_Vacvi6969825
NIMNCFQKLKRMVLTGGSGSGKTIYLLSLFSTVYKIFLF--TPVNDYDGYIWPNHINFVSSESLEYNLIRTKSNEKKSHLLIFDDVGKLSKCNLIEFLFGRHLNTSIILLCQTYRHVPIGRANITHFCSF-NSSDAENMLRSMKGKRKINMLNMIQRSNNRLIIEDEERCTDTIDLNQYSH
>u1_Tanvi157939745
RFEKHFSKLKRLALVGGSGSGKTAYLLSLFNTVYRIFLF--TPVNEYDSYIWPDHVNKVSTELDYALITTKQKIKYNAMLLILDDMGKQIKSSLLDFLHGRHLNTSIILLCQTYKHVPVGRTSITHFCCC-NSSDIENMLRSGKKDLLCSLLRAISHKRRVIIIEDEERCYDTFSLKQFSH
>u2_Melsa9631462
-MIKKFNDLENMSIVASTGQGKTTLLKYILNNKFKIYLIDQGYRNYYKYVYPNHFYLTKYEEYIVSKICEIKKFNKKFNLIIFDDVGNFR--NLKNFTECRHAFISTIFLVHKEIHLDPTRDSMKFFVI--NKIDLKYIIPN-SIRKESDIVPLLLEKFGLYVIDN-HEFYIYMKLNNYFL
>u2_Amsmo9964464
--MSEFDDLAM-AIIGKTGSGKTTFLKNLL---F-IYLIEVNFKNYFKFIYPNHYLYSNNKDVKQAYLEKIKNFFENFRLVIYDDIGDTK--DLSNFTVCRHSLVSNIFLVHRLEHLDTTRDSLSYHVILRNLASVINIFKDRQSKYYYIIYDSVS--YSCLISDDKEKVFYTKSIN----
>E2_Giain253746051
IELDGIYN--FNLILGAQGRGKTFHAEELLRADFPGSCGGGSDGAALVSFLTDRQRHDAKQDILSAIIQEDPAFFELPPLALIDDMGDPRTGSFNDVARLRHLQLTIIFNGHQYKDLSPVRSNTQVAYLHGGPRDLKDICGENVRTYRLQMYNMTNDNYGSLALDF-------KQGK----
>Ew_Triva123162229
NTVDDMIELKITAAIGKQNKGKTLTILKLIYISLKLIKILSQEEEYLKNFVMYKELYNTIKGLEDKIIDKQRDEFEFLHLIFLDDAVSKLEKSFNQLLQCRHIQCSFFMTVQYFKALSTIKSNLSTLFIFSGSQQLNVMLYQVPMSINLTQYQQ--GEHGKIIVDLGIFNFLY--------
>c1_Afrsw229891993
LIELQFKHFD--VLYGPSKTGKTVYVKHIMKIQIEILVVAPSEPNSYEGFVHPTMLKTLYHQLLKKIIIQNIHMKNNPRLLILDDCAELHTKEFKKFFQNRHCFISMIICCQDDTDLPALRKNA-FVSIFTSCSNFSRQSNR-SKQDKYEEISHIVKGYRKLVYIRDNQFYHSFSGKALLK
>c1_Afrsw9628186
LIELQFKHFD--VLYGPSKTGKTVYVKHIMKIQIEILVVAPSEPNSYEGFVHPTMLKTLYHQLLKKIIIQNIHMKNNPRLLILDDCAELHTKEFKKFFQNRHCFISMIICCQDDTLPANRKNAFVSIFTNASCSNFSRQSNR-SKQDKYEEISHIVKGYRKLVYIRDNQFYHSFSGKALLK
>Ec_Tetth18481472
IQVENLNK--SILIAGQRRSGKTVLCINLLLYS-QIILFTGGIENAF-DFIDKNFIFESRQEIIPKLMKYQEKEKKQKYIIVLDDINNKR--KLDDLYKSRHYNIMVITLVQYSKVITNIRSNIDILFMSK-NSGLESMYECIELDKRFRFIRENTNQFVFYNLHD-------LKVADFFQ
>q1_Parbu340025835
SYITQFDR-KIVGVVGRRGSGKSVIIKDLLYYRLPGLIMSGTEANYFSSFVPEIFVYDDFNDALEKLLERQKKAKKMSKFVVLDDLADTSKQPMRYIFNGRHLNIFLIFSSQYVALGPPIRANIDILLVCREIANRWRLYNMGFESFEFKVLNACTENYGVLVLDNNPDVFHFFKGRAFWK
>E8_Ectsi299472766
NVLKRFDRASNAVVIGKRNTGKSVVIAELLYYNVPACVFSATEENFFCRHIPDSFIFDEKNGKLTEIVEQQKRLLQDLRVIVLDDMGNRKTSQLTFIFNGRHYDITLIVAIQHVMQLTPLRSNTDYVICLKENNVMRNLYENGFEKPVFNAFDACTKDFGCLILNNVVDVNWYFKGREFWE
>q3_Ectsi13242498
NVLKRFDRASNAVVIGKRNTGKSVVIAELLYYNVPACVFSATEENFFCRHIPDSFIFDEKNLKLTEIVEQQKRLLQDLRAIVLDDMGNRKTSQLTFIFNGRHYDITLIVAIQHVMQLTPLRSNTDYVICLKENNVMRNLYENGFEKPVFNAFDACTKDFGCLILNNVVDVNWYFKGKEFWE
>env137537064
SLITKYNSPH--CAIGRRGSGKSKCLIDVMYQRFDGIAFTTTTPAALYEIMPRACVYNSFSDRIQLLLEEQERLAKPRSFLLLDDCGDMKNSVMKELFNGRHKLITFLCALQFPHQLKPMRMQIDTVVALKEQANRKRIYEAGISSWHFRLFAGFTSDYGALVVDQ---------------
>q2_Emihu347482349
AVITRYDAFR--AAIGRRACGKSRLILDVMYNRFDGIAFTTTTPAALAEIMPRGCIFTEFNDRIKTLLDEQELMARPRSFLLLDDCGDTKNSAMKELFNGRHKYITFLCALQTPMALKPMRMQIDIVVALKEQANRRRLHDAGIPSWHFRLFMAFTQNYGALLVDQTLKIYHYISKVKIWE
>ze_Lausa327409704
VLIKPWDLCD-FIVIGNPGSGKTTFAQLFAYYRYPGSVCSGTSDSDFQGIFPPLYISSKWNDRELKYIARQKKAKDNPLIHIIDDCSNVSRQPVNAYFLGRHWANAVFFLGHGAIELTPSRKCGSFFVIFYESIEREKIWKNGLGTYNFDIMDQVCKPYRCMIIDNKIDLFYFFKGKAYRK
>ze_Marse284504185
VLIKPWDLYS--IVVGNPGSGKSNFSTSCAYYRYPAKIVSGTETNTFHQYFPPLYISTKYDAEL-NYVGRQRKARDNSAMHIIDDCADPKRSPMNSFFNGRHWDGIFMLLAQAGLD-IGCRKSASYFVLFYESVEREKLWRNGLGTFKFDIMDQVCVDHACMVIDNKIDLFWYFKGKQYRK
>env136248075
IKPRRFANLKVLLLVGKRGSGKTVLLLDLLYSRFDGIMCSPTQSVSFERIMPSSLIYNDYDAAIGRMIDMQRARRSLKRFIVLDDCADRNNSVMRQIFNGRHLGITLLLCMQAAIGMPPMRGNVDLLFTCRDITNQERLHKHGIASFDFKIFTECTKDHEVLVSDSDPSLFWYFRCPWVWR
>l4_Afrla8247735
ELLTELRVDML-IVLGKPQRGKSVLIKSIIAARIPAVVISGSEENFYSKLLPNCFVYNKFDDIITRVKQRQRALNVHSWMLIFDDCMNAKNHEVMDLFNGRHWNVLVIIASQYIMDLNALRCCIDGIFLFTESTCVDKIYKQ-NIPKQFTLMEKVTQDHTCLYIDNQWDVRYYVGGKDYKA
>l4_Turre47118296
ELLTELRVDMKLIVLGKPQRGKSVLIKSIIAARIPAVVISGSEENFYSKLLPNCFVYNTFDDIITRVKQRQLALNVEHWMLIFDDCMNAKNHEVMDLFNGRHWNVLVIIASQYIMDLNALRCCIDGVFLFTESTCVDKIYKQ-NIPKQFTLMEKVTQDHTCLYIDNQWDVRYYMGGKDYKA
>l3_Lymdi13358448
ELLDLIRNTIKLIIIGRPGSGKSVIIKSLIASRIPAIVISGSEENFYKTIFPSCFIYNKFNSIIEKIHKRQITANITSWLLIIDDCMDSKCEKVMDLFNGRHWNILVVVASQYVMDLKPIRATIDGVFLLRENTYKEKMWLN-IIPKKFILMEKITQDHTALYIDNAWDVKYYELGEEYKA
>l2_Crisn323339208
EMLSDLRTTMKLVVIGKPGSGKSTLIKALLEARIPAVVISGSEENFYKGLVPDLFIYHKFCAIIDKIHKRQIKAAEKKWLVIIDDCMNAKNSKVIALFNGRHWNVFVVIANQYVMDLTPLRSSVDGVFLFRENTYKDKMYLNSIPTKKFHVMEAVTQDYRCMYIDNEWDVYWYVPGKSYWQ
>l5_Frovi325384
EMLSDLRNTLKLVVIGKPGSGKSTLIKALLDSRIPAVVISGSEENFYKGVVPDLFIYHQFSSIIDRIHRRQVKAVRKKLPGGHRRLHQRQQRQVRALFNGRHWNVLVVIANQYVMDLTPLRSSVDGVFLFRENTYRDKTYAN-VVPKKYTVMETVCQNYRCMFIDNDWDVFWYAPGRSYWK
>b1_Spofr115298612
SLIPQFHNPQI-AFVGKPGTGKSVMMRYIMYTRIPAVVMSGTESTFYSRIVPDAYIHNDCDMALENFKERQLEAKRNPWLLVLDDCSNKKTTKQEDLFNGRHYKMLYLVGVQYPKDIPLIRTCFDGVFLFRTNDVLKRLWEYAFPNKEFRVFNEVTVPYRCLYIDYGWNIYWAFRGLEYRM
>b1_Trini116326781
DIIPQFHNQQKCALIGKPNTGKSHFIRWLMYSRFPALVMSGTESTFYATMVPPLYIYNEYDNALENFKKRQLLVKSNPWLLILDDCASTKNGPQQDLFNGRHYKMLYLLGVQYPKDIPVARSCFDGVFLFATNDVMKKLFE-GFPDKEFKVFTEVTVDHRALYIDYGWNIYWAFKGAEYQA
>l1_Invir109287966
TIIKPLDDPQKIFIIGKSGSGKSTLIRSLFYNSIPAQAMSGTESTFYRQFIPSAYIFDEYDQALGNMIMRQKAAQYNPWMLIIDDCMETSNKTQPALFNGRHWKMLYLVALQYALDVKPIRSNIDGVFIFRENAIRKRLYDNGIPTFQFKIMDEITKDYTALYIHNNWDVFYYFKGCEYRG
>l2_Wisir339906066
TIIRPLDDAQKIFIIGKPGSGKSTLIKSLFHNSIPALAMSGTESTFYREFIPDPYIYDEYDDALSNCIIRQKGAQHNPWMLIIDDCMDPSNKAQPGLFNGRHWKMLYIVSLQYALDVKPIRSNIDGVFIFRENAIRKRLYENGIPSFHFQIMDSVTGDYTALYIQNNWQVFYYFKGPEYRG
>b1_Diapu327198742
EFINEFHEVQKLVFIGKPGTGKSTLIRYIIYSMIPAVAMNGTEKTFYSEMFPPLFVYDEYRDVVTEFIKRQDHAKNNPWMLVVDDCTNKNKSEQQGLFNGRHWKMLYILSLQYCIDLPPMRTCVDGTFIFRENKNLKNLYDNGFPSFGFTYMEQVTGDYTALYIDQKWDVYFVFKGKEYRA
>l2_Invir15078788
EYIKPFDNNVKIVVIGKAGTGKSTLIRYLLFLRIPGMVVSGTEDNFYSDIFPPLFIHDEYDEIIKKFIKRQKYAEHNPWVLLLDDCTDKKSSKQQSLFNGRHWKLLYILSLQHATDIPPIRTNVDGVFIFRENNNLKNIYLNGIPKFEFAYMTQVTGDYTALYIDNGWEVYYWMKGHEYIE
>env136190529
EICRILRKTD--FLLGSRNTGKTTLIASLLYAKFPGMAMSGTEDNFYRSVMPSTFVFNSYDEQVEKFIKRQKIADHNPWVIILDDCTDPARKPQNGMYRGRHWKMWYILSLQYGMDVRPIRTNVDGVFILRENRNRRVMYENSIPDFKFDILDQITNDYTALYIHNNWDVFWYFK------
>env136167289
EFLNNISSDRKIVVIGKPGTGKSTIIADIIASSIPAQVFSGTEDNFYSEKLPSVCVFNKLDHAVEQFAVRQKIAKYNPWLQIIDDCTDPKKQPFQNYYNGRHWKMLHILSLQYGLDIPPIRTNIDYTFILRENSNRERLHKNGIPTLTFDIMDQVTEDYTALVIHNNMDVFWYWKGPTAWE
>env138173042
-------------IIGKPGTGKSTLIESIMYNAFPCQVFSGTESNFYASKVPDSLIYDDLEAALDNFAKRQHIAQYNPWLNILDDCSDPKSRPFPAYYKGRHWRMLHILALQYALDIKPIRSCVDYAFLLATNSDRKKLYENGIPTYNFDIMDVCTENRTALVINNNLDVFYYFKCPEAYE
>env136571342
ELINKFDRQGIICIIAQRGSGKSTLISDLLYHKVPCVVFSGTEENFYSKHIHEMCIYHKYETVLENILKNQMKVKSDKGTIIMDDLADKKKDELKKIYAGRHTFLNLICALQFVTDIGPFRSNIDYVFVFKEKDNIDKMYKYGFNNVNFKVLNACTNDYQCLVLD----------------
>q3_Felir38683659
TILSAFNKASNAVVIGKKHTGKSTLIKDILYNKVPICVFSGTEENFYREFIPDLFIFDDSMEKLTQIVESQKKIMQDSRVVVLDDVGKKNKCELRQIFNGRHHQISLIVACQYCMDLAILRTNADYVFVLKQNNSIKNLHETGFEKKKFTVLEACTADYQCLVLDNTTDCFWYYKGPLLWE
>q3_Felsp197322436
TILSAFNRASNAVVIGKKHTGKSTLIKDILYHKVPMCVFSGTEENFYKEFVPGLFIYDDSDNKLNEIVDSQKETMQDSRAIVLDDVGKKNKSEIRQIFNGRHHQIYLVVACQYCMDVGQLRTNADYVYVLKQNSSIKNLHETGFEKKKFTVLEACTQDYQCLVLDNTTDCFWFFKGSQLWE
>env140003337
KYIQKWDAKN--LFVGRSGGGKSVAMRNLLYERVDAIMFTPTETKDFLSMVPASCLYDTLDSVVDRALTIQKELERERSLLCADDCADKSRSNIRALFNARHHRISVCVSAQYLMDFEPLRSNVDYLFCTAEIQNKKRLW-----------------------------------------
>env136365604
RLVRKFDK-KIIIVVGKRGTGKSVLQRDLLYHALDGLAMTPTEEATFREHMPDSWIYNGFSHKLDTMLNLQRENKKARSFIVLDDCMDKKKGLIRDLFNGRHLNITMCNAVQYVMDMGPLRTQVDYVFALREISNKNKLWKYGFEKYDFKVMDKCTENHSCIVMDNCVEIFWYFKGPIYWK
>env137911513
KLIKKWDS-KIVLIVGKRGTGKSTLMRDLCYRRVDGVAMSPTEETSLKSFVPESLIYNEYDSKVDMVLAIQRKQKRGSNFVLLDDCMDKSKSKIRELCNGRHRRVILILVAQYVMDLPPIRSQVDYVFALREISLREKLWKQGFNDYNFMAMDACTNNYECLVFDGNIEVFYY--------
>env144202106
EIIREFDS-KVITLIGKRRSGKSFCMKDILYHRIPGIVMSGTENNHYGTFIPPAFVHNGFDHVLEKLMLRQKRMYKDNRFFIMDDLMDSKKDKIKEIFNARHFSLFYAVLLQYSLGIPPLRGNVDYIFIFRENAFRRRLYENGIGSYEFQIMDTCTEDFGCIVIDNNLEVFYYFKCNQSWS
>q7_Hetak16151622
ELIKKFDRRFIIVVIGKRNTGKSELIKNIMF-NIPGIIISPTESNFYSDFCPGIFVHSQYDELIKKIIKRQKKLKKSNDFIILDDCMDSKRDIIREIFNGRHYQIFLILSLQYVMDLPVLRSNIDYVFCLRENQNVEKLYKSGFPSKIFQAFSKITENYGSIVLDNNIEIFWFFRGKKLWK
>env135253476
QLLKKFNN-AVCVFIGRRRSGKSVLVQDLLYHRIPGVCISPTEISFFQDFIPKTYIYPEFEQRVQRILERQIDIKKDPRCLIMDDCLDNDNSKVRSLFNGRHYKILYLLTMQYSMGIPPLRGNIDYTFIMREQTNRERLFKNAFPDFNFQVMNQLE-KFECLVIDNNLDVFWYFKGESYWN
>env143374463
QLLKKFNAMD-CVFIGKRRTGKSTLVTDILWYKLPGVVMSATEDNHYRQFIPDLFIYNDYSEAAEKLYERQKRLAAYAPFFLMDDCMDKSKDPIREIFNGRHYNIFFLFTAQYAMDVPPIRGNIDYVFVLREIKNRENLYESGFPTKDFQVMDSCTENYECLVLDNNIDVFWYFRGEAMWN
>q0_Ostvi163955071
NLLRKFKE-SVCVFIGKRNTGKSTLVKDIMYHKIPGIVLSGTEENFYGEFIPDLFVYGEYDDAIERVISRQRKIGTYNGFMLLDDCMDSKKDTIRQCFNGRHYNIFFMLTMQYVMDLPPLRANVDYVFILREIQNREKLYKSGFPSFDFKVMDACTENYECLVLDNNIDVFWYFRGPNLWQ
>q4_Micsp313768295
NLLRKFKE-SVCVFIGKRNTGKSTLVKDIMFHKLPGIVLSGTEENFYSDFIPDLFIYGDYDDAIERVMARQRKLGNTNGFMLLDDCMDSKKDTIRQCFNGRHWKIFFMLTMQYVMDLPPLRANVDYVFILREIQNREKLYKSGFPSFDFKVMDACTENYECLVLDNNIDVFWYFRGPDLWR
>env136809839
NVLKKFNA-AVCVFIGKRGTGKSTLVADIMYHRLPGVVMSATEENYYQQFVPDSFVYPDYDEVIERILDRQKQVSQNPSFLLLDDCMDRKKDVIRQCFNGRHWKLFFLLTMQYCMDLTPLRANVDYVFILREVQNREKLYKSGFPTFDFQVMTKCTENYECLVLDNNIDVFWYFRGPAIWQ
>env142910051
NILKKFNA-AVCVFIGKRGTGKSTLVADVLYHKLPGVVMSATEENYYQQFVPDLFIHSDYSEVIESILDRQKKMSQDPGFLLLDDCMDRKKDTIRQCFNGRHWKVFFMLTMQYCMDLTPLRANVDYVFILREVQNREKLYKSGFPTFDFQVMTKCTENYECLVLDNNIDVYWYFRGPAMWQ
>env143977723
ELLKKFDK-KIVLLLAKRRTGKSFLCRDILYNRVPGIVVSPTEKNYYGDFIPDLFIHDEYTELLDKFLKRQRTVEIDERFLVMDDCMDNKKDSIREIFNGRHYNIFFILLMQYALGITPLRSNIDYVFILKEVANRKKLYDHGFPSFDFQAMDQCTNDFECLVIDNNLDVFWFFHGQKYWD
>env143984017
KLLKKFDS-KVVVFIGKRNTGKSYCMKDILSYRIPGVVVSPTEKNYFEKFIPKMLIYDELEKLISKYLNRQININSDPRFLILDDCMNKTSDKIRCIFNGRHYKIFLLITMQHGLGLPPLRSNIDYVFIFRNIKEREKIYNHGFPTFDFQVMNQCTENYECLVIDNNIDVFWYFKCRDLWE
>env138071770
----KIKD--VIVAIAARNRGKSVCIKDILSYTIPGMVISPTEHNYFQHFIPKLLIHDEYTDIISKYVQRQQKIGKDPRFLVMDDAMDKSNDAIRKIFNGRHYKILFLLTMQFPMGISPLRTNIDYVFIFKEIKNRERLYDHGFPNLQFQVLDQVTQDYGCLVIDNSLDVFWYFKCSDLWD
>env144049216
KLLKKFDN-KTIVLIGKRNTGKSYCMKDILSHKIPGMTISPTEINYFENFIPKMLIHESYTEIIQKFMDRQIKIKKDPRFLILDDCLDNTKDIIKSCFNGRHYKIFFLITMQFPLGIPPLRANIDYIFIFRDMRNKQKLYEHGFPNFDFTVMDSCTENYECLVINNNIDVFWYFKCDDLWD
>env135285427
QLLKKFNK-KVVCMIGARNTGKSFLTKDLLFNRIPGTVISPTENNFYSNIVPPIFIHDEYTEVISSFMKKQKRLKRDNKFLILDDCLDASKDKIREIFNGRHWDIMFIFIMQYAMGVPPLRTNIDWIFVLREFSNRKRLYEQGFPTFDFATMDQCTNNYECLVIHRNLDVFWYFRCPEAWR
>env144082724
KLLQKFDT-KVVVLIGKRNTGKSFLVKDLLYYTVPGTVISGTESNFYGDFVPSAFIHDEVSELIENVITRQKLVKKDPKFLILDDCLDSSKDKIRAIFNGRHLKIFFIITMQYPLGIPPLRTNIDYVFILREIGNRKRIYDNGFPSFEFQVMDQCTENYECLVIDNNLDVYWYYQGSQFWV
>env138573100
EFISKFDS-SVVVLIGKRETGKSFLCKDILYHQIPGQVISGTEANFYGKMVPKLFIHDEYQQIIQNILKRQRMMDQDPRFLVLDDCLDSTKDKVRSLFNGRHFKILFMITMQYALGIPPLRTNIDYIFILREYSNRKRLYEHGFPNFEFQVMDQCTENFECLVIHN---------------
>zn_Phagl357289600
TLLKNFDKNNTILLIGHRDTSKSYLVRDLLYYQIPRTVISGTVSNFFGEHVPTFSIHNQYKSIIESILERQKTVKQDPRLIVLDDCPP-SCDNMRLLFYGRNWKMMLIITMQYPLNISPFRANIDYVFILRENSNRKKIYENGFHTFEFEIMDQCKENNECIVINNILDIFSF--------
>q6_OrgLa322510542
TLLKKFDKDNVIVLIGRRDTGKSFLVRDLLFHVIPGTVISGTEANFYSAHVPKLFIHDEYNGIIENILKRQKAVKQDARFVILDDCLDNGRDKMRLLFNGRHWKVMLIITMQYPLGIPPLRTNIDYVFILREYANRKRIYENGFPTFEFQVMDQCTENYECLVIDNNLDIFWYFKGKEFWE
>q6_OrgLa322510960
TLLRKFDKNNVVVLIGRRDTGKSFLVRDLLFHVIPGTVISGTEANFYSCHVPKLFIHDEYNGIIENVLKRQKAVKQDARFVILDDCLDNGRDKMRLLFNGRHWKVMLIITMQYPLGIPPLRTNIDYVFILREYANRKRIYENGFPTFEFQVMDQCTENYECLVIDNNLEIFWYFKGKEFWE
>env143765682
TLLKKFDKNNVIVLIGRRDTGKSYLVRDLLYYQIPGTVISGTEANFYSKHVPKLFIHDEYNAIIENILKRQRTVKQDPRFVILDDCLDAGKDKMRLLFNGRHWKIMLVITMQYPLGIPPLRTNIDYVFILREYSNRKRIYDNGFPTFEFQVMDQCTENYECLVINNNLDIFWYFKGKEFWD
>zn_Phagl357289601
TLLKKFENDNVIVLIGRRDTGKSYLVRDLLFYQIPGTVISGTEANFFGEHVPKLFIHNEYNSIIENILKRQKTVKQDPRFVILDDCLDATRDKMRLLFNGRHWKMMLIITMQYPLGIPPLRTNIDYVFLLREYSNRKKIYENGFPTFEFQVMDQCTENYECLVINNNLEIFWYFRGKEFWE
>zo_Phagl357292397
TLLKKFENDNVIVLIGRRDTGKSYLVRDLLFYQIPGTVISGTEANFFGEHVPKLFIHNEYNSIIENILKRQKTVKQDPRFVILDDCLDATRDKMRLLFNGRHWKMMLIITMQYPLGIPPLRTNIDYVFLLREYSNRKKIYENGFPTFEFQVMDQCTENYECLVINNNLEIFWYFRGKEFWE
>env139871739
AILDKFDKEL-IAIIAKSGSGKSWVIRDILMYQIPGTIIAPTDKTFYDDFFPASFIHHEFRDIIPRILARQKIIEKDPRFLIMDDCMSKHKDPMLSIFEGRHYQLTFILSMQYSLGIQPLRSNFDYVFLLGEFNNRKKLYEHGFPSREFQVFLQVTDDYGTMVINNTIKVFWYFEGTRFKK
>z2_Cafro310831328
RLFKKFDNME-IALIAKRASGKSVLVKEIMKKAIPSVVICKTEKNSYGKNIPDSYIYYDFDDILDRIFSRQKRLADDDRMLIMDDCMDKKKDPVLELFNGRHYHISFILTMQYSKGIPPMRSNLDYIFLLAEFSRRKSLYEDGFPSFDFQVFTELTDNYGCMVINNKIDVFWYFHGKHYNK
>env136441468
RLIKKFNSME-IAMIAKRASGKSYLTKEIMYHRIPAIAISKTEKNFYAEFIPESFIYSDYEEILGKIYERQAKMQDDDRMLIMDDCMSKGKDPILELFNGRHHHLSFILTMQFSLGIPPLRSNFDYIFLLAEFSNRKRLYEHGFPSFDFQVFNDITEDFGCMVINNKID------------
>env136597389
RLIKPFKNMD-IAMIAKRATGKSFLTREIMYQKIAAIAISRTEKNFYSEFIPDSYIYSEYDSILTRIYERQSKMDDNDSMLIMDDCMSKGKDPILELFNGRHHHLSFILTMQYSIGIPPMRSNFDYIFLLAETSNRKRLYEHGFPTFDFQVFTDITENYGIMVINNKLDVFWYFKGNKFHK
>env136460182
NLIRRFHEMP-IVLIAKRGSGKSWIARALLKHNIPGVVISKTEKSFYGKFIPDSYIHYEFKEIIDRLLYRQETIDKDPRFLVMDDCLDKGSDKVMEVLNGRHYHIMYILTMQFPLGIKPLRVNFDYIFILADQSNQEKIYKHGFPTFQFMVFMQLTADFGCMVLTNMIDVFWYIKGSQYR-
>n2_Acapo311977822
KFLMEFDNMI-IVMIAKRGSGKSWIVRDVMYHRLPGVVIAPTDRNFYKYFFPDLFIHYEITAILKNILLRQQMIDKDPSILIMDDCLQKKKIQITEILNGRHYRLTYVLTMQTPLGLTPLRLNFDYIFLLKDTVNKKKLYNNGFPSQLFKVLAKCTEGHKCMVIDNDIDVFWFFSGREFKD
>n0_MouMo371945023
KFFFEFKEMII-VMIAKRGSGKSFITRDIIYHRVPGVVIAPTDKNFYKYFFPDLYIHYDIKTILTKILERQRKMQKDPSILIMDDCLRKKKDEIMEILNGRHYKLTYILTMQTPLGITPLRLNFDYVFLLKESINLKKLYENSFPNIYFKAFKKCTEDYKSMVIDNDIEVFWFFSGKRFKE
>n2_Megch363539780
KFFFEFQEMMI-VMIAKRGSGKSFITRDIIYHRIPGVVIAPTDKNFYKYFFPDLYIHYDIKTILAKILKRQMLMQKDPSILIMDDCLRKKKDEIMEILNGRHYKLTYILTMQTPLGITPLRLNFDYVFLLKESINMKKLYENSFPSMFFKAFRKCTEDFKSMVIDNDIEVFWFFSGSRFKE
>Polinton-3_HM_7p
ELSEKYDFVQ--LIVGPVNSGKSKLTRSIV--NFAHYHLELAKEKEWQRVRSDYVYFHELDKSLDDIIASLLQIQEKTKVFIFDDIQDCL--SYSNLISGSHLQIGTISCFHALPTKWNLVGNYKLIVAFN-EPEINRILAESNRNRNAHLLKEITRTHDHLALFRDVVIVYVRVCKNVYK
>n0_Acaca351737817
GIQNNYNSINISVVVGRTGGGMTTVVRNIV----DIVTI-----NDIEVIILTNNIYPNVDYSLSDIDLAHNYISNQNKILVIDDFFGVL--DHTELIN--HVNLHIVLFVQCFVNFTPIKNNLTYLFINNSASDIKSMYDRAKINYRFKIMARLECELSLVIVNNLIENFTLYKRPNLQK
>n2_Acapo311978049
GIQNNYNSINISVVVGRTGGGMTTVVQNIV----DIVTI-----NDIEVILTSNKIYPNVDYSLSDIDLAHNYISNQNKILVIDDFFGVL--RKHTELIN-HANLHIVLFVQCFVNFTPIKNNLTYLFINNSASDIKSMYDRAKINYRFKIMTRLERELSLVIVNNLIENFTLYKRPNLQK
>n2_Megch363540482
RTVEEYQETNIIAIVGRRGMGKTDVVNGLINDFIFILIVSSSNYMLYKDAIHTP-------RYLNHIIKYCQDNLV--QILIIDDYVSYG--SLCDFFN--RKNTTLIITTQILKNFIQMRSNTDYFLFAKTSSDIKSVYDSSSIDYHFNIYNITTNNFNFFGINTSYNLISYYKIVSKLS
>n0_MouMo371944625
NCIKQFNN--LIGVIGPKGKGKTIFIKNLI--DCNNIIFVSCKENDYD------YLEGKKYSQISDVCKYALNEFN-NHIIIFDDCIL----DINDTLFNNKYYNSTIIISNQVI-TKPMINNLNYAFFTKTTSSIKSVYDRDFMDYKFRIFMICTENYNLLAINNNNIFYKSNNIPDIYE
>El_Salsp326437694
NLTRAIHVDEIVLVLGTSMSGKTTIINAVL--KFDLHIVSPTIADAYQLIMPESKLHQNFTDTMKQITGATTEAQNELHGLIIDDGVSDVRGNMQSFAVARHYTDMTLISTQDLRTALPFRNQVRLYVIMRKATDRRNLFREGFGGEKLRLFKETDDPYAFMLLNVDIGSFHNYLARNSWG
>ATP-1_EIp
KEEDNIDNKSFNLCIGPQGSSKSTVMKELMKLDL--IIYVNNNSDTFTSLVNYIVVKTDYEHVEEQLFKLKDDYKMRLHFILFDDASIFESKSFKNWFQCRHLNITVFACIQIFNSIDPLKSQLSTVFLFKGSERLQLIYRQCDMSFSFNFYMR--QKYQKIIIDN---------DSLVIK
>Ew_Triva123188127
RKSKELNACN--FYCGKMGSGKTYVIRHIMITTYDIVISTMDKTKFMSQVAPVLFVQSKFEEEMEHILTKHQLRPDYPNLLVLDDYGHDLPRSLANFIKVRHYNYTVVIMCQTWRHILNKRLCTDFVI-FQGSRDFQSMIEQSTEDWELNKYKELPRSYMEV-----------IVGTDFKE
>Ew_Triva123420539
NESDKLNSCN--FYCGKMGSGKTFLIRHILITDYDIIISSMDSTKFMGVVVPDSFIQSGMQEEMERIIDKHHLRQDYPNLLVCDDFAKGLPDSLANLIKVRHYHMTVAILMQTWRFLALIKRLITDFVIFQGSYDIELILKQSTLPFDIDAYKSLIRSYLEIHIMTTNKIPWEF-------
>env142195128
EPVKVYQMLAL-ILVGQTGSGKSNIIKNIMFSDFTMYVYCGSADCEYERLAESTEEKEQYYKTEEKVSVSQGVDPDDEALMVFDDMIDDLSRNLDELFRGRHIGLSLIISTQKYRSLNQMRTNSSHIAVYHGSLELRAVAEENKLTPEFKMFQDHVKRFQFMLINMTFNKFEY--DTPYLE
>env142204203
TPIKIYEMIRI-ILVGQTGSGKSNLIKNFLFTDFDIYLWCGSLDCEYELLMDNTEKKNEYYGDLEDKMSISHGVEDDDRLWVFDDMVSKLSKNLDNAFRGRHIGLSVILSTQKYRLNQNRISNSSHLVLYHGSMDMDIIAMEAILDKEFKLFKDNVKKYQFLIIQLKFNKFEYYK------
>env136856601
NLVKKQKTLSTMLIIGHPGSGKTNLMVSILSQKFNIIIVSLSTLNIFKDL-DETKKHEELNELLEFIIDFTDKAEEGETLVILDDVTQLKSQKLGYLLNRRHRLLSFWILSQRLIDVPTVRESANYLILFRPNREIELVSNE-LPVAKVQLLGFVYKKYNFLMIDMLYGFLFYFDIFEA--
>env136818292
IYVKDLEKLQMMIGYGSVRSGKTNSLINMM--RYDVLVISNTAKDKMYKFMGEAFQLEDHYRMIDDLISSQKKYREMPTLLILDDIIRDFSSNINSLARFRHYELSIMIFVQSARAVSNIRSNATDILIYRQSLEWDKLKEEDPKNFEYAISQM--ERYNFLYIDAQNAFYSGLGGKMVYK
>E8_Phyin301094280
GSRKKFKAGKM-IVLGPTFSGKNNLCLFILKKPFHTIIF--RNPQLYDYLRNKLGEFITFADSPPSVDQVRRTPSSNKPLVIIDDYSDKLQKNFSHYMRGQHYKLSTLFLSHSYFATDKIRLNSEYVAILEASRDLAMVVNDMGVDERIHYENHATRKGQILLCGS----LRYRTE-----
>E8_Physo348667317
AAPKEFRDGKG-IILAPSNAGKTNLCYHIVKNPFSLHLI---------ARNPDQDLYNYMK---EKPAGYITVYPSTPPLVIIDDYSDKKQKDFSHYFRGRQKRLSTLFLTHSWFATDKTRLNSEYLWILIASRDLKMVISDLDLTLELRAYNAATEKGQALLVDN----LRYYL------
>Ea_Polpa281203229
QKIEKYKKLVNIFICAPKKSGKTSVINKILEEAITVFIFCATAYDNWITIIERLSIFDDENNRLKTLINRLKDEEEYPEIIIFDDLSELK-NKIPQLMIHRHFRMKVIISSQNWKDTHSIRKNLDYILLFRNPDVLETIYDENYIGYKWTAYKYSTEPFNFFFYDRKFDLYHYFGCMGSYK
>vi_uncvi189036186
--EIKYND--I-LVIGRSGSGKTRFISELL--D-PYLVL--TQKNYYLKR-----------HIINNIEESINDFHKNAPTLIFEDLPYIYLPHFQNILTGRHIGIGCIFISQRYRTIPVLRTQSNIHIYFQ-ADDYSILPKS------RKLYAL--KQYESL-------IYNYIYKA----
>Ea_Dicfa328871356
LILKLFSDLDNILVCAPKNSGKTVVIKKIIDETQTVIIFCATVHDSWLEIQNDLSIYDEKVNVLDAFIQSLQVKNGAPDLIIFDDLSELK-DPITKLMIQRHFSTKIIISTQSWKDTSSIRKNLDYVLLFKNPETLKIIYEELTIPLKFDIYSFATEKYHFLYTSRGWKAYNFVSGKALGD
>Ea_Dicfa328866024
NVVEPIKPLNNILVCAPKNSGKTVVIKKIIDETQTVLIFCATVHDSWLEIQKDLSIYDDKANVLEAFIQSLQVKNEAPDLIIFDDLSELK-DPITKLMIQRHFSTKIIISTQSWKDTSSIRKSNDGACIFKADVKENKLISRGGVPYAKGEVADKLGKKPRRFVDLETNIIFGSTDPSIGS
>Ea_Dicfa328869716
NIVEPIKPLNNILVCAPKNSGKTVVIKKIIDETQTVLIFCATVHDSWLEIQKDLSIYDDKANVLEAFIQSLQVKNEAPDLIIFDDLSELK-DPITKLMIQRHFSTKIIISTQSWKDTSSIRKNLDYVLLFKNPETLKIIYDELAIPFKFEIYSYSTEKFHFLYTSLGWKAYDFISGKALGD
>env138053378
SVLRIFSRLSC-LICAKSGHGKSNLLTNILYTD-DIHIFSPTIKDKMSYYIEDENLHTEYSLILETMIEDFQEDLKPSQLFILDDLSSGARNNISILFNSRKFNINIILLSQYYKSQLPIRSNASAIFCF-NNQSLEAIEADNLSNKKFQMFRSIKTKFDFLFINY-PSLY--FEITELN-
>env140633813
QIAPRHDWVPRYLCCGPSGSGKTVWLADCL--RFQIYVFSPSVHDIWAPVKRYVCFFDVWDTALQEIVETQKAVMHLWGAIICDDFADPRSASLNTLLRGRHMMISTFVLVQKMRLAGSLRVNAQALVIFRLNLELEGVIEELVYDKDLQMYEQATEPYSFFYVNLAREMFWM-RERMVPR
>env141064925
PIQPEWSKLENGLLVAPSFTGKTTLSSWLLDWKYAIYIF-SPNATEWAPVKDYICLFETLDEALASIIQTQKRVAHMHACIVIDDLAEPKNYGISELFRGRHFFIQTICSSQKWKLLSPARVNAHWIVV----------------------------------------------------
>env138528942
PIVTEYEKCRS-IVLGPSGSGKTVLLTNLI--KFSIYIFSPSINDTWGPVKKYICFFDHYDEDLEKIIDTQRKVQYLYQLILVDDFADPSNSKLHSLFRGRHSMISTIVATQKFVAIHPIRTNATELFVYRLNKDLDAFLEE------LALYDKKTEALPTX-------------------
>env144072741
----------VILITSKIKSGKSNFVTNYL-MKFDIYIISNTIYDTSRFLIEQDIVHDRYDSIIDGIIETQKQFKKMPRCLIFDDCLSMS--CGFQLARARHFNICNIYVVQKFSYVPPARCNITHMIT--MGFNEKELIS--DEEYDFNLYKKYVNRFNFLYCNLYNDIIHSIEEPEEKT
>zs_Tetvi357542005
RIAPDFVDLNFAAIIGSAGSGKTSLMVNFLTNKFDVHMCSLGSLDIWEGH-PGDKMHDTLDLTLDTIHNKARDRRVDPTLLIIDDQTWLKIEALREIINRRHLRLSVWMLVQSYNAIPLIRKTLSHFYLFRPNKEAESIWEELFVPKNGALLKFVYRDYDFL----NNGVYRNIADETLED
>El_Caere308476515
MVRLSWQT----LIVGPSGQGKSTLARQIV--Q-NI---FDVNSVFWY--------YDTFESLPDSLKNRPDILREDQQMIVIDDLMKID--SMERLVVLHHYDMTIIFLLHTIFYSKVLRLQASYIILFKNDSSVSCLGAQ-MPGECFAIYKDATLPYSYLLIDLHNPEIRYLPKTHVFT
>env142576576
FALTSFSRRKTAVIAGPTGSGKTVLMKRLI--N-EV---SDTPPEIYCYGVWQE-AFDNMATFREGMIDFKNDISDGKHWMIIDDLMEMSGNDADSLFKYHHKNVSVFFLVQNFFKGSRITLNSHYLFLFKPDSQMSFLARQ-FPENPLESYKDATQPHSFLTLDLEMVGNYFIEYPK---
>ATP-1_DYp
--FRQFIP--TMLICGPSGSGKTTFLENLINKNIDIIWCYGEESKNFNNI-----------EYFKGVPETIENENE--PLLILDDLMGAF--KVCELFKGHHRNLSVIVVTQNIFSHTRISLNTKYIIAFKPDLQFQCLARQ-YPENPLRIYKEVTQPHGYLLIDL-GNLLRFYTCSDEYG
>ATP-1_CIp
--DVSFKP--TMLITGPTGSGKSVFVKKFI----AANVMLNQPPKIWAYGVWQQ-FYDTITTFVEGVPEVESFDKQ--RLLIVDDLMDSN--SLTDIFKFHHLNISVIFIVQNLFKNQRISLNAHYIIAFKPCTQIATLAQQ-YPGKTFKAAFADAEAYGYLLLDF-ADRLRLFPEQDVYL
>ATP-2_CIp
--DVTFKP--L-LITGPTGSGKSVFVKKFILNDPPKIVW-----YVWQPFYETI------KEFIEGLPEVSSFDKQ--RLMVVDDLMESN--SVTDIFKFHHLNISVVYIVQNLFKNQRISLNAHYIVAFKPCTQISTLAQQ-YPGKTFKAAFQDARPYSYL-------LFYFLRRKIFPG
>El_Xenop301606877
--DTRLQP--C-ILAGPSNSGKSYFVKQLLVNSPDIVWF-----YCWQKLYDEL--SSSFPRFIEGLPQTFMDDLFGKVLTIVDDLMSAS--VIEKAFKYHHRNLSIMYLVQNVFKKSRINLNTKYMVLFK-PDKLQIITLSG--KTRFEAFEDATQPYGYLLVDLELL----FPSPAVYV
>Polinton1_SM_2p
---MELRD--VYQIVGPSRSGKTMFLCKLL--SFNIYWHRGADEHLTQDNFCKL-------KNM-KIVKGFDKNSSRKGVIIIDDLYKANNEKFNNLFKIRHVGVTVIFITQNLFGAHRRNLNVQYLVIFKPDTVIDFLARQAPNNRNLSAFQDATSPHGYI----SNAMIYG--------
>ATP-1_SM
---MELRD--VYQVVGPSGCGKTLFVCNLL--SFNIYWHRGADEHLTQNQFCKL-------KMT--IIKGFDKNSSHQGVIIIDDLYEANKEKFNNLFKIRHIGVTVIFITQNLFGGHRRNLNVQYLVIFKPDTIIDFLARQAPNDRKLDSFQDATVPHGYLFFDFDLI----FNKVTIYK
>ATP-2_SM
---MELRD--VYQIVGPSGSGKTLFVCKLL--SFNIYWHRGADDHMTQDQFCKI-------KMI--IIKGFDKNVSRQGVIIIDDLYEANKEKFNNLFKIRHKGVTVIFITQNLFGSHRRNLNVQYLIVFKPDTVIDFLARQAPNNRNLNAFQDATIPHGYIFLDFDLV----FNEAMFYK
>ATP-1_TCp
--DLRFKP--TAIVAGPTACGKTHFIIRFIKHDFEVLWF-----YEWQPLYQNNDINNNLQEFRQGVPDINEFDVK--ALIILDDLMEAN--GVVDIFKGHHRNLSVFNITQNLFKGQRISLNANYIVYFKPDAQINFLARQ-FPENIFQESYKDARPHGYLLIDLDF-----YVIKKNYK
>Polinton-5_NVi_3p
--DTRWKP--TACIAGPTGAGKSWFLKKFLEHDFDVLLY-----YEWQETYRSEFKVGGSAEFREGLPQRSDYSDTGKKLLILDDLMESS--DVLDLFRSHHLNLSVFLVTQNIFKSQRISLNSKYLVIFKPDAQIRHLARQ-YPEDPFQEAYIDAGPHSYLFLDLDYVTCIFIQAVPKFG
>Polinton-8_NVi_8p
VMQERVSGCMTMICAGPTSAGKTVFVQRFLKHNFDIIFY--YSEQSYR--VENV-------EIE--FREGLPRNDYEKRLLIIDDLMESANNGIIDLFKGHHRNASVIYICQNIFKGQRISLNANYMVLFKPDAQIQHLARQ-YPEDSFQEAYYDSKPYSYLVIDLEL--FRSDEHVYIPK
>env140255215
--TTNMKGIKSIIFNGKSGSGKSNLLLNLM-TKFDVFMFSPSCKDLPKYLLPDKRLFDTFDTSMLNILDTQRDIKKSPKLIILDDIQEQKRSKILTLFRNRHLNISTWICSQSWTKLPRCRLQASGVYFF-PSSEMDHMIEEPNCSKKFQMLKFATEPHTFMFINN-------YRNTDIID
>env141005594
KKPDKFLKNKM-LICGSSGAGKTQTLLSLMYNPFEIII-TTKNKELYN------YIEDKYGGLE--VKEIDKDGPDTQQLLVMDDLVEKN--KMEQFFRARKKNCSLVYISQSYYAVPKIRNNLTYLIIKQISKNLTMIARE-GMDKKLKIYKNATTKQGFLMVDLRNDLYAFEDDEDYIG
>env141191020
QHPKKFLNLKM-CVCAPSGSGKTTFVLNLL--RFSIYII--TKDELYDYLQTKSNIYVRYG---ENVPNLEKDFKTGTQIIIFDDLVAKN--KIENYYKARKSNVNCVYISQSYHAIPIIRKNSTHLVI----------------------------------------------------
>E8_Physo348669705
KTLKRFPNHEM-VVASPSGSGKSNTVLYIIALSFTIIIC--TKTELYD------HLKDTIDQVIEEGMVPAMSEDSETSLIIFDDLVEPKQ-AIGQYFRGRKAAWSMIYISQSYFGIPKIRINSQYVILGRNTRDLGIICRD-DIPIKFDLYKRTTEKMTTMLMDI-------YRVEYVCD
>env140707634
KLIINIDLLQNMLIVGQTNTGKTSFLLNLI--RYDIYYY-GKHLQKIQMLVKAFEIYDKTE---DDILEVSNDIECEGQLMIWDDMIEKD--SVEDWYRGRHSNASCIFISQVYMKVLRIRLNTHYFVFYGTNRELNIIYQENNLDKEFKRFNQATVKYNFFLIDNEQRNFNYYKKNEQEE
>ATP-2_TCp
LLISNHDSFNRGLVVGRSGCGKTNVILSLL--HFTIYLFTLQQPYFLKSVLAPL-------DKV-GYYEYEDGAIPKPYIIIFDDVVCNQ--NIRDYFFGRHYNIDCIFISQTYSIQKQIRDNANFIIIF-PDLNLKHIFNDGDMSFEFKMCSQCWKPYGFVTIDK-------YRGDQFIK
>El_Acypi328724379
KLVINVDQLD-AILVGPSGSGKTNIMYNLITHNFEIYLYSKTSNEYVL--IKKI--IDDIKNFF--IFTSADKVKPTKNIIIFDDVIGPQ--SIREYFMGRHSGASSFYLAQTYSISKQVRDNANFLMILK-DTNLRHIFNDSDMDFSFKISHLCWSDYGFMVIDK-------YRGHTFIK
>ATP-3_TCp
QLIINHDNLE-CIICGPSGGGKTNILLSLL--DFEIYIYSLYQPYLLSDVLQKIMEYNQYE---EDVLDPKDAKNS---IFIFDDVICNQ--AIRDYFMGRHKNIDSFYLCQTYTIPKHIRDNANLLVILK-DLNLKHVYEDGDMKFEFEICQECWNQYGFLVICKNLKRYRKFIV-----
>El_Glyfl190702373
QLVINFDILN--VFCGPSNCGKTNALLTLI--HFEIYLYSLNQPYFLKTLLKQIEGIGFFT-----FSEHEAVIPDKPNLMIFDDVAEKQ--DIRAYFMGRHKDVDGFYLCQTYTIPKHIRDNANFLVLFR-DMNLKHIYNDNDMSYNFDLCSVCWSKYGFLVIDKEQDLHQILKGDTAEK
>s1_Cotco57659646
QLVINFDILN-AVFCGPSNCGKTNLLSLIV--PFEIYLYSLNQPYFLETLLKQI-------DGIGFFTFSEHEAIKKPNLMIFDDVAEKQ--DIKAFFMGRHKDVDSFYLCQTYTRIKHIRDNANFLVLFR-DMNLKHIYDDNDMPYNFDLCSACWNKYGFVVIDKQIKLYADESLNTSFA
>Polinton-3_NVi_2p
KLVINFDLLD--VFCGPSNCGKTNALLSLI--HFEIYVYSLNQSYFLEKLIEPLIQYLPFG---DLVVSPDEARNS---IFVFDDIAEKQ--DVKAFYMGRHKNVDCFYLCQSYAVPKHVRDNVNLIILFR-DMNLKHVYNDNDMSYQFDLCSSCWSNHGFLVIDKDRRGFDKFNQAVLRE
>Polinton-4_NVi_3p
KLVSNFDLLD--VFCGPSNCGKTNTLLALI--HFEVYIYSLKQPYFLEKLLRPLIQYFPYS---DTVVPPDDVLNS---IMVFDDVAERQ--DVRAFFMGRHKNVDCFYLCQSYAIPKHVRDNVNVLVVFR-DVNLKHIYDDNDMTYTFALCSACWGKHGFLFIDKRIDRYRKFANX----
>Polinton-1_NVi_2p
KLVVNFDILD--VFCGPSNCGKTNSLLALI--HFEVYVYSLNQSYFLKDLLEPLIQYFAFS---DDVIAPDNALNS---IMIFDDIAEKQ--NVRAYYMGRHKKVDCFYLCQSYAQVKHVRDNVNLLVVFR-DMNLKHLYNDNDMSYSFELCSKCWDKHGFLLIDKGYKFDTFFESGETFK
>Polinton-9_NVi_5p
KLVVNFDILD--VICGPSNCGKTNSLLALITHNFEVYVYSLNQSYFLKELLEPI-DGMRYFSEHEEVVPPDKALNS---IMIFDDVAEKQ--NIRAFFMGRHKSVDCFYLCQSYAVPKHVRDNVNLLVIFR-DVNLRHLYADNDMTFAFELCSSCWDKHSFLMIDKSIERYRKFANGRCX-
>env136524294
KRVKRSNKLK-GLIVGESGCGKTVLLFNLL--QYDLYVFSKSLFPYVFNLKDEIMLNSEHDEELEKVLDGVDERDNDRNLMIFDDLCERQ--SCEQYYHGRHSNVDVFYLSQNYFLPRQIRANSNLMILF-PDRDMNHIHSAHGVSREFIVSTESWDERSFMVIDKRVDRLRKFAV-----
>ATP-2_CBp
NLLDAYKE----------------YLDY------NLYIF-STTLQCYQALINGLEIRECFKDFIKEIVKSTINVSSNKKLIIFDDLLEKQ--NIEQYYRGRHSGVDCFYISQNYILPKNIRENANFFIVF-PDMNLDYIYRD-EIKKDFEFTRDTFEKYNFLTIDKSLDRFRK--CKYFYV
>ATP-1_CBp
DYIQNYYKLS--CIIGKSGCGKTNLLMNLL--DYDLYIF-STTLQCYQALINGFEIRECFRNFM--VDKKENKESINRKLIIFDDLMEKQ--NIEQYYRGRHNNIDCFYISQNYILPKNIRENANFFIVF-SDMNLEYIYRDGEVDKPFEMVTEIWEKHNFFTIDKDG--FRKFFL-----
>El_Caere308475922
DYIKNYYALN-ACIIGKSGCGKTNLLMNLL--DYDLYLF-STTLQCYQALINGFDIRECFK---QNFIVEKNDKNINKKLIIFDDLMEKQ--NIEQYYRGRHNNIDCFYISQNYIKLKNIRENANFFIIF-ADLNLDYIYRDHEIDKKFDLTSAVWDKYCFLTIDKSVNKFRKFIS-----
>El_Hydma221117082
LLLDNINNLR--IIVGKSNCGKTNLLLNFL--E-DI---KKKEIDLTNNVSKKLKKKSDVE-----FLKKEDDIEPNKNLMIFDEFQEKE--NCKKYYRGRHSNVDCLYLAQNYFLPREIRENANFICLFK-DRNLQFIYNDLDMKYDFSFCNKAWEPHGFAVIDL----FKTY-------
>El_Nemve156363196
DSNKRFNPLR--LIVGKSGCGKTTLLLNLL--RFNLQMF-GKSLQEYKEKLPKEAIIRLFDDEMSKNLAEKADMCKQKKLMIFDDLQEKQ--NCEAYYRGRHSNVDCFYLAQNYFLPRQIRENANFICLF-PDKNINHIYNDSDMPKEFKLCKTVWQPHGFVVIDL---------------
>El_Hydma221105118
EVDLSYNNLK-GLIVGKSGCGKTNLLLNLL--RYNLQVF-GKSLQEYKKKVPKEDILKIFKKMDDLVIEVHSKNKNTKNLMIFDNLQTKQ--NCEKYYRGRHSNVDCFYLAQNYFLPRKIRENANFICLFK-DKNVNHIYNDSDMSKEFNFCKIVWKPHKFIVIDLPIDIFRYYTQDSFFK
>Polinton-1_HM_6p
VNSKRHNELK-GIIVGKSGCGKTTLLLNLL--RYNLQVF-GKSLQEYKNKLPKEVILKLFEKNNEFIIKNISRDKDIKNLMIFDDLQTKQ--NCEKYYRGRHSNVDCFYLAQNYFLPRRIRENANFICLFK-DKNVNHIYNDSDMKLDFKFCNEAWKKHGFVVIDLSLNKYRSLFYTSLWN
>El_Hydma221091362
DVDLSWNNLK-GIIVGKSGCGKTTLLLNLL--RYNLQVF-GKSLQEYKKKLPKELIIEDISERTCKFFETADDVEPNKNLMIFDDLQTKQ--NCEKYYRGRHSNVDCFYLAQNYFIPKRIRENANFICLF-PDKNLNHIYNESDMSKAFKFCNEAWEPHGFAVIDL-SRYGKYNT------
>YSLV4_ORF01
ESIRETEQ--L-YITXASGSGKSYYTKQYCMERFPNPIYLFSSIESSIDEIKGL-------QRVPELLEDELTSDF-KDLVIFDDTDLTDKLGLNSILTGRHTNTYCIYTSHLPCAGNDILNEAHAITFFPSGRSLKYLLEGGKAQIKISLKSRVSKTYPQVVVS--------YLSE----
>YSLV3_ORF01
LCV-----LDIIYITGASGSGKTTFTAGYITEKYKNYVF-SALKDVLDKLGLKRIKVDT------NLLSDPLTIDF-KNLVIFDDIDIGDREKLNSILTGRHTKTSCINTNHLPTETRRLNEAHAIVYFPHSSRGINYLLTD-GLTKEILIKGMKS-RWCCIFKNY-------IATRQLWF
>YSLV2_ORF01
LAIKKMKTKNVGYIVGASGSGKSYFIMEWVKEKYKNYLF-SSLDDTLDTIHPQR---------IDVFLKEQIDLQY-RDCVIFDDCDIHHKETMNMMLTGRHYNITIWCVNHTATETKILNEAHYIVYFP-VMRQLAYMLENGKKQLALNLGSRICKHFPQVVIA--------FLNLADVK
>YSLV1_ORF01
KNTISVRIPKILYITGASGSGKSYYTMNYVNEKYPNELYLLSSVPSAIDKIKGL-------KRFEAFIKEQFTIDF-KNLLVMDDCDISSKMSLDLVLTGRHTNTSMIYTSHIANAGMEILSEAHSITIFPTGRAMKYLLDNGKQQIKLRLESRVTKSYPMIVIG--------FMNDED--
>ALM_ORF11
KSIVYLDKIR--FISGKSGSGKSYFSAELL---YRGKIFIITDIDKFGKAYLDIKEYEKKMKNERDIMNLELELEMFSDVVLFDDYENKDIELRDHLLKGRHYRCSLIICNHKAQGGQSIKEEATDYVVFSKLRTRHILFQD-LGFSTQKRVTRMLSRWVSFNTDD-------YLSKEILT
