# Supplementary material for: Virophages, polintons, and transpovirons: a complex evolutionary network of diverse selfish genetic elements with different reproduction strategies
Source: Virol J. 2013 May 23;10:158. doi: 10.1186/1743-422X-10-158 (PMC3671162; doi:10.1186/1743-422X-10-158)
Supplement: Additional file 3 — Multiple sequence alignments and phylogenetic trees computed using TreeFinder and PhyML (Newic format). [file 1743-422X-10-158-S3.zip › trees_aln4trees_2013/ATP_plus.afa]

>Ea_Entdi167386300
------------------------------------------------------------
------------------------------------------------------------
------------------------------------------------------------
------------------------------------------------------------
------------------------------------------------------------
------------------------------------------------------------
-----MIFKQQENQEKTNNKNMNNTPQNTVESQVIDINEMPPAMIRPSNPLIEQAAPKKT
RNQKDKMNQYIKRQVIDNPNDIMEDIISENKRLRKELEKIRNLYIQEMKTNEEIRNGLLE
QRLEFM--------------------EFDN---FE-----------YDDINDYREEDDDD
D------------------------IGEEEIDKE-----IKERLSNI--KGENQIKRVHR
QIFFYYNSFN-------IIIGK----QGA-GKTT-FIMK--------------EL-----
-AKLNKIEHQ----------Y-EAI--IYV----SQNAGEDE-TFK-------EL-KDLI
------------------------------------------KTPIYGMNYE--------
------------------------------KFM----PALMQYYKQPQEK----------
----------------HLLIILED--ASFA------LMKED---KTWGEIITRL-RHL--
-KTTI-IVNLHIWK----AL-NP--SFKT---------QIATIII---------------
FK---GYSKENFGYIYRQ-----TAGSATNS-VAYYLYQS-IN---Q-NEVL--------
----------------------KIDNL---------------------------------
------------------------------------------------------------
------------------------------------------------------------
------------------------------------------------------------
------------------------------------------------------------
------------------------------------------------------------
------------------------------------------------------------
------------------TGDLRIIKR---------------------------------
------------------------------------------------------------
------------------------------------------------------------
------------------------------------------------------------
------------------------------------------------------------
------------------------------------------------------------
------------------------------------------------------------
------------------------------------------------------------
------------------------------------------------------------
------------------------------------------------------------
------------------------------------------------------------
------------------------------------------------------------
------------------------------------------------------------
------------------------------------------------------------
------------------------------------------------------------
------------------------------------------------------------
-----------------
>Polinton-2_HM_15p ClassII Maverick Maverick unnamed protein product
------------------------------------------------------------
------------------------------------------------------------
------------------------------------------------------------
------------------------------------------------------------
------------------------------------------------------------
------------------------------------------------------------
------------------------------------------------------------
-------------------------------MEEKEEKIETNPVENEPPKNEKKDSRTLT
EILNEK--------------------GFHS---FY-------------------------
-----------------------------LKGKN-----EEPEIKDD--VSPTQIKFNIF
KPS------KDVYPENTIITGP----TNS-GKST-MARE--------------LL-----
-------KYG---------KY-PDAEMLFVIQMREPSESQHK-TWR-------DI-INSN
---------------------------------------KNNLEAYDIITVDSA------
------------------------------ENL----DPVIQRAISFSKD----------
---KYGIQNSDHRLL-KTILLFDD--ISAFCL----KS------QQYTSACSSG-SHHGV
GTITV-FHAVPSKS---SQA-WN--NLVS---------HYKCIVS---------------
FD-----NNSEIEKIFKNDFPS---AGKMHH-VISDLLNK-ET-SSQ-HGHLALFKRNCS
VARLRTQITNSKEQKV------FIPVD---------------------------------
------------------------------------------------------------
------------------------------------------------------------
------------------------------------------------------------
------------------------------------------------------------
------------------------------------------------------------
------------------------------------------------------------
-------------AQGKLDFDYNEMSV---------------NK----------------
KIVTFQSFPYVKAQNCKNYYYLKSHHNPFCQEKEKENQQTNDEEDKNNINSEKENQIKKR
KWSESERAALMLEEIKRRKRYGLCESSDEFSDSGDESNESEX------------------
------------------------------------------------------------
------------------------------------------------------------
------------------------------------------------------------
------------------------------------------------------------
------------------------------------------------------------
------------------------------------------------------------
------------------------------------------------------------
------------------------------------------------------------
------------------------------------------------------------
------------------------------------------------------------
------------------------------------------------------------
------------------------------------------------------------
------------------------------------------------------------
-----------------
>E2_Giala308159247
------------------------------------------------------------
------------------------------------------------------------
------------------------------------------------------------
------------------------------------------------------------
------------------------------------------------------------
------------------------------------------------------------
------------------------------------------------------------
---------------------------------------------MPLDLALKTASTKDA
LEFKEK--------------------RFPV---SN-------------------------
------------------------------------------------------------
-NC------F-----I-PIVGV----TGS-GKTT-IIIN--------------LF-----
-RL----LNE-------IYRY-SHI--IYV----AANYRQDA-TLRAANLTQVVL-EDEV
EFEQEREHTKHVYTASTDLLDLAIMKIYDLHDLHTKAEELRELRRQIAKAIKIAKDQQP-
------------------------------DLL----EDLVARYITISEE----------
--IDEIAPTSDGTRP-KVLLAIDD--NSGAKA-----FKVNSENNLVYRLIRDR-RHH--
-NTSV-LACIHNLK----AF-HA--PFRM---------HATEFIF---------------
TA---GLNSQALKDVYED-------LGNIFP-IINEKAQE-GTKACD-LFCK--------
----------------------IYDKV---------------------------------
------------------------------------------------------------
------------------------------------------------------------
------------------------------------------------------------
------------------------------------------------------------
------------------------------------------------------------
------------------------------------------------------------
-------------TGVYPNDPDRRYYF---------------------------------
--------LTVFRNARELRENFDTVLK---------------------------------
------------------------------------------------------------
------------------------------------------------------------
------------------------------------------------------------
------------------------------------------------------------
------------------------------------------------------------
------------------------------------------------------------
------------------------------------------------------------
------------------------------------------------------------
------------------------------------------------------------
------------------------------------------------------------
------------------------------------------------------------
------------------------------------------------------------
------------------------------------------------------------
------------------------------------------------------------
-----------------
>env136185112 |gb |EBM45421.1 | hypothetical protein GOS_8407369 [marine metagenome]
------------------------------------------------------------
------------------------------------------------------------
------------------------------------------------------------
------------------------------------------------------------
------------------------------------------------------------
------------------------------------------------------------
------------------------------------------------------------
--------------------------------MFYFNIIKMSLSLKQNKAGFPIAYYLKN
NNISQN--------------------IYHI---DE-------------------------
D------------------------NIDEKDKNK-----TLKKIKVN--SPNDMFFPIIN
DYR------KNEQVDSLFVCGP----TGC-GKSS-FIRD------------YCIM-----
-------FNN---------KF-PNA--KIY---LFSSKREDE-VLDKL-----GY-IQRV
---------------------------------------------EIDDDILH-------
-------------------------------------NPYTLQQISELSE----------
----------------PSLCVFDD--IEDFSN----KKINTEIARLSNEILRNG-RSY--
-KIYL-ITVNHQPA-DYLKT-RN--TLFE---------ASAVVIF---------------
PR---RCAKTTYNYLLEK-------KLHIPK-NYIDIIMN-CK--SN-FVYI--------
------------------------------------------------------------
------------------------------------------------------------
------------------------------------------------------------
------------------------------------------------------------
------------------------------------------------------------
------------------------------------------------------------
------------------------------------------------------------
------------------------------------------------------------
-------KKRVPELIISDKYILLL------------------------------------
------------------------------------------------------------
------------------------------------------------------------
------------------------------------------------------------
------------------------------------------------------------
------------------------------------------------------------
------------------------------------------------------------
------------------------------------------------------------
------------------------------------------------------------
------------------------------------------------------------
------------------------------------------------------------
------------------------------------------------------------
------------------------------------------------------------
------------------------------------------------------------
------------------------------------------------------------
-----------------
>zf_Mavir326439163
------------------------------------------------------------
------------------------------------------------------------
------------------------------------------------------------
------------------------------------------------------------
------------------------------------------------------------
------------------------------------------------------------
------------------------------------------------------------
---------------------------------------MSINELKKGYPIAENKTLGRY
SKSKLI--------------------YFDP---SY---------------------EMDD
D------------------------EGTDYFHTN-----GKDLLEVI--PPSIQDKEIDS
DRY--------------FISGQ----SGS-GKST-FVVQ--------------LI-----
---------D---------KYTRAGIKHFF----AITDKPDR-RFG-------KIKYLDI
NDFVIPYENEDEEEKI-----------------------------KLYEKEKIKFKHL--
------------------------------KKFLEP-EEVLKEELRINDLKVKKGPKKTG
YQLRFSNEDIGEIFK-DSVIFFDD--YEKNKD----VKLIE---VLRDHLLTQG-RHY--
-KCNM-IIANHKTQ----GG-PSFGLIKQ---------ETTNYVI---------------
FK---KSTSYQREGLFKN-------YLGLKK-RQRDLVDK-LLLKSR-WVCY--------
----------------------NIDNH---------------------------------
------------------------------------------------------------
------------------------------------------------------------
------------------------------------------------------------
------------------------------------------------------------
------------------------------------------------------------
------------------------------------------------------------
------------------------------------------------------------
-----------LTISQKAVVNTDTIK----------------------------------
------------------------------------------------------------
------------------------------------------------------------
------------------------------------------------------------
------------------------------------------------------------
------------------------------------------------------------
------------------------------------------------------------
------------------------------------------------------------
------------------------------------------------------------
------------------------------------------------------------
------------------------------------------------------------
------------------------------------------------------------
------------------------------------------------------------
------------------------------------------------------------
------------------------------------------------------------
-----------------
>vi_OrgLa322510450
------------------------------------------------------------
------------------------------------------------------------
------------------------------------------------------------
------------------------------------------------------------
------------------------------------------------------------
------------------------------------------------------------
------------------------------------------------------------
-----------------------------------MLNFESVGNPIAKIIDKRNTKKEQI
VYLSDP--------------------ELDG---EV-------------------------
--------------------------------RN-----GYTTIDLE--PHQSFQQVASN
KER------D-----ILYITGA----SGS-GKSY-YSAE--------------YI-----
-KQYIKKHPR------------NEV--MLF------SSVGDD-AVL-------DK-IKKV
---------------------------------------------KRFKIHD--------
-------------------------------------DDFVGEQFSIDDF----------
--------------K-DSLLIFDD--VDCISS----KPILKKVYEILDKALTTG-RHT--
-GTSV-VYTTHTAC-NGKAT-KL--ILTE---------SHSVTFF---------------
MN---AMGGKSSKYLLDS--YL-GLDKKQIE-KLKNVKSRWTTIMKS-YPQL--------
----------------------VLTQ----------------------------------
------------------------------------------------------------
------------------------------------------------------------
------------------------------------------------------------
------------------------------------------------------------
------------------------------------------------------------
------------------------------------------------------------
------------------------------------------------------------
-------RKLTFSKDL--------------------------------------------
------------------------------------------------------------
------------------------------------------------------------
------------------------------------------------------------
------------------------------------------------------------
------------------------------------------------------------
------------------------------------------------------------
------------------------------------------------------------
------------------------------------------------------------
------------------------------------------------------------
------------------------------------------------------------
------------------------------------------------------------
------------------------------------------------------------
------------------------------------------------------------
------------------------------------------------------------
-----------------
>env136472150 |gb |EBO38399.1 | hypothetical protein GOS_8089496 [marine metagenome]
------------------------------------------------------------
------------------------------------------------------------
------------------------------------------------------------
------------------------------------------------------------
------------------------------------------------------------
------------------------------------------------------------
------------------------------------------------------------
----------------------------------------------------ELYLTSQP
KEVIGG--------------------AFRD---VK-------------------------
-------------------------------------------LKDR--PNLHFQPIPDK
NTE------R----SITYITGA----SGS-GKSY-FTRM--------------YV-----
-EE----YKK---------LYPKRE--VYL----ISSISDDS-SID--------------
---------------------------------------------KIKNLHR--------
------------------------------IKM----DKLLTEDISAKDF----------
--------------K-DSCVIFDDTDCLTDKR------LRLKVQEILNSVLETG-RHF--
-NCEV-VYTSHLAT-DGHQT-KR--ILNE---------CKSVVIF---------------
PS---GLGGRSIKYLLDN--YF-G-LDRDQI-KRIKKLNS-RWVQIN-KGFP--------
------------------------------------------------------------
------------------------------------------------------------
------------------------------------------------------------
------------------------------------------------------------
------------------------------------------------------------
------------------------------------------------------------
------------------------------------------------------------
-------------MSVVSDKEAYVLND---------------------------------
-------PEDETD-----------------------------------------------
------------------------------------------------------------
------------------------------------------------------------
------------------------------------------------------------
------------------------------------------------------------
------------------------------------------------------------
------------------------------------------------------------
------------------------------------------------------------
------------------------------------------------------------
------------------------------------------------------------
------------------------------------------------------------
------------------------------------------------------------
------------------------------------------------------------
------------------------------------------------------------
------------------------------------------------------------
-----------------
>env139742087 |gb |ECH15889.1 | hypothetical protein GOS_6388064 [marine metagenome]
------------------------------------------------------------
------------------------------------------------------------
------------------------------------------------------------
------------------------------------------------------------
------------------------------------------------------------
------------------------------------------------------------
------------------------------------------------------------
------------------------------------------------------------
--------------------------SVAR---DI-------------------------
------------------------------------------------------------
---------------L-YVVGA----SGS-GKSY-FTRQ--------------FA-----
-DQ----YRK---------LY-PKR--KIF----LISSLTED-NSI-------DK-IKDL
------------------------------------------------------------
------------------------------KRIKLT-PEFLMDDIQAEDF----------
--------------K-DSLVIFDD--CEALMD----KRMKLKVQGILNQLLTIG-RHH--
-NISV-CELRHNAT----AG-HETKLMLN---------EANSITM---------------
FP--SGLGGRSLKYLLDQ--YL-GLDNHQIK-KLKNLKSRWVSVVKG-FPMI--------
----------------------VLS-----------------------------------
------------------------------------------------------------
------------------------------------------------------------
------------------------------------------------------------
------------------------------------------------------------
------------------------------------------------------------
------------------------------------------------------------
------------------------------------------------------------
-------EKEAYVLNSQDD-----------------------------------------
------------------------------------------------------------
------------------------------------------------------------
------------------------------------------------------------
------------------------------------------------------------
------------------------------------------------------------
------------------------------------------------------------
------------------------------------------------------------
------------------------------------------------------------
------------------------------------------------------------
------------------------------------------------------------
------------------------------------------------------------
------------------------------------------------------------
------------------------------------------------------------
------------------------------------------------------------
-----------------
>vi_Spuvi195982534
------------------------------------------------------------
------------------------------------------------------------
------------------------------------------------------------
------------------------------------------------------------
------------------------------------------------------------
------------------------------------------------------------
------------------------------------------------------------
----------------------------------------------MLSFLNLNKDSKPF
AKIAGG--------------------KFKG---KK-------------------------
----------------------------------------AYVNEES--DKGKNELVVPE
GKF--VPYPNPMYREVIYIAGQ----SGS-GKST-YAAQ---------------------
---------------------------YIY-------------HYK-------KL-FPKN
-------------------------------------------KVFVFSRLKMA------
------------------------------EIL----VSLGCIEIPIDDE----------
----LQDMDAIRDIK-DALCLFDD--IDTIKE----KHLRNTVYDIQNDILETG-RHN--
-NIYI-IVTSHLINGNDKKN-TR--TILN---------EAHKVTF---------------
FP---KSGAYGITYFLKN--YI-GLPKKQID-NVLEIKSRWITINKG-YPLF--------
------------------------------------------------------------
------------------------------------------------------------
------------------------------------------------------------
------------------------------------------------------------
------------------------------------------------------------
------------------------------------------------------------
------------------------------------------------------------
------------------------IFY---------------------------------
-------ENGAKTL----------------------------------------------
------------------------------------------------------------
------------------------------------------------------------
------------------------------------------------------------
------------------------------------------------------------
------------------------------------------------------------
------------------------------------------------------------
------------------------------------------------------------
------------------------------------------------------------
------------------------------------------------------------
------------------------------------------------------------
------------------------------------------------------------
------------------------------------------------------------
------------------------------------------------------------
------------------------------------------------------------
-----------------
>env136179552 |gb |EBM41751.1 | hypothetical protein GOS_8413292 [marine metagenome]
------------------------------------------------------------
------------------------------------------------------------
------------------------------------------------------------
------------------------------------------------------------
------------------------------------------------------------
------------------------------------------------------------
------------------------------------------------------------
------------------------------------------MILYIYLQMSFNFEKVGK
PLCVVQ--------------------EKKP---GA-----------------------AG
S------------------------LKNQVIYLA-----TGDEKEEP--SHPFTFYKFPQ
GVLLQQVPNTESEREILYITGA----SGS-GKST-YTRL--------------YC-----
-EQ----YKK---------KY-PKNPIILF-----SSLPEDE-SLD-------SI-KPRR
---------------------------------------------FKIDD----------
------------------------------RLL----DEPITTDNIGIFQ----------
----------------DSCIIFDD--IDVLTN----KKHRQAVLDIANCVLEIG-RHF--
-KITA-IFTNHLPT-NKGDT-RR--VLNE---------SHAVVYF---------------
PH---SGSMRGTRYLLEQ--Y----VGLDKD-MISKIKKM-PT---R-WCCV--------
----------------------FKNYP---------------------------------
------------------------------------------------------------
------------------------------------------------------------
------------------------------------------------------------
------------------------------------------------------------
------------------------------------------------------------
------------------------------------------------------------
------------------------------------------QA----------------
-------VMTQRRIMLASMMDEDDRKPVDSDGSTDGSDDDA-------------------
------------------------------------------------------------
------------------------------------------------------------
------------------------------------------------------------
------------------------------------------------------------
------------------------------------------------------------
------------------------------------------------------------
------------------------------------------------------------
------------------------------------------------------------
------------------------------------------------------------
------------------------------------------------------------
------------------------------------------------------------
------------------------------------------------------------
------------------------------------------------------------
------------------------------------------------------------
-----------------
>env137739104 |gb |EBV74010.1 | hypothetical protein GOS_6857935 [marine metagenome]
------------------------------------------------------------
------------------------------------------------------------
------------------------------------------------------------
------------------------------------------------------------
------------------------------------------------------------
------------------------------------------------------------
------------------------------------------------------------
-------------------------------------------------------KSFSK
LELKEG--------------------EFQH---MP-------------------------
---------------------------------------------------------DPN
TER------Q-----ILYITGA----SGS-GKST-YTAR--------------YA-----
-KI----YKQ---------LF-KNNPIYVF-----SALKDDE-SLD-------VI-KPKR
---------------------------------------------FKISKET--------
---------------------------------------LLDDPILIDDL----------
--------------K-DSLCIFDD--IDVISD----KDLKTEVYNILNQILETG-RHF--
-KISC-IITNHLPS-NGTYT-RR--ILNE---------CHSVTYF---------------
PH---SGNNGKIKKFLLD-----Q-IGLDKA-DFIKNKNA-KS---R-WATI--------
------------------------------------------------------------
------------------------------------------------------------
------------------------------------------------------------
------------------------------------------------------------
------------------------------------------------------------
------------------------------------------------------------
------------------------------------------------------------
------------------------FKN---------------------------------
--------YPMVNMTQKEIRLLSDND----------------------------------
------------------------------------------------------------
------------------------------------------------------------
------------------------------------------------------------
------------------------------------------------------------
------------------------------------------------------------
------------------------------------------------------------
------------------------------------------------------------
------------------------------------------------------------
------------------------------------------------------------
------------------------------------------------------------
------------------------------------------------------------
------------------------------------------------------------
------------------------------------------------------------
------------------------------------------------------------
-----------------
>PC2-1_CBp ClassII Maverick Maverick unnamed protein product
------------------------------------------------------------
------------------------------------------------------------
------------------------------------------------------------
------------------------------------------------------------
------------------------------------------------------------
------------------------------------------------------------
------------------------------------------------------------
------------------------------------------------------------
-----M--------------------NFNQ---SQ-------------------------
---------------------------------------------------------LFE
SPR------------NIIVLGN----TGS-GKSS-FVRH--------------VI-----
-YQEFLAGRG----------F-DYI--FLICATKTETEENDS-CNI-------VFKNHRI
---------------------------------------------VIDDKYPVD------
------------------------------EMI----NNFKTWGEENVKK----------
------SKLDGKPLP-KVLILYDD--VSKFLK------------NKMKGFGDIS-RHF--
-NMWN-MFLVHRTT----YL-DA--DTRGS--------CRVWIFL---------------
-----SEVDKNIDPFVSK--YADNNNFDKCV-LIYDTTAH-GSKNEQ-ISYL--------
---------RKSDIKLNYNSDIVLNKT---------------------------------
------------------------------------------------------------
------------------------------------------------------------
------------------------------------------------------------
------------------------------------------------------------
------------------------------------------------------------
------------------------------------------------------------
-------------SGIDKEMAANFFYNPEAIDTTGFSEEEFAKW----------------
KVFLAGFKSLNLKIKLKDLLQRPDDKSSIPIERKTLVEREKPFDSRMNFIRPNVKFSIPE
EEASTSSEEKIYADSPSEYESETDDRSSVESISEILSRIHN-------------------
------------------------------------------------------------
------------------------------------------------------------
------------------------------------------------------------
------------------------------------------------------------
------------------------------------------------------------
------------------------------------------------------------
------------------------------------------------------------
------------------------------------------------------------
------------------------------------------------------------
------------------------------------------------------------
------------------------------------------------------------
------------------------------------------------------------
------------------------------------------------------------
-----------------
>El_Caebr268568730
------------------------------------------------------------
------------------------------------------------------------
------------------------------------------------------------
------------------------------------------------------------
------------------------------------------------------------
------------------------------------------------------------
------------------------------------------------------------
------------------------------------------------------------
-----M--------------------NFNQ---SQ-------------------------
---------------------------------------------------------LFE
SPR------------NIIVLGN----TGSAGRGF--------------------------
----------------------DYI--FLICATKTETEENDS-CNI-------VFKNHRI
---------------------------------------------VIDDKYPVD------
------------------------------EMI----NNFKTWGEENVKK----------
------SKLDGKPIP-KVLILYDD--VSKFLK------------NKMKGFGDIS-RHF--
-NMWN-MFLVHRTT----YL-DA--DTRG---------S-CRVWI---------------
FL---STTDQNIDSFVSK--YVDNNNFDECV-LIYDTTAH-GSKNEQ-ISYL--------
---------RKSDIKLNYNSDIVLNKT---------------------------------
------------------------------------------------------------
------------------------------------------------------------
------------------------------------------------------------
------------------------------------------------------------
------------------------------------------------------------
------------------------------------------------------------
-------------SGIDKEMAANFFYNPEAIDTTGFNEEDFARW----------------
KLFLARFKALNLKIKLKDLLQRPDEKSSIPIERKTLIEREKPFDSRMNFIRPNVNFRFQK
KKLQLLVKKK--------------------------------------------------
------------------------------------------------------------
------------------------------------------------------------
------------------------------------------------------------
------------------------------------------------------------
------------------------------------------------------------
------------------------------------------------------------
------------------------------------------------------------
------------------------------------------------------------
------------------------------------------------------------
------------------------------------------------------------
------------------------------------------------------------
------------------------------------------------------------
------------------------------------------------------------
-----------------
>u1_Crovi115531818
------------------------------------------------------------
------------------------------------------------------------
------------------------------------------------------------
------------------------------------------------------------
------------------------------------------------------------
------------------------------------------------------------
------------------------------------------------------------
----------------------------------------------------------MV
SRIEEV--------------------RFDR---NS-------------------------
---------------------------------------------------------LLA
DDF------------RLVFLGG----SGS-GKTV-YLLS--------------LL-----
-RG----MVR---------KF-RHV--FLM------LPVPNS-AYD-------GY-VWPD
---------------------------------------------HITTVANE-------
------------------------------HQL----DYALLRYKAFAEE----------
------LAKSASRRK-AVLLVLDD--LGDLQY-------RS---RELAPIFNHG-RHV--
-NISV-AVLCQTFR----HI-PH--SCKT---------SITHLVC---------------
C----SVVMNDLENLLKY-----MSVAVEKK-KLLRFVDMFCSNNKK-RKVL--------
----------------------IVENS---------------------------------
------------------------------------------------------------
------------------------------------------------------------
------------------------------------------------------------
------------------------------------------------------------
------------------------------------------------------------
------------------------------------------------------------
-------LFSGGRARVCTDVVDKRVLA---------------------------------
-------GELDLDVLRAQFSRMRANLKEAIEEP---------------------------
------------------------------------------------------------
------------------------------------------------------------
------------------------------------------------------------
------------------------------------------------------------
------------------------------------------------------------
------------------------------------------------------------
------------------------------------------------------------
------------------------------------------------------------
------------------------------------------------------------
------------------------------------------------------------
------------------------------------------------------------
------------------------------------------------------------
------------------------------------------------------------
------------------------------------------------------------
-----------------
>u1_Fowvi41023481
------------------------------------------------------------
------------------------------------------------------------
------------------------------------------------------------
------------------------------------------------------------
------------------------------------------------------------
------------------------------------------------------------
------------------------------------------------------------
-----------------------------------------------------------M
DIVREV--------------------KFNR---NS-------------------------
---------------------------------------------------------LLN
DYF------------RMVILGG----SGS-GKTT-FLLS--------------LF-----
-KT----FIT---------KY-KHI--FLF------TPILNP-SYN-------YY-VWPD
---------------------------------------------HIYKITTA-------
------------------------------EEL----EYSLSKMKQDLVN----------
------LGKRGSINH-KFLVILDD--LGDMQL-------KS---KILSWLVNTG-RHI--
-RMSI-VMLCQTYR----HV-PS--NCRS---------SITHLCC---------------
C----NVSDADIENITRS-----MSLVATKQ-IIKALSVM-RAASRG-KKVY--------
----------------------IIEN----------------------------------
------------------------------------------------------------
------------------------------------------------------------
------------------------------------------------------------
------------------------------------------------------------
------------------------------------------------------------
------------------------------------------------------------
-------------TVFANKDIRICYDT---------------------------------
ADKSVIEQKPDTAILLSQFSHMKDQLHTILSDDNKDTDYFKDLSNLNSINDDRDKKDCIY
SPEKEASSNMKLLKSYSKQESLQELAC---------------------------------
------------------------------------------------------------
------------------------------------------------------------
------------------------------------------------------------
------------------------------------------------------------
------------------------------------------------------------
------------------------------------------------------------
------------------------------------------------------------
------------------------------------------------------------
------------------------------------------------------------
------------------------------------------------------------
------------------------------------------------------------
------------------------------------------------------------
------------------------------------------------------------
-----------------
>u1_Orfvi197344483
------------------------------------------------------------
------------------------------------------------------------
------------------------------------------------------------
------------------------------------------------------------
------------------------------------------------------------
------------------------------------------------------------
------------------------------------------------------------
-----------------------------------------------------------M
DVVQEV--------------------RFKR---ES-------------------------
---------------------------------------------------------LIE
APF------------RMALVGG----SGS-GKTA-YLLS--------------LF-----
-RT----LVR---------RF-KHI--LLF------TPVYNA-AYD-------GF-VWPD
---------------------------------------------HIHKVTTH-------
------------------------------EEL----EYNLSVAKRKIER----------
--------HAQTKKQ-KFLIILDD--MGDTQT-------RS---PTLLGLMNYG-RHI--
-NVSL-VLLCQTYK----HI-PV--NGRA---------SITHLCC---------------
C----NVSDSDVENVLRS-----MSIRGSKK-RLIRAMAI-MRSAGT-RRVL--------
----------------------IIED----------------------------------
------------------------------------------------------------
------------------------------------------------------------
------------------------------------------------------------
------------------------------------------------------------
------------------------------------------------------------
------------------------------------------------------------
-------------SVFCQNQERICYDF---------------------------------
ADESVVKRCLDPGILLAQFSHMKTRLADIVDAETKGDKGDRAGRGDAKGDCKDGGDKGDV
DSDGGN------------------------------------------------------
------------------------------------------------------------
------------------------------------------------------------
------------------------------------------------------------
------------------------------------------------------------
------------------------------------------------------------
------------------------------------------------------------
------------------------------------------------------------
------------------------------------------------------------
------------------------------------------------------------
------------------------------------------------------------
------------------------------------------------------------
------------------------------------------------------------
------------------------------------------------------------
-----------------
>u1_Vacvi6969825
------------------------------------------------------------
------------------------------------------------------------
------------------------------------------------------------
------------------------------------------------------------
------------------------------------------------------------
------------------------------------------------------------
------------------------------------------------------------
----------------------------------MPSLFSSLLTTLVFHILIYYQINLVT
VNIIMN--------------------CFQE---KQ-------------------------
----------------------------------------------------FSRENLLK
MPF------------RMVLTGG----SGS-GKTI-YLLS--------------LF-----
-ST----LVK---------KY-KHI--FLF------TPVYNP-DYD-------GY-IWPN
---------------------------------------------HINFVSSQ-------
------------------------------ESL----EYNLIRTKSNIEK----------
-----CTVAQNHKKSAHFLLIFDD--VGDKLS-------KC---NTLIEFLNFG-RHL--
-NTSI-ILLCQTYR----HV-PI--LGRA---------NITHFCS---------------
F----NISISDAENMLRS-----MPVKGKRK-DILNMLNM-IQTARS-NNRL--------
--------------------AIIIED----------------------------------
------------------------------------------------------------
------------------------------------------------------------
------------------------------------------------------------
------------------------------------------------------------
------------------------------------------------------------
------------------------------------------------------------
-------------SVFCEGELRICTDT---------------------------------
ADKDVIEQKLNIDILVNQYSHMKKNLNTILERTKTKLCNSDQSSSSKNVSNYNYYNYYNY
YNYYNYYNYYNYYNYNNYY-----------------------------------------
------------------------------------------------------------
------------------------------------------------------------
------------------------------------------------------------
------------------------------------------------------------
------------------------------------------------------------
------------------------------------------------------------
------------------------------------------------------------
------------------------------------------------------------
------------------------------------------------------------
------------------------------------------------------------
------------------------------------------------------------
------------------------------------------------------------
------------------------------------------------------------
-----------------
>u1_Tanvi157939745
------------------------------------------------------------
------------------------------------------------------------
------------------------------------------------------------
------------------------------------------------------------
------------------------------------------------------------
------------------------------------------------------------
------------------------------------------------------------
-----------------------------------------------------------M
NRFKEK--------------------HFSR---KS-------------------------
---------------------------------------------------------LLK
YPF------------RLALVGG----SGS-GKTA-YLLS--------------LF-----
-NT----LVE---------QY-RHI--FLF------TPVYNS-EYD-------SY-IWPD
---------------------------------------------HVNKVSTSE------
------------------------------ELD----YALITTKQKIEKY----------
------VKNRGNKNAEMFLLILDD--MGDKQI-------KS---SCLLDFLNHG-RHL--
-NTSI-ILLCQTYK----HV-PV--NGRT---------SITHFCC---------------
C----NVSDSDIENMLRSMSIT-G-SKKDLL-KCVSLLRA-IS-VHK-RRVI--------
----------------------IIED----------------------------------
------------------------------------------------------------
------------------------------------------------------------
------------------------------------------------------------
------------------------------------------------------------
------------------------------------------------------------
------------------------------------------------------------
-------------SVFSEGEQRVCYDT---------------------------------
ADDNVIQNNVNFSILLKQFSHMKKKLPSILSTYTK-------------------------
------------------------------------------------------------
------------------------------------------------------------
------------------------------------------------------------
------------------------------------------------------------
------------------------------------------------------------
------------------------------------------------------------
------------------------------------------------------------
------------------------------------------------------------
------------------------------------------------------------
------------------------------------------------------------
------------------------------------------------------------
------------------------------------------------------------
------------------------------------------------------------
------------------------------------------------------------
-----------------
>u2_Melsa9631462
------------------------------------------------------------
------------------------------------------------------------
------------------------------------------------------------
------------------------------------------------------------
------------------------------------------------------------
------------------------------------------------------------
------------------------------------------------------------
------------------------------------------------------------
--MKIK--------------------KFNF---DT-------------------------
---------------------------------------------------------LKE
RPF------------NMSIVAS----TGQ-GKTT-LLKY--------------IL-----
-NN----LKF---------HF-KFI--YLI-TNDDQGYRNNK-YYK-------YV-YPNH
--------------------------------------------VFYLTKYEKP------
------------------------------EYI----VSKICEIKKFTNK----------
----TLNDKSYGEKF-NTLIIFDD--VGNNFR------------NKLKNFTNEC-RHA--
-FIST-IFLVHKEI----HL-DP--DTRD---------SMKFFVI---------------
-----NKKTIDLKYIIPN-------TSIRKE-ISKDIVPL-LLQYEKKFGLY--------
---------------------IVIDNV---------------------------------
------------------------------------------------------------
------------------------------------------------------------
------------------------------------------------------------
------------------------------------------------------------
------------------------------------------------------------
------------------------------------------------------------
-------------------HAELFYIY---------------------------------
------ISEDEMKNLDNNYFLLSTESSMKQIILEKIKK----------------------
------------------------------------------------------------
------------------------------------------------------------
------------------------------------------------------------
------------------------------------------------------------
------------------------------------------------------------
------------------------------------------------------------
------------------------------------------------------------
------------------------------------------------------------
------------------------------------------------------------
------------------------------------------------------------
------------------------------------------------------------
------------------------------------------------------------
------------------------------------------------------------
------------------------------------------------------------
-----------------
>u2_Amsmo9964464
------------------------------------------------------------
------------------------------------------------------------
------------------------------------------------------------
------------------------------------------------------------
------------------------------------------------------------
------------------------------------------------------------
------------------------------------------------------------
------------------------------------------------------------
----MS--------------------EFDY---DK-------------------------
---------------------------------------------------------LRA
KPF------N-----M-AIIGK----TGS-GKTT-FLKN--------------LL-----
-----------LKIGYGFYKF---I--YLI-TSSEVNFKSNE-YFK-------FI-YPNH
-------------------------------------------VFYLYSNNKDK------
------------------------------DVKYLL-QAYLEKIKNFSFE----------
-------MNQKCENF-RTLVIYDD--IGKDTK------------DKLSNFTNVC-RHS--
-LVSN-IFLVHRLE----HL-DT--TTRD---------SLSYHVINSESENMDLIPCNKN
LR---NSLLASVINIFKD-----R-EQSKYY-IYCIIYDS-VS-----YSCL--------
----------------------ISDDD---------------------------------
------------------------------------------------------------
------------------------------------------------------------
------------------------------------------------------------
------------------------------------------------------------
------------------------------------------------------------
------------------------------------------------------------
-------------LENIKNEDKYVFYT---------------------------------
-------DSVIKSHILN-------------------------------------------
------------------------------------------------------------
------------------------------------------------------------
------------------------------------------------------------
------------------------------------------------------------
------------------------------------------------------------
------------------------------------------------------------
------------------------------------------------------------
------------------------------------------------------------
------------------------------------------------------------
------------------------------------------------------------
------------------------------------------------------------
------------------------------------------------------------
------------------------------------------------------------
------------------------------------------------------------
-----------------
>E2_Giain253746051
------------------------------------------------------------
------------------------------------------------------------
------------------------------------------------------------
------------------------------------------------------------
------------------------------------------------------------
------------------------------------------------------------
------------------------------------------------------------
--------------------------------------------------------MEAG
SIEPLD--------------------GIYK---NA-------------------------
------------------------------------------------------------
---------------FNLILGA----QGR-GKTF-HAEE--------------LL-----
-RANAAHFDK-------VLRFAPGG--SCG----GGSDGDAN-ALV-------SF-LTDR
VRDAER---------------------------------------QRHDAKQV-------
------------------------------DIL--R-SAIIQEDPAFAFERGVTKEFITD
LLARYPSYRDVGNLP-PVLALIDD--MGGDPR----LKMTG---SVFNDVARRL-RHL--
-QLTI-IFNGHQYK----DL-SP--FVRS---------NTQVAYL---------------
HG---GLPIRDLKDICGERRIP-NANVRTYR-DLEQMYNMQTNTPDNFYGSL--------
----------------------ALDF----------------------------------
------------------------------------------------------------
------------------------------------------------------------
------------------------------------------------------------
------------------------------------------------------------
------------------------------------------------------------
------------------------------------------------------------
------------------------------------------------------------
-------YGKLKQPGSK-------------------------------------------
------------------------------------------------------------
------------------------------------------------------------
------------------------------------------------------------
------------------------------------------------------------
------------------------------------------------------------
------------------------------------------------------------
------------------------------------------------------------
------------------------------------------------------------
------------------------------------------------------------
------------------------------------------------------------
------------------------------------------------------------
------------------------------------------------------------
------------------------------------------------------------
------------------------------------------------------------
-----------------
>Ew_Triva123162229
------------------------------------------------------------
------------------------------------------------------------
------------------------------------------------------------
------------------------------------------------------------
------------------------------------------------------------
------------------------------------------------------------
------------------------------------------------------------
---------------------------------------------MDLNSSTPYEELAGV
YNTYVD--------------------DMIN---EA-------------------------
-------------------------------------------LSDN--RNALSKEKLMK
IPYSECYLNS-----ITAAIGK----QNK-GKTL-TILKQIIIIANTSPYSHVLI-----
-YI---NRSG-SPSDDTFESL-KHL--IKIPIIYLSQEEAED-YLK-------NF-VMYK
---------------------------------------------ELYNTIKKQ------
------------------------------GLE----DKIIDKQRDELFE-------TLS
I------SNFDREFL-HSLIFLDD--AVKSKL----ITNEK---SYFNQLLTQC-RHI--
-QCSF-FMTVQYFK----AL-ST--NIKS---------NLSTLFI---------------
FS---GFSRQQLNVMLYQ-----VNLPMSIN-ELYTQYQQ----LGE-HGKI--------
----------------------IVDLN---------------------------------
------------------------------------------------------------
------------------------------------------------------------
------------------------------------------------------------
------------------------------------------------------------
------------------------------------------------------------
------------------------------------------------------------
----------------KGSINFDNFLY---------------------------------
------------------------------------------------------------
------------------------------------------------------------
------------------------------------------------------------
------------------------------------------------------------
------------------------------------------------------------
------------------------------------------------------------
------------------------------------------------------------
------------------------------------------------------------
------------------------------------------------------------
------------------------------------------------------------
------------------------------------------------------------
------------------------------------------------------------
------------------------------------------------------------
------------------------------------------------------------
------------------------------------------------------------
-----------------
>c1_Afrsw229891993
------------------------------------------------------------
------------------------------------------------------------
------------------------------------------------------------
------------------------------------------------------------
------------------------------------------------------------
------------------------------------------------------------
------------------------------------------------------------
----------------------------------------------------MALTTHSG
KLIPEL--------------------QFKA---HH-------------------------
---------------------------------------------------------FID
KTT--------------VLYGP----SKT-GKTV-YVKH--------------IM-----
-KI----LQP---------HI-EQI--LVV----APSEPSNR-SYE-------GF-VHPT
LIHYRLWLADKQKKNDNKGAERFLEAIWQRQTMMSSIYSRVNNIDMLKTLYHKLPIDIQQ
KENKNIAKVECLKAEQTDQKKEEKITSLYQQLL----KKIIIQNIHMYKN-------LCL
TENEKFTLNYINLNP-RLLLILDD--CAAELH----PLFTK---EIFKKFFYQN-RHC--
-FISM-IICCQDDT----DL-PA--NLRK---------NA-FVSI---------------
FTNA-SICMSNFSRQSNR-------YSKQDK-EYVEEISH-IV-FKG-YRKL--------
----------------------VYIRE---------------------------------
------------------------------------------------------------
------------------------------------------------------------
------------------------------------------------------------
------------------------------------------------------------
------------------------------------------------------------
------------------------------------------------------------
-----------------DENRQHFYHS---------------TV----------------
P------LPTAFSFGSKALLKLCKAVYSKEVVIDKSNPYWSKFRLNF-------------
------------------------------------------------------------
------------------------------------------------------------
------------------------------------------------------------
------------------------------------------------------------
------------------------------------------------------------
------------------------------------------------------------
------------------------------------------------------------
------------------------------------------------------------
------------------------------------------------------------
------------------------------------------------------------
------------------------------------------------------------
------------------------------------------------------------
------------------------------------------------------------
------------------------------------------------------------
-----------------
>c1_Afrsw9628186
------------------------------------------------------------
------------------------------------------------------------
------------------------------------------------------------
------------------------------------------------------------
------------------------------------------------------------
------------------------------------------------------------
------------------------------------------------------------
----------------------------------------------------MALTTHSG
KLIPEL--------------------QFKA---HH-------------------------
---------------------------------------------------------FID
KTT--------------VLYGP----SKT-GKTV-YVKH--------------IM-----
-KI----LQP---------HI-EQI--LVV----APSEPSNR-SYE-------GF-VHPT
LIHYRLWLADKQKKNDNKGAERFLEAIWQRQTMMSSIYSRVNNIDMLKTLYHKLPIDIQQ
KENKNIAKVECLKAEQTDQKKEEKITSLYQQLL----KKIIIQNIHMYKN-------LCL
TEDEKFTLNYINLNP-RLLLILDD--CAAELH----PLFTK---EIFKKFFYQN-RHC--
-FISM-IICCQDDT-D--LP-AN--LRKN---------AFVSIFT---------------
NA---SICMSNFSRQSNR-------YSKQDK-EYVEEISH-IV-FKG-YRKL--------
----------------------VYIRE---------------------------------
------------------------------------------------------------
------------------------------------------------------------
------------------------------------------------------------
------------------------------------------------------------
------------------------------------------------------------
------------------------------------------------------------
-----------------DENRQHFYHS---------------TV----------------
P------LPTAFSFGSKALLKLCKAVYSKEVVIDKSNPYWSKFRLNF-------------
------------------------------------------------------------
------------------------------------------------------------
------------------------------------------------------------
------------------------------------------------------------
------------------------------------------------------------
------------------------------------------------------------
------------------------------------------------------------
------------------------------------------------------------
------------------------------------------------------------
------------------------------------------------------------
------------------------------------------------------------
------------------------------------------------------------
------------------------------------------------------------
------------------------------------------------------------
-----------------
>Ec_Tetth18481472
------------------------------------------------------------
------------------------------------------------------------
------------------------------------------------------------
------------------------------------------------------------
------------------------------------------------------------
------------------------------------------------------------
------------------------------------------------------------
-----------------------------------------------------MESQFDK
TIQKVE--------------------NLNI---KQ-------------------------
------------------------------------------------------------
-DS------------SILIAGQ----RRS-GKTV-LCIN--------------LL-----
-LYLTEKYSY------------QSI--ILF--SDTGGIETNS-AF--------DF-IDKN
---------------------------------------------FIFESRQLD------
------------------------------EII----PKLMKYQEKEKKK----------
-----------NKQK-YMIIVLDD--INLNKR-----------SKLLDDLYSKS-RHY--
-NIMV-ITLVQYSK---IVI-TN--IIRS---------NIDILFM---------------
SK----QNNSGLESMYEC-----INTELDKR-EFYRFIRE-NTINNQ-FVFY--------
----------------------NLHD----------------------------------
------------------------------------------------------------
------------------------------------------------------------
------------------------------------------------------------
------------------------------------------------------------
------------------------------------------------------------
------------------------------------------------------------
------------------------------------------------------------
-------NVNKLKIVKADFFQLENKGKKKQKIKL--------------------------
------------------------------------------------------------
------------------------------------------------------------
------------------------------------------------------------
------------------------------------------------------------
------------------------------------------------------------
------------------------------------------------------------
------------------------------------------------------------
------------------------------------------------------------
------------------------------------------------------------
------------------------------------------------------------
------------------------------------------------------------
------------------------------------------------------------
------------------------------------------------------------
------------------------------------------------------------
-----------------
>q1_Parbu340025835
------------------------------------------------------------
------------------------------------------------------------
------------------------------------------------------------
------------------------------------------------------------
------------------------------------------------------------
------------------------------------------------------------
------------------------------------------------------------
------------------------------------------------------------
MSYSIT--------------------QFDP---RS-------------------------
----------------------------------------------------------IK
DGA------------IVGVVGR----RGS-GKSV-IIKD--------------LL-----
-YY----KRN---------AL-PIG--LIM----SGTEAGNG-YFS-------SF-VPEI
---------------------------------------------FVYDDFNK-------
------------------------------DAL----EKLLERQKKAAKK----------
-----------GNMS-KVFVVLDD--LAFDTS-----IMKQ---PVMRYIFMNG-RHL--
-NIFL-IFSSQYVA---DLG-PP--AIRA---------NIDILLV---------------
CR---EAIQANRWRLYNM--FF-G-CFESFE-DFNKVLNA-CT--EN-YGVL--------
----------------------VLDN----------------------------------
------------------------------------------------------------
------------------------------------------------------------
------------------------------------------------------------
------------------------------------------------------------
------------------------------------------------------------
------------------------------------------------------------
-------------TKLSNDPQDCVFHF---------------KA----------------
S------MRDNFKMGHRAFWKFSKERKRDDDSDDEADNGVRLIKSKDSKKR---------
------------------------------------------------------------
------------------------------------------------------------
------------------------------------------------------------
------------------------------------------------------------
------------------------------------------------------------
------------------------------------------------------------
------------------------------------------------------------
------------------------------------------------------------
------------------------------------------------------------
------------------------------------------------------------
------------------------------------------------------------
------------------------------------------------------------
------------------------------------------------------------
------------------------------------------------------------
-----------------
>E8_Ectsi299472766
------------------------------------------------------------
------------------------------------------------------------
------------------------------------------------------------
------------------------------------------------------------
------------------------------------------------------------
------------------------------------------------------------
------------------------------------------------------------
----------------------------------------------MNNEATTMASTTGS
INVNLK--------------------RFDC---RA-------------------------
---------------------------------------------------------AMS
VKC------------NAVVIGK----RNT-GKSV-VIAE--------------LL-----
-YY----LNK--------QKV-PRA--CVF----SATEESNR-FFC-------RH-IPDS
---------------------------------------------FIFDEKNVE------
------------------------------GKL----TEIVEQQKRLQLQ----------
---RDIGEIDPDTDL-RVVIVLDD--MGYNRK-----ALTS---QILTFIFMNG-RHY--
-DITL-IVAIQHVM----QL-TP--ALRS---------NTDYVIC---------------
LK---EGNKNVMRNLYEN--FF-G-VFEKPV-HFKNAFDA-CT--KD-FGCL--------
----------------------ILNN----------------------------------
------------------------------------------------------------
------------------------------------------------------------
------------------------------------------------------------
------------------------------------------------------------
------------------------------------------------------------
------------------------------------------------------------
-------------TVTSVLVNDTVNWY---------------KA----------------
T------PNRVFKFGSREFWEYHDERYVSIQDRYLLQHRPAADTTMSSDGTFVIHKHV--
------------------------------------------------------------
------------------------------------------------------------
------------------------------------------------------------
------------------------------------------------------------
------------------------------------------------------------
------------------------------------------------------------
------------------------------------------------------------
------------------------------------------------------------
------------------------------------------------------------
------------------------------------------------------------
------------------------------------------------------------
------------------------------------------------------------
------------------------------------------------------------
------------------------------------------------------------
-----------------
>q3_Ectsi13242498
------------------------------------------------------------
------------------------------------------------------------
------------------------------------------------------------
------------------------------------------------------------
------------------------------------------------------------
------------------------------------------------------------
------------------------------------------------------------
----------------------------------------------MNNGAPTMASATGS
INVNLK--------------------RFDC---RA-------------------------
---------------------------------------------------------AMS
VKC------------NAVVIGK----RNT-GKSV-VIAE--------------LL-----
-YY----LNK--------QKV-PRA--CVF----SATEESNR-FFC-------RH-IPDS
---------------------------------------------FIFDEKNVE------
------------------------------LKL----TEIVEQQKRLQLQ----------
---KDIGEIDRDTDL-RVAIVLDD--MGYNRK-----VLTS---QILTFIFMNG-RHY--
-DITL-IVAIQHVM----QL-TP--ALRS---------NTDYVIC---------------
LK---EGNKNVMRNLYEN--FF-G-VFEKPV-HFKNAFDA-CT--KD-FGCL--------
----------------------ILNN----------------------------------
------------------------------------------------------------
------------------------------------------------------------
------------------------------------------------------------
------------------------------------------------------------
------------------------------------------------------------
------------------------------------------------------------
-------------TVTSVLVNDTVNWY---------------------------------
----KATPNREFKFGSKEFWEYHDERYVSIQDRYLLEKRPAADTTMSSDGTFVIHKHV--
------------------------------------------------------------
------------------------------------------------------------
------------------------------------------------------------
------------------------------------------------------------
------------------------------------------------------------
------------------------------------------------------------
------------------------------------------------------------
------------------------------------------------------------
------------------------------------------------------------
------------------------------------------------------------
------------------------------------------------------------
------------------------------------------------------------
------------------------------------------------------------
------------------------------------------------------------
-----------------
>env137537064 |gb |EBU62570.1 | hypothetical protein GOS_7031368 [marine metagenome]
------------------------------------------------------------
------------------------------------------------------------
------------------------------------------------------------
------------------------------------------------------------
------------------------------------------------------------
------------------------------------------------------------
------------------------------------------------------------
-----------------------------------------MTTEPPNHRTTEPPASVDM
ESLPIT--------------------KYNF---SA-------------------------
-------------------------------------------------------NFPPH
GTF--------------CAIGR----RGS-GKSK-CLID--------------VM-----
-YQ----LRD---------RF-DFG--IAF----TTTTPMAE-ALY-------EI-MPRA
---------------------------------------------CVYNSFST-------
------------------------------DRI----QLLLEEQERLIAK----------
-----------KKPR-SLFLLLDD--CGFDMK-----SMNS---VPMKELFMNG-RHK--
-LITF-LCALQFPH----QL-KP--DMRM---------QIDTVVA---------------
LK---ENQVANRKRIYEA--FF-G-VISSWH-DFERLFAG-FT--SD-YGAL--------
----------------------VVDQ----------------------------------
------------------------------------------------------------
------------------------------------------------------------
------------------------------------------------------------
------------------------------------------------------------
------------------------------------------------------------
------------------------------------------------------------
------------------------------------------------------------
------------------------------------------------------------
------------------------------------------------------------
------------------------------------------------------------
------------------------------------------------------------
------------------------------------------------------------
------------------------------------------------------------
------------------------------------------------------------
------------------------------------------------------------
------------------------------------------------------------
------------------------------------------------------------
------------------------------------------------------------
------------------------------------------------------------
------------------------------------------------------------
------------------------------------------------------------
------------------------------------------------------------
-----------------
>q2_Emihu347482349
------------------------------------------------------------
------------------------------------------------------------
------------------------------------------------------------
------------------------------------------------------------
------------------------------------------------------------
------------------------------------------------------------
------------------------------------------------------------
-----------------------------------------------------------M
DAVPIT--------------------RYDF---AS-------------------------
--------------------------------------------------------QFPR
HGT------F-------AAIGR----RAC-GKSR-LILD--------------VM-----
-YN----LRD---------RF-DLG--IAF----TTTTPMAE-ALA-------EI-MPRG
---------------------------------------------CIFTEFNV-------
------------------------------DRI----KTLLDEQELMMAR----------
-----------KKPR-SVFLLLDD--CGFDTK-----SMNS---APMKELFMNG-RHK--
-YITF-LCALQTPM----AL-KP--DMRM---------QIDIVVA---------------
LK---ENQVANRRRLHDA--FF-G-VIPSWH-DFERLFMA-FT--QN-YGAL--------
----------------------LVDQ----------------------------------
------------------------------------------------------------
------------------------------------------------------------
------------------------------------------------------------
------------------------------------------------------------
------------------------------------------------------------
------------------------------------------------------------
-------------TVQSTDLTKVIYHY---------------------------------
KAQIDLPKFVCISRKYVKIWEQIKKSQREVMMLKEKKIDEERKQKLVETAKQRGEKIRQV
HTAVNARNGDPNAKIVLSSF----------------------------------------
------------------------------------------------------------
------------------------------------------------------------
------------------------------------------------------------
------------------------------------------------------------
------------------------------------------------------------
------------------------------------------------------------
------------------------------------------------------------
------------------------------------------------------------
------------------------------------------------------------
------------------------------------------------------------
------------------------------------------------------------
------------------------------------------------------------
------------------------------------------------------------
-----------------
>ze_Lausa327409704
------------------------------------------------------------
------------------------------------------------------------
------------------------------------------------------------
------------------------------------------------------------
------------------------------------------------------------
------------------------------------------------------------
------------------------------------------------------------
-----------------------------------------------MGRKKAVDDSDSQ
KVLNIK--------------------PWDI---LA-------------------------
---------------------------------------------------------CPD
SAT-------------FIVIGN----PGS-GKTT-FAQL--------------FA-----
-YY----HRS---------KY-PVG--SVC----SGTSDESG-DFQ-------GI-FPPL
---------------------------------------------YISSKWNE-------
------------------------------DRE----LKYIARQKKAKKD----------
---------KACKNP-LSIHIIDD--CSDNVS-----IYRQ---PVVNAYFKLGSRHW--
-ANAV-FFLGHGAI----EL-TP--GSRK---------CGSFFVI---------------
FY---EPSPIEREKIWKN--FG-G-ILGTYN-EFCDIMDQ-VC-AKP-YRCM--------
----------------------IIDN----------------------------------
------------------------------------------------------------
------------------------------------------------------------
------------------------------------------------------------
------------------------------------------------------------
------------------------------------------------------------
------------------------------------------------------------
-------------RTMKKDIEDKLFYF---------------DV----------------
T------PCPKFKFGCKAYRKHSKTRNNPNYEPPVV------------------------
------------------------------------------------------------
------------------------------------------------------------
------------------------------------------------------------
------------------------------------------------------------
------------------------------------------------------------
------------------------------------------------------------
------------------------------------------------------------
------------------------------------------------------------
------------------------------------------------------------
------------------------------------------------------------
------------------------------------------------------------
------------------------------------------------------------
------------------------------------------------------------
------------------------------------------------------------
-----------------
>ze_Marse284504185
------------------------------------------------------------
------------------------------------------------------------
------------------------------------------------------------
------------------------------------------------------------
------------------------------------------------------------
------------------------------------------------------------
------------------------------------------------------------
-------------------------------------------------MPPRKKESEGQ
KVLNIK--------------------PWDI---LN-------------------------
--------------------------------------------------------SYPS
ASY--------------IVVGN----PGS-GKSN-FSTS--------------CA-----
-YY----LRH---------RY-PVA--KIV----SGTETENQ-TFH-------QY-FPPL
---------------------------------------------YISTKYDAN------
------------------------------AEL-----NYVGRQRKAKRD----------
---------KKCKNS-AAMHIIDD--CADDPK-----ILRS---PLMNSFFKNGSRHW--
-DGIF-MLLAQAGL----D--IG--VCRK---------SASYFVL---------------
FY---EASLVEREKLWRN--F--GSKLGTFK-EFCDIMDQ-VC--VD-HACM--------
----------------------VIDN----------------------------------
------------------------------------------------------------
------------------------------------------------------------
------------------------------------------------------------
------------------------------------------------------------
------------------------------------------------------------
------------------------------------------------------------
-------------RTQSKNIEDMLFWY---------------RA----------------
PH-----PIPKFKFGCKQYRKWSKERYNKNYEPPLI------------------------
------------------------------------------------------------
------------------------------------------------------------
------------------------------------------------------------
------------------------------------------------------------
------------------------------------------------------------
------------------------------------------------------------
------------------------------------------------------------
------------------------------------------------------------
------------------------------------------------------------
------------------------------------------------------------
------------------------------------------------------------
------------------------------------------------------------
------------------------------------------------------------
------------------------------------------------------------
-----------------
>env136248075 |gb |EBM87790.1 | hypothetical protein GOS_8338192 [marine metagenome]
------------------------------------------------------------
------------------------------------------------------------
------------------------------------------------------------
------------------------------------------------------------
------------------------------------------------------------
------------------------------------------------------------
------------------------------------------------------------
--------------------------------------------------MQKMRRTSGS
TIKGPR--------------------RFAP---NL--------------------CGRDG
S------------------------GRLPDTIEA-----IIFYVALV--KGEMSKVRLRK
LNVEQIPEHR-----VLLLVGK----RGS-GKTV-LLLD--------------LL-----
-YS----MRD---------RF-DIG--IMC----SPTQSTVE-SFE-------RI-MPSS
---------------------------------------------LIYNDYDA-------
------------------------------AAI----GRMIDMQRARQRS----------
----------GKELK-RVFIVLDD--CAYDRN-----MFNSKG-VHMRQIFYNG-RHL--
-GITL-LLCMQAAI---DGM-PP--AMRG---------NVDLLFT---------------
CR---DMILTNQERLHKH--YF-G-QIASFD-AFQKIFTE-CT--KD-HEVL--------
----------------------VSDST---------------------------------
------------------------------------------------------------
------------------------------------------------------------
------------------------------------------------------------
------------------------------------------------------------
------------------------------------------------------------
------------------------------------------------------------
-------------GKGSDDPTSSLFWY---------------KA----------------
RL-----PLPPFRLCAPWVWRLHQQFRV--------------------------------
------------------------------------------------------------
------------------------------------------------------------
------------------------------------------------------------
------------------------------------------------------------
------------------------------------------------------------
------------------------------------------------------------
------------------------------------------------------------
------------------------------------------------------------
------------------------------------------------------------
------------------------------------------------------------
------------------------------------------------------------
------------------------------------------------------------
------------------------------------------------------------
------------------------------------------------------------
-----------------
>l4_Afrla8247735
------------------------------------------------------------
------------------------------------------------------------
------------------------------------------------------------
------------------------------------------------------------
------------------------------------------------------------
------------------------------------------------------------
------------------------------------------------------------
---------------------------------------------------------MEI
QELSLT--------------------ELRP---VK-------------------------
-------------------------------------------------------PDDEM
GGM------K-----L-IVLGK----PQR-GKSV-LIKS--------------II-----
-AA----KRH---------II-PAA--VVI----SGSEEANH-FYS-------KL-LPNC
---------------------------------------------FVYNKFDA-------
------------------------------DII----TRVKQRQRALKNV----------
----------DPEHS-WLMLIFDD--CMDNAK-----MFNH---EAVMDLFKNG-RHW--
-NVLV-IIASQYIM----DL-NA--SLRC---------CIDGIFL---------------
FT---ETSQTCVDKIYKQ--FG---GNIPKQ-TFHTLMEK-VT--QD-HTCL--------
----------------------YIDN----------------------------------
------------------------------------------------------------
------------------------------------------------------------
------------------------------------------------------------
------------------------------------------------------------
------------------------------------------------------------
------------------------------------------------------------
-------------TTTRQKWEDMVRYY---------------KA----------------
PLL----TDADVGFGFKDYKAGVV------------------------------------
------------------------------------------------------------
------------------------------------------------------------
------------------------------------------------------------
------------------------------------------------------------
------------------------------------------------------------
------------------------------------------------------------
------------------------------------------------------------
------------------------------------------------------------
------------------------------------------------------------
------------------------------------------------------------
------------------------------------------------------------
------------------------------------------------------------
------------------------------------------------------------
------------------------------------------------------------
-----------------
>l4_Turre47118296
------------------------------------------------------------
------------------------------------------------------------
------------------------------------------------------------
------------------------------------------------------------
------------------------------------------------------------
------------------------------------------------------------
------------------------------------------------------------
---------------------------------------------------------MEI
QELSLT--------------------ELRP---VK-------------------------
-------------------------------------------------------PDDEM
GGM------------KLIVLGK----PQR-GKSV-LIKS--------------II-----
-AA----KRH---------II-PAA--VVI----SGSEEANH-FYS-------KL-LPNC
---------------------------------------------FVYNTFDA-------
------------------------------DII----TRVKQRQLALKNV----------
-----------DPEHSWLMLIFDD--CMDNAK-----MFNH---EAVMDLFKNG-RHW--
-NVLV-IIASQYIM----DL-NA--SLRC---------CIDGVFL---------------
FT---ETSQTCVDKIYKQ--FG---GNIPKQ-TFHTLMEK-VT--QD-HTCL--------
----------------------YIDN----------------------------------
------------------------------------------------------------
------------------------------------------------------------
------------------------------------------------------------
------------------------------------------------------------
------------------------------------------------------------
------------------------------------------------------------
-------------TTTRQKWEDMVRYY---------------KA----------------
PLL----TDADMGFGFKDYKAGVV------------------------------------
------------------------------------------------------------
------------------------------------------------------------
------------------------------------------------------------
------------------------------------------------------------
------------------------------------------------------------
------------------------------------------------------------
------------------------------------------------------------
------------------------------------------------------------
------------------------------------------------------------
------------------------------------------------------------
------------------------------------------------------------
------------------------------------------------------------
------------------------------------------------------------
------------------------------------------------------------
-----------------
>l3_Lymdi13358448
------------------------------------------------------------
------------------------------------------------------------
------------------------------------------------------------
------------------------------------------------------------
------------------------------------------------------------
------------------------------------------------------------
------------------------------------------------------------
------------------------------------------------------MDSVNI
NELDLD--------------------LIRP---NT-------------------------
-----------------------------------------------------ESMETDI
GGM------------KLIIIGR----PGS-GKSV-IIKS--------------LI-----
-AS----KRY---------LI-PAA--IVI----SGSEEANH-FYK-------TI-FPSC
---------------------------------------------FIYNKFNI-------
------------------------------SII----EKIHKRQITAKNI----------
----------LGKTS-WLLLIIDD--CMDDSK-----LFCE---KTVMDLFKNG-RHW--
-NILV-VVASQYVM----DL-KP--VIRA---------TIDGVFL---------------
LR---EPNMTYKEKMWLN--FA---SIIPKK-EFFILMEK-IT--QD-HTAL--------
----------------------YIDNT---------------------------------
------------------------------------------------------------
------------------------------------------------------------
------------------------------------------------------------
------------------------------------------------------------
------------------------------------------------------------
------------------------------------------------------------
-------------IINPAHWSDCVKYY---------------KA----------------
SL-----ENIDELFGCEEYKAYCV------------------------------------
------------------------------------------------------------
------------------------------------------------------------
------------------------------------------------------------
------------------------------------------------------------
------------------------------------------------------------
------------------------------------------------------------
------------------------------------------------------------
------------------------------------------------------------
------------------------------------------------------------
------------------------------------------------------------
------------------------------------------------------------
------------------------------------------------------------
------------------------------------------------------------
------------------------------------------------------------
-----------------
>l2_Crisn323339208
------------------------------------------------------------
------------------------------------------------------------
------------------------------------------------------------
------------------------------------------------------------
------------------------------------------------------------
------------------------------------------------------------
------------------------------------------------------------
---------------------------------------------------MESTATINI
REMKLS--------------------DLRP---TE-------------------------
-----------------------------------------------------QSMKTDM
GGT------------KLVVIGK----PGS-GKST-LIKA--------------LL-----
-EA----KRA---------LI-PCA--VVI----SGSEEANN-FYK-------GL-VPDL
---------------------------------------------FIYHKFCP-------
------------------------------AII----DKIHKRQIKAKAE----------
----------LGSKKSWLLVIIDD--CMDNAK-----MFNS---KEVIALFKNG-RHW--
-NVFV-VIANQYVM----DL-TP--NLRS---------SVDGVFL---------------
FR---ENNTTYKDKMYLN--FA-S-VIPTKK-TFYHVMEA-VT--QD-YRCM--------
----------------------YIDN----------------------------------
------------------------------------------------------------
------------------------------------------------------------
------------------------------------------------------------
------------------------------------------------------------
------------------------------------------------------------
------------------------------------------------------------
-------------TKAYENWQDSVYWY---------------KA----------------
PF-----KTEVVPFGCKSYWQHAANKTGCGIPDCFDPVAVFGNLLLKKLPEDRGEQDDSR
AQFEVEEAASTSSPRAAASPYSPDSADKINAPDFLTYVY---------------------
------------------------------------------------------------
------------------------------------------------------------
------------------------------------------------------------
------------------------------------------------------------
------------------------------------------------------------
------------------------------------------------------------
------------------------------------------------------------
------------------------------------------------------------
------------------------------------------------------------
------------------------------------------------------------
------------------------------------------------------------
------------------------------------------------------------
------------------------------------------------------------
-----------------
>l5_Frovi325384
------------------------------------------------------------
------------------------------------------------------------
------------------------------------------------------------
------------------------------------------------------------
------------------------------------------------------------
------------------------------------------------------------
------------------------------------------------------------
------------------------------------------------------MEQVPI
KEMRLS--------------------DLRP---NN-------------------------
-----------------------------------------------------KSIDTDL
GGT------------KLVVIGK----PGS-GKST-LIKA--------------LL-----
-DS----KRH---------II-PCA--VVI----SGSEEANG-FYK-------GV-VPDL
---------------------------------------------FIYHQFSP-------
------------------------------SII----DRIHRRQVKAKVR----------
----------NGLKKVLAPGGHRR--LHGQRQ-----DVQR---QEVRALFKNG-RHW--
-NVLV-VIANQYVM----DL-TP--DLRS---------SVDGVFL---------------
FR---ENNVTYRDKTYAN--FA---SVVPKK-LYPTVMET-VC--QN-YRCM--------
----------------------FIDN----------------------------------
------------------------------------------------------------
------------------------------------------------------------
------------------------------------------------------------
------------------------------------------------------------
------------------------------------------------------------
------------------------------------------------------------
-------------TKATDNWHDSVFWY---------------------------------
--KAPYSKSAVAPFGARSYWKYACSKTGRRRCPAVFDNVKILGDLLLKELPEAGEALVTY
GGKDGPSDNEDGPSDDEDGPSDDEEGLSKDGVSEYYQSDLDY------------------
------------------------------------------------------------
------------------------------------------------------------
------------------------------------------------------------
------------------------------------------------------------
------------------------------------------------------------
------------------------------------------------------------
------------------------------------------------------------
------------------------------------------------------------
------------------------------------------------------------
------------------------------------------------------------
------------------------------------------------------------
------------------------------------------------------------
------------------------------------------------------------
-----------------
>b1_Spofr115298612
------------------------------------------------------------
------------------------------------------------------------
------------------------------------------------------------
------------------------------------------------------------
------------------------------------------------------------
----------------------------------------------------------MN
VLNGRLLSTVMCGKIKILFVWVYSCFIFYLLNLTRSKENMSFIDISSKYRMSRSPTPEAR
DHYTKLPTPETTPVKLKSSSEATPLLLDYDDSDDNECCGNDEGVKDVVCSPIPEPGKMVD
DSLVIP--------------------QFHH---NL-------------------------
---------------------------------------------IS--PREDSFMHPNQ
GGS------K-----I-AFVGK----PGT-GKSV-MMRY--------------IM-----
-YT----KRK---------MI-PVA--VVM----SGTESSTG-FYS-------RI-VPDA
---------------------------------------------YIHNDCDQ-------
------------------------------MAL----ENFKERQLEARKR----------
-----------CVNP-WALLVLDD--CSTNKK-----NFTT---KIQEDLFKNG-RHY--
-KMLY-LVGVQYPK----DI-PL--TIRT---------CFDGVFL---------------
FR---TGNMDVLKRLWEY-----AGDFPNKE-TFYRVFNE-VT-SVP-YRCL--------
----------------------YIDY----------------------------------
------------------------------------------------------------
------------------------------------------------------------
------------------------------------------------------------
------------------------------------------------------------
------------------------------------------------------------
------------------------------------------------------------
-------------QSGKGSWYNNIYWA---------------MA----------------
PPPS---SIPSFRFGCLEYRMAARERVDKEKVKSQCAYDVSAVHKNT-------------
------------------------------------------------------------
------------------------------------------------------------
------------------------------------------------------------
------------------------------------------------------------
------------------------------------------------------------
------------------------------------------------------------
------------------------------------------------------------
------------------------------------------------------------
------------------------------------------------------------
------------------------------------------------------------
------------------------------------------------------------
------------------------------------------------------------
------------------------------------------------------------
------------------------------------------------------------
-----------------
>b1_Trini116326781
------------------------------------------------------------
------------------------------------------------------------
------------------------------------------------------------
------------------------------------------------------------
------------------------------------------------------------
------------------------------------------------------------
------------------------------------------------------------
---------MASKYYMSSPPLSSSSSSSSCSSSVVEEYNESDSVKSVTLSSSPNPGTLID
NDIVIP--------------------QFHP---NL-------------------------
---------------------------------------------IA--PREDTFMDQNQ
GGS------------KCALIGK----PNT-GKSH-FIRW--------------LM-----
-YS----KRK---------IF-PSA--LVM----SGTESCTG-FYA-------TM-VPPL
---------------------------------------------YIYNEYDQ-------
------------------------------NAL----ENFKKRQLLVRKS----------
-----------CSNP-WTLLILDD--CASSTK-----NFNG---PIQQDLFKNG-RHY--
-KMLY-LLGVQYPK----DI-PV--TARS---------CFDGVFL---------------
FA---TGNSDVMKKLFE---FA-G-DFPDKE-TFYKVFTE-VT-SVD-HRAL--------
----------------------YIDY----------------------------------
------------------------------------------------------------
------------------------------------------------------------
------------------------------------------------------------
------------------------------------------------------------
------------------------------------------------------------
------------------------------------------------------------
-------------QNRNGKWFNNIYWA---------------QA----------------
PHPK---DIPDFKFGSAEYQAVAKDRVDFDRVRMQCSNIY--------------------
------------------------------------------------------------
------------------------------------------------------------
------------------------------------------------------------
------------------------------------------------------------
------------------------------------------------------------
------------------------------------------------------------
------------------------------------------------------------
------------------------------------------------------------
------------------------------------------------------------
------------------------------------------------------------
------------------------------------------------------------
------------------------------------------------------------
------------------------------------------------------------
------------------------------------------------------------
-----------------
>l1_Invir109287966
------------------------------------------------------------
------------------------------------------------------------
------------------------------------------------------------
------------------------------------------------------------
------------------------------------------------------------
------------------------------------------------------------
------------------------------------------------------------
-----------------------------------------------------MIELQDE
TTIKIK--------------------PLDL---DM-------------------------
---------------------------------------------IN--PNPANFMDPNQ
GGS------------KIFIIGK----SGS-GKST-LIRS--------------LF-----
-YN----KSQ---------II-PVA--QAM----SGTESETG-FYR-------QF-IPSA
---------------------------------------------YIFDEYDS-------
------------------------------QAL----GNMIMRQKAARQY----------
-----------LANP-WTMLIIDD--CMDETS-----VFNK---TPQPALFKNG-RHW--
-KMLY-LVALQYAL----DV-KP--GIRS---------NIDGVFI---------------
FR---ESNVAIRKRLYDN--YA-G-IIPTFQ-LFEKIMDE-IT--KD-YTAL--------
----------------------YIHN----------------------------------
------------------------------------------------------------
------------------------------------------------------------
------------------------------------------------------------
------------------------------------------------------------
------------------------------------------------------------
------------------------------------------------------------
-------------VTTSNDWRDCVFYY---------------KA----------------
PFENQ--HVDQFKFGCCEYRGYGAKILKPHLK----------------------------
------------------------------------------------------------
------------------------------------------------------------
------------------------------------------------------------
------------------------------------------------------------
------------------------------------------------------------
------------------------------------------------------------
------------------------------------------------------------
------------------------------------------------------------
------------------------------------------------------------
------------------------------------------------------------
------------------------------------------------------------
------------------------------------------------------------
------------------------------------------------------------
------------------------------------------------------------
-----------------
>l2_Wisir339906066
------------------------------------------------------------
------------------------------------------------------------
------------------------------------------------------------
------------------------------------------------------------
------------------------------------------------------------
------------------------------------------------------------
------------------------------------------------------------
------------------------------------------------------MNEIQD
NTITIR--------------------PLDL---DI-------------------------
---------------------------------------------IN--PNPNNYTDASQ
GGS------------KIFIIGK----PGS-GKST-LIKS--------------LF-----
-HN----KSQ---------II-PVA--LAM----SGTESETG-FYR-------EF-IPDP
---------------------------------------------YIYDEYDP-------
------------------------------DAL----SNCIIRQKGARQH----------
-----------MPNP-WTMLIIDD--CMDDPS-----VFNK---APQPGLFKNG-RHW--
-KMLY-IVSLQYAL----DV-KP--HIRS---------NIDGVFI---------------
FR---ESNVAIRKRLYEN--YA-G-IIPSFH-LFEQIMDS-VT--GD-YTAL--------
----------------------YIQN----------------------------------
------------------------------------------------------------
------------------------------------------------------------
------------------------------------------------------------
------------------------------------------------------------
------------------------------------------------------------
------------------------------------------------------------
-------------ATITNDWKQCVFYY---------------KA----------------
P------IINSFKFGCPEYRGYAQKIKK--------------------------------
------------------------------------------------------------
------------------------------------------------------------
------------------------------------------------------------
------------------------------------------------------------
------------------------------------------------------------
------------------------------------------------------------
------------------------------------------------------------
------------------------------------------------------------
------------------------------------------------------------
------------------------------------------------------------
------------------------------------------------------------
------------------------------------------------------------
------------------------------------------------------------
------------------------------------------------------------
-----------------
>b1_Diapu327198742
------------------------------------------------------------
------------------------------------------------------------
------------------------------------------------------------
------------------------------------------------------------
------------------------------------------------------------
------------------------------------------------------------
------------------------------------------------------------
----------------------------------------------------------ME
DEFVIN--------------------EFHP---EI-------------------------
---------------------------------------------IA--PNKHNYRRVEQ
GGS------------KLVFIGK----PGT-GKST-LIRY--------------II-----
-YS----KMD---------VI-PVA--VAM----NGTEKSTG-FYS-------EM-FPPL
---------------------------------------------FVYDEYRD-------
------------------------------DVV----TEFIKRQDHAKKN----------
-----------FSNP-WAMLVVDD--CTDNKN-----VFKS---ENQQGLFKNG-RHW--
-KMLY-ILSLQYCI----DL-PP--AMRT---------CVDGTFI---------------
FR---ETNEKNLKNLYDN--FA-G-VFPSFG-LFKTYMEQ-VT--GD-YTAL--------
----------------------YIDQQ---------------------------------
------------------------------------------------------------
------------------------------------------------------------
------------------------------------------------------------
------------------------------------------------------------
------------------------------------------------------------
------------------------------------------------------------
-------------NQATKDWFDCVYFV---------------KA----------------
P------IVPEFKFGCKEYRAFAKDRTDKKFLVSPKEILEKIQEKYNEGANKMINRSADN
ESRTKLFDTADFSSF---------------------------------------------
------------------------------------------------------------
------------------------------------------------------------
------------------------------------------------------------
------------------------------------------------------------
------------------------------------------------------------
------------------------------------------------------------
------------------------------------------------------------
------------------------------------------------------------
------------------------------------------------------------
------------------------------------------------------------
------------------------------------------------------------
------------------------------------------------------------
------------------------------------------------------------
-----------------
>l2_Invir15078788
------------------------------------------------------------
------------------------------------------------------------
------------------------------------------------------------
------------------------------------------------------------
------------------------------------------------------------
------------------------------------------------------------
------------------------------------------------------------
--------------------------------------------------------MSDT
QEYSIK--------------------PFDA---NL-------------------------
-------------------------------------------------INPREDNFNTV
GGS------------KIVVIGK----AGT-GKST-LIRY--------------LL-----
-FL----KRS---------II-PVG--MVV----SGTEDSNC-FYS-------DI-FPPL
---------------------------------------------FIHDEYDE-------
------------------------------EII----KKFIKRQKYANEH----------
----------ISENP-WAVLLLDD--CTEDKK-----IFSS---KWQQSLFKNG-RHW--
-KLLY-ILSLQHAT----DI-PP--AIRT---------NVDGVFI---------------
FR---ETNENNLKNIYLN--YA-G-VIPKFE-IFKAYMTQ-VT--GD-YTAL--------
----------------------YIDNS---------------------------------
------------------------------------------------------------
------------------------------------------------------------
------------------------------------------------------------
------------------------------------------------------------
------------------------------------------------------------
------------------------------------------------------------
-------------AQDNGEWYEHVYYW---------------KV----------------
PQM----DTRDMKFGCHEYIEFGKQRYNEKYSKN--------------------------
------------------------------------------------------------
------------------------------------------------------------
------------------------------------------------------------
------------------------------------------------------------
------------------------------------------------------------
------------------------------------------------------------
------------------------------------------------------------
------------------------------------------------------------
------------------------------------------------------------
------------------------------------------------------------
------------------------------------------------------------
------------------------------------------------------------
------------------------------------------------------------
------------------------------------------------------------
-----------------
>env136190529 |gb |EBM49013.1 | hypothetical protein GOS_8401605 [marine metagenome]
------------------------------------------------------------
------------------------------------------------------------
------------------------------------------------------------
------------------------------------------------------------
-----------------------NLKHKLVLKSRGYNNTYNKGDIIEISVEEFLSESKAF
QSRWHVFRTGVEFPTQKVGLDPYILGLCLGDGTSATSEFTNIDEEVFQALQNYTVANDMI
LYNKTDILSEGGTKDQNHVLNFLYDNNLLKNKHIPQNYKANDRKTRLELLAGIIDTDGYY
DIRENGYDLVQTNETLMDDIIFIARSLGFSADKRSCVKSCMSNGKLVECDYFRTFISGNI
DEIPCR--------------------ILRK---KA------------------------R
P------------------------QQCKKDHLV-----SGFKIVSQ--GEGDYYGFTID
GDH------R-------FLLGSFDVVRNT-GKTT-LIAS--------------LL-----
-YA----KKH---------IF-PVG--MAM----SGTEDSNH-FYR-------SV-MPST
---------------------------------------------FVFNSYDE-------
------------------------------EQV----EKFIKRQKIAKDH----------
-----------LENP-WAVIILDD--CTDDPA-----LFRK---PLQNGMYKRG-RHW--
-KMWY-ILSLQYGM----DV-RP--VIRT---------NVDGVFI---------------
LR---EPNMRNRRVMYEN--YA-S-IIPDFK-LFCDILDQ-IT--ND-YTAL--------
----------------------YIHN----------------------------------
------------------------------------------------------------
------------------------------------------------------------
------------------------------------------------------------
------------------------------------------------------------
------------------------------------------------------------
------------------------------------------------------------
-------------ATKSNDWKDCVFWY---------------KA----------------
KP-----VPKDFKF----------------------------------------------
------------------------------------------------------------
------------------------------------------------------------
------------------------------------------------------------
------------------------------------------------------------
------------------------------------------------------------
------------------------------------------------------------
------------------------------------------------------------
------------------------------------------------------------
------------------------------------------------------------
------------------------------------------------------------
------------------------------------------------------------
------------------------------------------------------------
------------------------------------------------------------
------------------------------------------------------------
-----------------
>env136167289 |gb |EBM33718.1 | hypothetical protein GOS_8426093 [marine metagenome]
------------------------------------------------------------
------------------------------------------------------------
------------------------------------------------------------
------------------------------------------------------------
------------------------------------------------------------
------------------------------------------------------------
------------------------------------------------------------
--------------------------------------------------------TIYI
KEFDLN--------------------NISP---SS-------------------------
--------------------------------------------------------IDSR
NGT------------KIVVIGK----PGT-GKST-IIAD--------------II-----
-AS----KSH---------II-PVA--QVF----SGTEDSNH-FYS-------EK-LPSV
---------------------------------------------CVFNKLDV-------
------------------------------HAV----EQFAVRQKIAIKY----------
-----------LKNP-WALQIIDD--CTDDPK-----SLKQ---PIFQNYYKNG-RHW--
-KMLH-ILSLQYGL----DI-PP--AIRT---------NIDYTFI---------------
LR---ESNISNRERLHKN--Y--GSCIPTLT-EFNDIMDQ-VT--ED-YTAL--------
----------------------VIHN----------------------------------
------------------------------------------------------------
------------------------------------------------------------
------------------------------------------------------------
------------------------------------------------------------
------------------------------------------------------------
------------------------------------------------------------
-------------TGQSNKMEDCVFWY---------------KA----------------
EPNR---IPRSWKFGHPTAWEFHNERMDPNYTDPFVA-----------------------
------------------------------------------------------------
------------------------------------------------------------
------------------------------------------------------------
------------------------------------------------------------
------------------------------------------------------------
------------------------------------------------------------
------------------------------------------------------------
------------------------------------------------------------
------------------------------------------------------------
------------------------------------------------------------
------------------------------------------------------------
------------------------------------------------------------
------------------------------------------------------------
------------------------------------------------------------
-----------------
>env138173042 |gb |EBY18902.1 | hypothetical protein GOS_3991928 [marine metagenome]
------------------------------------------------------------
------------------------------------------------------------
------------------------------------------------------------
------------------------------------------------------------
------------------------------------------------------------
------------------------------------------------------------
------------------------------------------------------------
------------------------------------------------------------
------------------------------------------------------------
------------------------------------------------------------
------------------IIGK----PGT-GKST-LIES--------------IM-----
-YN----KAH---------IF-PVC--QVF----SGTESANH-FYA-------SK-VPDS
---------------------------------------------LIYDDLEV-------
------------------------------AAL----DNFAKRQHIAMQY----------
-----------LPNP-WALNILDD--CSDDPK-----IISR---PPFPAYYKKG-RHW--
-RMLH-ILALQYAL----DI-KP--GIRS---------CVDYAFL---------------
LA---TNNKSDRKKLYEN--FGAG-CIPTYN-DFCDIMDV-CT--EN-RTAL--------
----------------------VINN----------------------------------
------------------------------------------------------------
------------------------------------------------------------
------------------------------------------------------------
------------------------------------------------------------
------------------------------------------------------------
------------------------------------------------------------
-------------MTTSNKLEDRVFYY---------------KA----------------
DPSI---IPKNFKMCCPEAYECDRERVNPNYVPTVL------------------------
------------------------------------------------------------
------------------------------------------------------------
------------------------------------------------------------
------------------------------------------------------------
------------------------------------------------------------
------------------------------------------------------------
------------------------------------------------------------
------------------------------------------------------------
------------------------------------------------------------
------------------------------------------------------------
------------------------------------------------------------
------------------------------------------------------------
------------------------------------------------------------
------------------------------------------------------------
-----------------
>env136571342 |gb |EBP02074.1 | hypothetical protein GOS_7980873 [marine metagenome]
------------------------------------------------------------
------------------------------------------------------------
------------------------------------------------------------
------------------------------------------------------------
------------------------------------------------------------
------------------------------------------------------------
------------------------------------------------------------
-----------------------------------------------------------M
TELIIN--------------------KFDP---RI-------------------------
----------------------------------------------------LEKKRQTG
HAP------------IICIIAQ----RGS-GKST-LISD--------------LL-----
-YH----FKA----------V-PAC--VVF----SGTEESNG-FYS-------KH-IHEM
---------------------------------------------CIYHKYEP-------
------------------------------TVL----ENILKNQMKVVKS-------LVD
KGLDPKKNPEKFADK-GVTIIMDD--LAYDKK-----MMKD---ETLKKIYYAG-RHT--
-FLNL-ICALQFVT----DI-GP--SFRS---------NIDYVFV---------------
FK---ENKKDNIDKMYKY--FF-GGMFNNVN-DFKKVLNA-CT--ND-YQCL--------
----------------------VLD-----------------------------------
------------------------------------------------------------
------------------------------------------------------------
------------------------------------------------------------
------------------------------------------------------------
------------------------------------------------------------
------------------------------------------------------------
------------------------------------------------------------
------------------------------------------------------------
------------------------------------------------------------
------------------------------------------------------------
------------------------------------------------------------
------------------------------------------------------------
------------------------------------------------------------
------------------------------------------------------------
------------------------------------------------------------
------------------------------------------------------------
------------------------------------------------------------
------------------------------------------------------------
------------------------------------------------------------
------------------------------------------------------------
------------------------------------------------------------
------------------------------------------------------------
-----------------
>q3_Felir38683659
------------------------------------------------------------
------------------------------------------------------------
------------------------------------------------------------
------------------------------------------------------------
------------------------------------------------------------
------------------------------------------------------------
------------------------------------------------------------
---------------------------------------------------------MDE
RTIKLS--------------------AFNA---KA-------------------------
---------------------------------------------------------ACS
KHF------------NAVVIGK----KHT-GKST-LIKD--------------IL-----
-YNV---HKQ---------KV-PRI--CVF----SGTEESNG-FYR-------EF-IPDL
---------------------------------------------FIFDDSMVE------
------------------------------EKL----TQIVESQKKIGMQ----------
---KQLGECGDDVDS-RIVVVLDD--VGYKKN-----TLKC---EILRQIFMNG-RHH--
-QISL-IVACQYCM----DL-AI--DLRT---------NADYVFV---------------
LK---QNNMNSIKNLHET--YF-G-SFEKKK-DFQTVLEA-CT--AD-YQCL--------
----------------------VLDN----------------------------------
------------------------------------------------------------
------------------------------------------------------------
------------------------------------------------------------
------------------------------------------------------------
------------------------------------------------------------
------------------------------------------------------------
-------------TKPSTNTTDVCFWY---------------KA----------------
K------YGKEYKFGCPLLWEYHGRWYMSEKQRYQSQQKTKPSRSRTGTHQQQLVVHKAT
SGPAGNAAAGNAAAGTAGTAE---------------------------------------
------------------------------------------------------------
------------------------------------------------------------
------------------------------------------------------------
------------------------------------------------------------
------------------------------------------------------------
------------------------------------------------------------
------------------------------------------------------------
------------------------------------------------------------
------------------------------------------------------------
------------------------------------------------------------
------------------------------------------------------------
------------------------------------------------------------
------------------------------------------------------------
-----------------
>q3_Felsp197322436
------------------------------------------------------------
------------------------------------------------------------
------------------------------------------------------------
------------------------------------------------------------
------------------------------------------------------------
------------------------------------------------------------
------------------------------------------------------------
----------------------------------------------MFKTHCYTLSHMAE
KTIKLS--------------------AFNP---RT-------------------------
---------------------------------------------------------ACS
TFF------------NAVVIGK----KHT-GKST-LIKD--------------IL-----
-YHL---HKK---------KV-PRM--CVF----SGTEESNG-FYK-------EF-VPGL
---------------------------------------------FIYDDSDVE------
------------------------------NKL----NEIVDSQKETAMQ----------
---KQLGEASEDLDS-RIAIVLDD--VGYKKN-----ILKS---EIIRQIFMNG-RHH--
-QIYL-VVACQYCM----DV-GQ--DLRT---------NADYVYV---------------
LK---QNNMSSIKNLHET--YF-G-TFEKKK-DFQTVLEA-CT--QD-YQCL--------
----------------------VLDN----------------------------------
------------------------------------------------------------
------------------------------------------------------------
------------------------------------------------------------
------------------------------------------------------------
------------------------------------------------------------
------------------------------------------------------------
-------------TKPSTMTTDVCFWF---------------KA----------------
K------YSRNFKFGCSQLWEYHDRWFMTEKQRYLNDKKEKVENVSSKKGNLVVQKSELD
------------------------------------------------------------
------------------------------------------------------------
------------------------------------------------------------
------------------------------------------------------------
------------------------------------------------------------
------------------------------------------------------------
------------------------------------------------------------
------------------------------------------------------------
------------------------------------------------------------
------------------------------------------------------------
------------------------------------------------------------
------------------------------------------------------------
------------------------------------------------------------
------------------------------------------------------------
-----------------
>env140003337 |gb |ECI94064.1 | hypothetical protein GOS_6314178 [marine metagenome]
------------------------------------------------------------
------------------------------------------------------------
------------------------------------------------------------
------------------------------------------------------------
------------------------------------------------------------
------------------------------------------------------------
------------------------------------------------------------
--------------------------------------------------------MVRG
MKYRIQ--------------------KWDP---AT-------------------------
--------------------------------------------------------LKPN
RKM--------------LFVGR----SGG-GKSV-AMRN--------------LL-----
-YE----IRS---------NV-DLA--IMF----TPTETTKQ-DFL-------SM-VPAS
---------------------------------------------CLYDTLDL-------
------------------------------SVV----DRALTIQKELGER----------
-----------GKER-SVLLCADD--CAFDKS----IW-RS---NTIRALFMNA-RHH--
-RISV-CVSAQYLM----DF-EP--SLRS---------NVDYLFC---------------
TA---ENIHQNKKRLW--------------------------------------------
------------------------------------------------------------
------------------------------------------------------------
------------------------------------------------------------
------------------------------------------------------------
------------------------------------------------------------
------------------------------------------------------------
------------------------------------------------------------
------------------------------------------------------------
------------------------------------------------------------
------------------------------------------------------------
------------------------------------------------------------
------------------------------------------------------------
------------------------------------------------------------
------------------------------------------------------------
------------------------------------------------------------
------------------------------------------------------------
------------------------------------------------------------
------------------------------------------------------------
------------------------------------------------------------
------------------------------------------------------------
------------------------------------------------------------
------------------------------------------------------------
------------------------------------------------------------
-----------------
>env136365604 |gb |EBN67668.1 | hypothetical protein GOS_8206553 [marine metagenome]
------------------------------------------------------------
------------------------------------------------------------
------------------------------------------------------------
------------------------------------------------------------
------------------------------------------------------------
------------------------------------------------------------
------------------------------------------------------------
-----------------------------------------------------------M
VRLHVR--------------------KFDP---KT-------------------------
----------------------------------------------------------LK
PHR------------IIIVVGK----RGT-GKSV-LQRD--------------LL-----
-YH----LAD---------KL-DFG--LAM----TPTEESAE-TFR-------EH-MPDS
---------------------------------------------WIYNGFST-------
------------------------------HKL----DTMLNLQRENVKK----------
-----------KKAR-SLFIVLDD--CMYDKK-----ILKG---LGIRDLFMNG-RHL--
-NITM-CNAVQYVM----DM-GP--DLRT---------QVDYVFA---------------
LR---ENIISNKNKLWKY--FF-G-MFEKYD-DFAKVMDK-CT--EN-HSCI--------
----------------------VMDN----------------------------------
------------------------------------------------------------
------------------------------------------------------------
------------------------------------------------------------
------------------------------------------------------------
------------------------------------------------------------
------------------------------------------------------------
-------------TTGSCNVNECIFWY---------------KA----------------
QI-----NLPEFKIGKPIYWKLSDKFTKTEDDKR--------------------------
------------------------------------------------------------
------------------------------------------------------------
------------------------------------------------------------
------------------------------------------------------------
------------------------------------------------------------
------------------------------------------------------------
------------------------------------------------------------
------------------------------------------------------------
------------------------------------------------------------
------------------------------------------------------------
------------------------------------------------------------
------------------------------------------------------------
------------------------------------------------------------
------------------------------------------------------------
-----------------
>env137911513 |gb |EBW70919.1 | hypothetical protein GOS_6704039 [marine metagenome]
------------------------------------------------------------
------------------------------------------------------------
------------------------------------------------------------
------------------------------------------------------------
------------------------------------------------------------
------------------------------------------------------------
------------------------------------------------------------
------------------------------------------------------------
MKLKIK--------------------KWDP---SS-------------------------
----------------------------------------------------------MK
VDS------------IVLIVGK----RGT-GKST-LMRD--------------LC-----
-YR----IRD---------KV-DFG--VAM----SPTEECTE-SLK-------SF-VPES
---------------------------------------------LIYNEYDQ-------
------------------------------SKV----DMVLAIQRKQWKR----------
-----------GHGS-NVFVLLDD--CMYDKS-----ILKS---KTIRELCMNG-RHR--
-RVIL-ILVAQYVM----DL-PP--DIRS---------QVDYVFA---------------
LR---ENIISLREKLWKQ--FF-G-FFNDYN-AFSMAMDA-CT--NN-YECL--------
----------------------VFDGK---------------------------------
------------------------------------------------------------
------------------------------------------------------------
------------------------------------------------------------
------------------------------------------------------------
------------------------------------------------------------
------------------------------------------------------------
-------------SSKSNNISECVFYY---------------KA----------------
------------------------------------------------------------
------------------------------------------------------------
------------------------------------------------------------
------------------------------------------------------------
------------------------------------------------------------
------------------------------------------------------------
------------------------------------------------------------
------------------------------------------------------------
------------------------------------------------------------
------------------------------------------------------------
------------------------------------------------------------
------------------------------------------------------------
------------------------------------------------------------
------------------------------------------------------------
------------------------------------------------------------
-----------------
>env144202106 |gb |EDJ61205.1 | hypothetical protein GOS_1664740 [marine metagenome]
------------------------------------------------------------
------------------------------------------------------------
------------------------------------------------------------
------------------------------------------------------------
------------------------------------------------------------
------------------------------------------------------------
------------------------------------------------------------
------------------------------------------------------MRKIMS
NEIKIR--------------------EFDI---SN-------------------------
----------------------------------------------------------IK
EDS------------VITLIGK----RRS-GKSF-CMKD--------------IL-----
-YH----LRN----------I-PQG--IVM----SGTENSNS-HYG-------TF-IPPA
---------------------------------------------FVHNGFDK-------
------------------------------HVL----EKLMLRQKRMTYK----------
---KKSMPGYSDLDN-RAFFIMDD--LMYDSK----TWLKD---KNIKEIFMNA-RHF--
-SLFY-AVLLQYSL----GI-PP--ALRG---------NVDYIFI---------------
FR---ENNKAFRRRLYEN--WA-G-CIGSYE-LFCQIMDT-CT--ED-FGCI--------
----------------------VIDN----------------------------------
------------------------------------------------------------
------------------------------------------------------------
------------------------------------------------------------
------------------------------------------------------------
------------------------------------------------------------
------------------------------------------------------------
-------------TTRSNNLEEQVFYY---------------KA----------------
K------DHGNFKMCSNQSWSFSEKYHTDNTESELFQNNIQEKQSEKFKVILE-------
------------------------------------------------------------
------------------------------------------------------------
------------------------------------------------------------
------------------------------------------------------------
------------------------------------------------------------
------------------------------------------------------------
------------------------------------------------------------
------------------------------------------------------------
------------------------------------------------------------
------------------------------------------------------------
------------------------------------------------------------
------------------------------------------------------------
------------------------------------------------------------
------------------------------------------------------------
-----------------
>q7_Hetak16151622
------------------------------------------------------------
------------------------------------------------------------
------------------------------------------------------------
------------------------------------------------------------
------------------------------------------------------------
------------------------------------------------------------
------------------------------------------------------------
------------------------------------------------------------
MELQIK--------------------KFDN---RS-------------------------
----------------------------------------------------VVDKRRKF
SSP------------IIVVIGK----RNT-GKSE-LIKN--------------IM-----
-F-----CNS---------DI-PSG--III----SPTESGNS-FYS-------DF-CPGI
---------------------------------------------FVHSQYDS-------
------------------------------ELI----KKIIKRQKKLIKK----------
--------KGKHPSN-DFFIILDD--CMYDSK----TIGRD---INIREIFLNG-RHY--
-QIFL-ILSLQYVM----DL-PV--SLRS---------NIDYVFC---------------
LR---ENNLQNVEKLYKS--FF-G-IFPSKI-FFNQAFSK-IT--EN-YGSI--------
----------------------VLDN----------------------------------
------------------------------------------------------------
------------------------------------------------------------
------------------------------------------------------------
------------------------------------------------------------
------------------------------------------------------------
------------------------------------------------------------
-------------TSRSNRIDECIFWF---------------RA----------------
TF-----PLPNFRIGNKKLWKMHDKYYEDVSDASEDEKESKAFDDIKTKTSQKLKTILTN
KTK---------------------------------------------------------
------------------------------------------------------------
------------------------------------------------------------
------------------------------------------------------------
------------------------------------------------------------
------------------------------------------------------------
------------------------------------------------------------
------------------------------------------------------------
------------------------------------------------------------
------------------------------------------------------------
------------------------------------------------------------
------------------------------------------------------------
------------------------------------------------------------
------------------------------------------------------------
-----------------
>env135253476 |gb |EBG44527.1 | hypothetical protein GOS_9432045 [marine metagenome]
------------------------------------------------------------
------------------------------------------------------------
------------------------------------------------------------
------------------------------------------------------------
------------------------------------------------------------
------------------------------------------------------------
------------------------------------------------------------
----------------------------------------------------MYIMSKHE
VQLNLK--------------------KFNM---NS-------------------------
----------------------------------------------------------IA
DDA------------VCVFIGR----RRS-GKSV-LVQD--------------LL-----
-YH----KRD----------I-PYG--VCI----SPTEIPSP-FFQ-------DF-IPKT
---------------------------------------------YIYPEFEE-------
------------------------------QRV----QRILERQIDIKKK----------
----IVRDPGFNADP-RLCLIMDD--CLADND-----WKNS---KMVRSLFMNG-RHY--
-KILY-LLTMQYSM----GI-PP--NLRG---------NIDYTFI---------------
MR---EPQYTNRERLFKN--FA-A-AFPDFN-MFCQVMNQ-LE---K-FECL--------
----------------------VIDN----------------------------------
------------------------------------------------------------
------------------------------------------------------------
------------------------------------------------------------
------------------------------------------------------------
------------------------------------------------------------
------------------------------------------------------------
-------------NSDSNKLEDQVFWY---------------KA----------------
D------IHERFKFGCESYWNYHYENFVPDDEASFDITNYRTSRIKTLVSVNKRNI----
------------------------------------------------------------
------------------------------------------------------------
------------------------------------------------------------
------------------------------------------------------------
------------------------------------------------------------
------------------------------------------------------------
------------------------------------------------------------
------------------------------------------------------------
------------------------------------------------------------
------------------------------------------------------------
------------------------------------------------------------
------------------------------------------------------------
------------------------------------------------------------
------------------------------------------------------------
-----------------
>env143374463 |gb |EDE63650.1 | hypothetical protein GOS_1096192 [marine metagenome]
------------------------------------------------------------
------------------------------------------------------------
------------------------------------------------------------
------------------------------------------------------------
------------------------------------------------------------
------------------------------------------------------------
------------------------------------------------------------
-----------------------------------------------------MANKAGA
YQLQLK--------------------KFNP---AT-------------------------
---------------------------------------------------------MPD
NAT-------------CVFIGK----RRT-GKST-LVTD--------------IL-----
-WY----KKH----------L-PAG--VVM----SATEDGNG-HYR-------QF-IPDL
---------------------------------------------FIYNDYSR-------
------------------------------EAA----EKLYERQKRLKAA----------
-----------GKYA-PVFFLMDD--CMYDKS-----RMKD---PIIREIFMNG-RHY--
-NIFF-LFTAQYAM----DV-PP--AIRG---------NIDYVFV---------------
LR---ENIRKNRENLYES--FF-G-CFPTKD-MFFQVMDS-CT--EN-YECL--------
----------------------VLDN----------------------------------
------------------------------------------------------------
------------------------------------------------------------
------------------------------------------------------------
------------------------------------------------------------
------------------------------------------------------------
------------------------------------------------------------
-------------TGTSNKIEDNVFWY---------------KA----------------
P------IRKNFRLGSEAMWNYHRTHYNPRAVAPMGPTQRPRGSQRVVVQKT--------
------------------------------------------------------------
------------------------------------------------------------
------------------------------------------------------------
------------------------------------------------------------
------------------------------------------------------------
------------------------------------------------------------
------------------------------------------------------------
------------------------------------------------------------
------------------------------------------------------------
------------------------------------------------------------
------------------------------------------------------------
------------------------------------------------------------
------------------------------------------------------------
------------------------------------------------------------
-----------------
>q0_Ostvi163955071
------------------------------------------------------------
------------------------------------------------------------
------------------------------------------------------------
------------------------------------------------------------
------------------------------------------------------------
------------------------------------------------------------
------------------------------------------------------------
------------------------------------------------------------
MNLQLR--------------------KFKP---EA-------------------------
----------------------------------------------------------MS
DDR------------VCVFIGK----RNT-GKST-LVKD--------------IM-----
-YH----KKH----------I-PAG--IVL----SGTEEGNH-FYG-------EF-IPDL
---------------------------------------------FVYGEYDR-------
------------------------------DAI----ERVISRQRKIVGT----------
--------KGKNPYN-GAFMLLDD--CMYDSK-----FLKD---TCIRQCFMNG-RHY--
-NIFF-MLTMQYVM----DL-PP--ALRA---------NVDYVFI---------------
LR---ENIIQNREKLYKS--FF-G-IFPSFD-MFSKVMDA-CT--EN-YECL--------
----------------------VLDN----------------------------------
------------------------------------------------------------
------------------------------------------------------------
------------------------------------------------------------
------------------------------------------------------------
------------------------------------------------------------
------------------------------------------------------------
-------------TVKSNKITDCVFWY---------------KA----------------
T------VRKGFRVGSPNLWQLHKKMYNPKYLDQKEDDAKKATKKTNLKITKTR------
------------------------------------------------------------
------------------------------------------------------------
------------------------------------------------------------
------------------------------------------------------------
------------------------------------------------------------
------------------------------------------------------------
------------------------------------------------------------
------------------------------------------------------------
------------------------------------------------------------
------------------------------------------------------------
------------------------------------------------------------
------------------------------------------------------------
------------------------------------------------------------
------------------------------------------------------------
-----------------
>q4_Micsp313768295
------------------------------------------------------------
------------------------------------------------------------
------------------------------------------------------------
------------------------------------------------------------
------------------------------------------------------------
------------------------------------------------------------
------------------------------------------------------------
----------------------------------------------MSKILVNKTRHYIR
MNLQLR--------------------KFKP---ET-------------------------
----------------------------------------------------------IS
DDR------------VCVFIGK----RNT-GKST-LVKD--------------IM-----
-FH----KKH----------L-PAG--IVL----SGTEEGNH-FYS-------DF-IPDL
---------------------------------------------FIYGDYDR-------
------------------------------DAI----ERVMARQRKLVGN----------
-----------GKTNCGAFMLLDD--CMYDSK-----FLKD---TCIRQCFMNG-RHW--
-KIFF-MLTMQYVM----DL-PP--ALRA---------NVDYVFI---------------
LR---ENIIQNREKLYKS--FF-G-IFPSFD-MFCKVMDA-CT--EN-YECL--------
----------------------VLDN----------------------------------
------------------------------------------------------------
------------------------------------------------------------
------------------------------------------------------------
------------------------------------------------------------
------------------------------------------------------------
------------------------------------------------------------
-------------TVKSNKIQDCVFWY---------------KA----------------
T------IRKNFRVGGPDLWRLHKKMYNPRHLQQKEDDAKKATKKTNLKITKTK------
------------------------------------------------------------
------------------------------------------------------------
------------------------------------------------------------
------------------------------------------------------------
------------------------------------------------------------
------------------------------------------------------------
------------------------------------------------------------
------------------------------------------------------------
------------------------------------------------------------
------------------------------------------------------------
------------------------------------------------------------
------------------------------------------------------------
------------------------------------------------------------
------------------------------------------------------------
-----------------
>env136809839 |gb |EBQ55407.1 | hypothetical protein GOS_7733599 [marine metagenome]
------------------------------------------------------------
------------------------------------------------------------
------------------------------------------------------------
------------------------------------------------------------
------------------------------------------------------------
------------------------------------------------------------
------------------------------------------------------------
---------------------------------------------AYFIIHNNRIKYQDT
MNVQLK--------------------KFNP---AS-------------------------
----------------------------------------------------------MA
DDK------------VCVFIGK----RGT-GKST-LVAD--------------IM-----
-YH----KRH----------L-PIG--VVM----SATEEGNQ-YYQ-------QF-VPDS
---------------------------------------------FVYPDYDR-------
------------------------------EVI----ERILDRQKQVVSQ----------
----------GRPNP-SAFLLLDD--CMYDRK-----FMKD---VCIRQCFMNG-RHW--
-KLFF-LLTMQYCM----DL-TP--DLRA---------NVDYVFI---------------
LR---ENVLQNREKLYKS--FF-G-VFPTFD-MFNQVMTK-CT--EN-YECL--------
----------------------VLDN----------------------------------
------------------------------------------------------------
------------------------------------------------------------
------------------------------------------------------------
------------------------------------------------------------
------------------------------------------------------------
------------------------------------------------------------
-------------TSKSNKIEDCVFWY---------------KA----------------
K------LRKNFRIGSPAIWQAHKQKYKPGGPRSVDKNDPNNVRKNKNSQEITVVKRK--
------------------------------------------------------------
------------------------------------------------------------
------------------------------------------------------------
------------------------------------------------------------
------------------------------------------------------------
------------------------------------------------------------
------------------------------------------------------------
------------------------------------------------------------
------------------------------------------------------------
------------------------------------------------------------
------------------------------------------------------------
------------------------------------------------------------
------------------------------------------------------------
------------------------------------------------------------
-----------------
>env142910051 |gb |EDB45129.1 | hypothetical protein GOS_1821994 [marine metagenome]
------------------------------------------------------------
------------------------------------------------------------
------------------------------------------------------------
------------------------------------------------------------
------------------------------------------------------------
------------------------------------------------------------
------------------------------------------------------------
----------------------YPVRLLLPVEPGLRWTFYYLHIFILRILCPTKFKHNIR
MNIQLK--------------------KFNP---AQ-------------------------
----------------------------------------------------------MA
DDK------------VCVFIGK----RGT-GKST-LVAD--------------VL-----
-YH----KKH----------L-PIG--VVM----SATEEGNH-YYQ-------QF-VPDL
---------------------------------------------FIHSDYSK-------
------------------------------EVI----ESILDRQKKMVSQ----------
----------NRPDP-GAFLLLDD--CMYDRK-----FMKD---TCIRQCFMNG-RHW--
-KVFF-MLTMQYCM----DL-TP--DLRA---------NVDYVFI---------------
LR---ENVVQNREKLYKS--FF-G-IFPTFD-MFNQVMTK-CT--EN-YECL--------
----------------------VLDN----------------------------------
------------------------------------------------------------
------------------------------------------------------------
------------------------------------------------------------
------------------------------------------------------------
------------------------------------------------------------
------------------------------------------------------------
-------------TSKSNKIEDCVYWY---------------KA----------------
R------MRKNFRVGSPAMWQVHKQKYKPGGGGGQNKNDPNNVRRNRNSHEVNVVKKK--
------------------------------------------------------------
------------------------------------------------------------
------------------------------------------------------------
------------------------------------------------------------
------------------------------------------------------------
------------------------------------------------------------
------------------------------------------------------------
------------------------------------------------------------
------------------------------------------------------------
------------------------------------------------------------
------------------------------------------------------------
------------------------------------------------------------
------------------------------------------------------------
------------------------------------------------------------
-----------------
>env143977723 |gb |EDH99046.1 | hypothetical protein GOS_507003 [marine metagenome]
------------------------------------------------------------
------------------------------------------------------------
------------------------------------------------------------
------------------------------------------------------------
------------------------------------------------------------
------------------------------------------------------------
------------------------------------------------------------
--------------------------------------------------------MTES
TELKLK--------------------KFDI---KK-------------------------
----------------------------------------------------------MK
SDS------------IVLLLAK----RRT-GKSF-LCRD--------------IL-----
-YN----NRD----------V-PTG--IVV----SPTEKCNT-YYG-------DF-IPDL
---------------------------------------------FIHDEYTP-------
------------------------------ELL----DKFLKRQRTVREI----------
-----AKESGKSYDE-RSFLVMDD--CMFDNK-----WVKD---SQIREIFFNG-RHY--
-NIFF-ILLMQYAL----GI-TP--ALRS---------NIDYVFI---------------
LK---ETVLANRKKLYDH--YA-G-IFPSFD-VFCQAMDQ-CT--ND-FECL--------
----------------------VIDN----------------------------------
------------------------------------------------------------
------------------------------------------------------------
------------------------------------------------------------
------------------------------------------------------------
------------------------------------------------------------
------------------------------------------------------------
-------------TVNSNVLEDQVFWF---------------KA----------------
T------PHDTFHMGSQKYWDYSKNNYDQDYEKKSGYFDINENKGKNKKKNYVIKQVRS-
------------------------------------------------------------
------------------------------------------------------------
------------------------------------------------------------
------------------------------------------------------------
------------------------------------------------------------
------------------------------------------------------------
------------------------------------------------------------
------------------------------------------------------------
------------------------------------------------------------
------------------------------------------------------------
------------------------------------------------------------
------------------------------------------------------------
------------------------------------------------------------
------------------------------------------------------------
-----------------
>env143984017 |gb |EDI03231.1 | hypothetical protein GOS_500396 [marine metagenome]
------------------------------------------------------------
------------------------------------------------------------
------------------------------------------------------------
------------------------------------------------------------
------------------------------------------------------------
------------------------------------------------------------
------------------------------------------------------------
------------------------------------------------------------
MKLELK--------------------KFDP---SK-------------------------
----------------------------------------------------------IK
NDS------------VVVFIGK----RNT-GKSY-CMKD--------------IL-----
-SY----NRD----------I-PVG--VVV----SPTEKANG-YFE-------KF-IPKM
---------------------------------------------LIYDELEE-------
------------------------------KLI----SKYLNRQINITNS----------
RKRELTKHGSSTVDP-RSFLILDD--CMYNKT-----IMSD---KNIRCIFMNG-RHY--
-KIFL-LITMQHGL----GL-PP--DLRS---------NIDYVFI---------------
FR---NNIVKEREKIYNH--YA-G-MFPTFD-VFNQVMNQ-CT--EN-YECL--------
----------------------VIDN----------------------------------
------------------------------------------------------------
------------------------------------------------------------
------------------------------------------------------------
------------------------------------------------------------
------------------------------------------------------------
------------------------------------------------------------
-------------KVQSNNINDIVFWY---------------RA----------------
-------NDSNFKMCSRDLWEMQALQDQRELMGIENENEEEDVEEYDPGVFMKKKNSKLI
KVRKNQKY----------------------------------------------------
------------------------------------------------------------
------------------------------------------------------------
------------------------------------------------------------
------------------------------------------------------------
------------------------------------------------------------
------------------------------------------------------------
------------------------------------------------------------
------------------------------------------------------------
------------------------------------------------------------
------------------------------------------------------------
------------------------------------------------------------
------------------------------------------------------------
------------------------------------------------------------
-----------------
>env138071770 |gb |EBX58348.1 | hypothetical protein GOS_6564683 [marine metagenome]
------------------------------------------------------------
------------------------------------------------------------
------------------------------------------------------------
------------------------------------------------------------
------------------------------------------------------------
------------------------------------------------------------
------------------------------------------------------------
------------------------------------------------------------
--------------------------KIKD---DS-------------------------
------------------------------------------------------------
---------------VIVAIAA----RNR-GKSV-CIKD--------------IL-----
-SY----HTG----------I-PIG--MVI----SPTEHANS-YFQ-------HF-IPKL
---------------------------------------------LIHDEYTP-------
------------------------------DII----SKYVQRQQKISGK----------
HKKELETYGYSSVDP-RSFLVMDD--AMYDKS-----WTND---ANIRKIFMNG-RHY--
-KILF-LLTMQFPM----GI-SP--ALRT---------NIDYVFI---------------
FK---ENIKKNRERLYDH--YA-G-MFPNLQ-VFEQVLDQ-VT--QD-YGCL--------
----------------------VIDN----------------------------------
------------------------------------------------------------
------------------------------------------------------------
------------------------------------------------------------
------------------------------------------------------------
------------------------------------------------------------
------------------------------------------------------------
-------------RASGSKLEDQVFWY---------------KA----------------
D------PNKNFKLCNSDLWDMQSIQDEKDKLSNYDDKEEEDEQYDPNIVVKNSKNACKI
TVKKKQY-----------------------------------------------------
------------------------------------------------------------
------------------------------------------------------------
------------------------------------------------------------
------------------------------------------------------------
------------------------------------------------------------
------------------------------------------------------------
------------------------------------------------------------
------------------------------------------------------------
------------------------------------------------------------
------------------------------------------------------------
------------------------------------------------------------
------------------------------------------------------------
------------------------------------------------------------
-----------------
>env144049216 |gb |EDI49836.1 | hypothetical protein GOS_422652 [marine metagenome]
------------------------------------------------------------
------------------------------------------------------------
------------------------------------------------------------
------------------------------------------------------------
------------------------------------------------------------
------------------------------------------------------------
------------------------------------------------------------
------------------------------------------------------------
MKLELK--------------------KFDP---NS-------------------------
----------------------------------------------------------IK
DDS------------TIVLIGK----RNT-GKSY-CMKD--------------IL-----
-SH----HKN----------I-PIG--MTI----SPTEIANK-YFE-------NF-IPKM
---------------------------------------------LIHESYTP-------
------------------------------EII----QKFMDRQIKICKK----------
VNKEKERSGYSSIDP-RAFLILDD--CLYDNT-----WTKD---INIKSCFMNG-RHY--
-KIFF-LITMQFPL----GI-PP--HLRA---------NIDYIFI---------------
FR---DNMIRNKQKLYEH--YA-G-MFPNFD-VFRTVMDS-CT--EN-YECL--------
----------------------VINN----------------------------------
------------------------------------------------------------
------------------------------------------------------------
------------------------------------------------------------
------------------------------------------------------------
------------------------------------------------------------
------------------------------------------------------------
-------------KVQSNKIEDQVFWY---------------KA----------------
-------KESDFKMCRDDLWDLQAIQDQKSAIADDDEEYEEQYDPNLLIKQKTKITVKKK
DCY---------------------------------------------------------
------------------------------------------------------------
------------------------------------------------------------
------------------------------------------------------------
------------------------------------------------------------
------------------------------------------------------------
------------------------------------------------------------
------------------------------------------------------------
------------------------------------------------------------
------------------------------------------------------------
------------------------------------------------------------
------------------------------------------------------------
------------------------------------------------------------
------------------------------------------------------------
-----------------
>env135285427 |gb |EBG63302.1 | hypothetical protein GOS_9400441 [marine metagenome]
------------------------------------------------------------
------------------------------------------------------------
------------------------------------------------------------
------------------------------------------------------------
------------------------------------------------------------
------------------------------------------------------------
------------------------------------------------------------
------------------------------------------------------------
MQLQLK--------------------KFNM---KM-------------------------
----------------------------------------------------------IK
DDQ------------VVCMIGA----RNT-GKSF-LTKD--------------LL-----
-FN----KRH----------I-PVG--TVI----SPTENANK-FYS-------NI-VPPI
---------------------------------------------FIHDEYTP-------
------------------------------EVI----SSFMKKQKRLKKR----------
-----IKQGEKGLDN-KAFLILDD--CLYDAS-----WKKD---KRIREIFMNG-RHW--
-DIMF-IFIMQYAM----GV-PP--NLRT---------NIDWIFV---------------
LR---ENFLSNRKRLYEQ--YA-G-MFPTFD-MFCATMDQ-CT--NN-YECL--------
----------------------VIHR----------------------------------
------------------------------------------------------------
------------------------------------------------------------
------------------------------------------------------------
------------------------------------------------------------
------------------------------------------------------------
------------------------------------------------------------
-------------SSRSNKLEDQVFWY---------------KA----------------
D------AHQNFRTCCPEAWRYSMENYVEDEDSDDGENTSMEEYIKSKRKGPLIRIQKTD
------------------------------------------------------------
------------------------------------------------------------
------------------------------------------------------------
------------------------------------------------------------
------------------------------------------------------------
------------------------------------------------------------
------------------------------------------------------------
------------------------------------------------------------
------------------------------------------------------------
------------------------------------------------------------
------------------------------------------------------------
------------------------------------------------------------
------------------------------------------------------------
------------------------------------------------------------
-----------------
>env144082724 |gb |EDI74330.1 | hypothetical protein GOS_381835 [marine metagenome]
------------------------------------------------------------
------------------------------------------------------------
------------------------------------------------------------
------------------------------------------------------------
------------------------------------------------------------
------------------------------------------------------------
------------------------------------------------------------
----------------------------MPHYLFMYGICIILTNYYAYFAYKIKYFKILI
MKLELQ--------------------KFDI---TR-------------------------
----------------------------------------------------------IK
NDN------------VVVLIGK----RNT-GKSF-LVKD--------------LL-----
-YY----HTD----------V-PIG--TVI----SGTESANR-FYG-------DF-VPSA
---------------------------------------------FIHDEVSG-------
------------------------------ELI----ENVITRQKLVIKK----------
LNKENKTYGSSRIDP-KAFLILDD--CLYDSS-----WAKD---KNIRAIFMNG-RHL--
-KIFF-IITMQYPL----GI-PP--NLRT---------NIDYVFI---------------
LR---ENIVGNRKRIYDN--YA-G-MFPSFE-VFCQVMDQ-CT--EN-YECL--------
----------------------VIDN----------------------------------
------------------------------------------------------------
------------------------------------------------------------
------------------------------------------------------------
------------------------------------------------------------
------------------------------------------------------------
------------------------------------------------------------
-------------TSNSNRLEDCVYWY---------------KG----------------
D------KHGHYQLGSSQFWVNNSLDDEEDDDDEDYNPEQFKMKKNSTRINVRKNN----
------------------------------------------------------------
------------------------------------------------------------
------------------------------------------------------------
------------------------------------------------------------
------------------------------------------------------------
------------------------------------------------------------
------------------------------------------------------------
------------------------------------------------------------
------------------------------------------------------------
------------------------------------------------------------
------------------------------------------------------------
------------------------------------------------------------
------------------------------------------------------------
------------------------------------------------------------
-----------------
>env138573100 |gb |ECA53217.1 | hypothetical protein GOS_4480524 [marine metagenome]
------------------------------------------------------------
------------------------------------------------------------
------------------------------------------------------------
------------------------------------------------------------
------------------------------------------------------------
------------------------------------------------------------
------------------------------------------------------------
---------------------------------------------------------LYR
MEFQIS--------------------KFDM---SQ-------------------------
----------------------------------------------------------LS
DDK------------VVVLIGK----RET-GKSF-LCKD--------------IL-----
-YH----HQG----------I-PVG--QVI----SGTEAANS-FYG-------KM-VPKL
---------------------------------------------FIHDEYQP-------
------------------------------QII----QNILKRQRMMIDQ----------
------RKENPTVDP-RAFLVLDD--CLYDST-----WTKD---KNVRSLFMNG-RHF--
-KILF-MITMQYAL----GI-PP--NLRT---------NIDYIFI---------------
LR---ENYVSNRKRLYEH--YA-G-MFPNFE-MFCQVMDQ-CT--EN-FECL--------
----------------------VIHNN---------------------------------
------------------------------------------------------------
------------------------------------------------------------
------------------------------------------------------------
------------------------------------------------------------
------------------------------------------------------------
------------------------------------------------------------
------------------------------------------------------------
-------AKSN-------------------------------------------------
------------------------------------------------------------
------------------------------------------------------------
------------------------------------------------------------
------------------------------------------------------------
------------------------------------------------------------
------------------------------------------------------------
------------------------------------------------------------
------------------------------------------------------------
------------------------------------------------------------
------------------------------------------------------------
------------------------------------------------------------
------------------------------------------------------------
------------------------------------------------------------
------------------------------------------------------------
-----------------
>zn_Phagl357289600
------------------------------------------------------------
------------------------------------------------------------
------------------------------------------------------------
------------------------------------------------------------
------------------------------------------------------------
------------------------------------------------------------
------------------------------------------------------------
------------------------------------------------------------
MTLKLK--------------------NFDM---KS-------------------------
----------------------------------------------------ISFKTNEN
KAP------------TILLIGH----RDT-SKSY-LVRD--------------LL-----
-YY----YQD----------I-PVR--TVI----SGTVSVNG-FFG-------EH-VPTF
---------------------------------------------SIHNQYKA-------
------------------------------SII----ESILERQKTVLKQ----------
-KKEEDLYKKSTIDP-RALIVLDD--CPYP-S-----WSCD---NVMRLLFMYG-RNW--
-KMML-IITMQYPL----NI-SP--IFRA---------NIDYVFI---------------
LR---EPNISNRKKIYEN--YA-G-MFHTFE-SFCEIMDQ-CK--EN-NECI--------
----------------------VINN----------------------------------
------------------------------------------------------------
------------------------------------------------------------
------------------------------------------------------------
------------------------------------------------------------
------------------------------------------------------------
------------------------------------------------------------
-------------TSGSIQLSDLIFSF---------------KL----------------
K-----------------------------------------------------------
------------------------------------------------------------
------------------------------------------------------------
------------------------------------------------------------
------------------------------------------------------------
------------------------------------------------------------
------------------------------------------------------------
------------------------------------------------------------
------------------------------------------------------------
------------------------------------------------------------
------------------------------------------------------------
------------------------------------------------------------
------------------------------------------------------------
------------------------------------------------------------
------------------------------------------------------------
-----------------
>q6_OrgLa322510542
------------------------------------------------------------
------------------------------------------------------------
------------------------------------------------------------
------------------------------------------------------------
------------------------------------------------------------
------------------------------------------------------------
------------------------------------------------------------
------------------------------------------------------------
MTLNLK--------------------KFDM---KR-------------------------
----------------------------------------------------ITFLKDEN
KGP------------VIVLIGR----RDT-GKSF-LVRD--------------LL-----
-FH----HVD----------I-PIG--TVI----SGTEAGNG-FYS-------AH-VPKL
---------------------------------------------FIHDEYNT-------
------------------------------GII----ENILKRQKAVMKQ----------
INKQIEIYKKSSIDA-RTFVILDD--CLYDNG-----WTRD---KMMRLLFMNG-RHW--
-KVML-IITMQYPL----GI-PP--TLRT---------NIDYVFI---------------
LR---EPYIANRKRIYEN--YA-G-MFPTFE-SFCQVMDQ-CT--EN-YECL--------
----------------------VIDNN---------------------------------
------------------------------------------------------------
------------------------------------------------------------
------------------------------------------------------------
------------------------------------------------------------
------------------------------------------------------------
------------------------------------------------------------
--------------VKSNQLQDQIFWY---------------MA----------------
E------HHRDFKLGSKEFWEMSKNLGSDDEEDQYNPGDYKSKKGPKISVNKTKW-----
------------------------------------------------------------
------------------------------------------------------------
------------------------------------------------------------
------------------------------------------------------------
------------------------------------------------------------
------------------------------------------------------------
------------------------------------------------------------
------------------------------------------------------------
------------------------------------------------------------
------------------------------------------------------------
------------------------------------------------------------
------------------------------------------------------------
------------------------------------------------------------
------------------------------------------------------------
-----------------
>q6_OrgLa322510960
------------------------------------------------------------
------------------------------------------------------------
------------------------------------------------------------
------------------------------------------------------------
------------------------------------------------------------
------------------------------------------------------------
------------------------------------------------------------
------------------------------------------------------------
MTLNLR--------------------KFDM---KR-------------------------
----------------------------------------------------ITFLKNEN
KGP------------VVVLIGR----RDT-GKSF-LVRD--------------LL-----
-FH----HVD----------I-PIG--TVI----SGTEAGNG-FYS-------CH-VPKL
---------------------------------------------FIHDEYNT-------
------------------------------GII----ENVLKRQKAVIKQ----------
VNKQIETYKKSSIDA-RAFVILDD--CLYDNG-----WARD---KMMRLLFMNG-RHW--
-KVML-IITMQYPL----GI-PP--TLRT---------NIDYVFI---------------
LR---EPYIANRKRIYEN--YA-G-MFPTFE-SFCQVMDQ-CT--EN-YECL--------
----------------------VIDNN---------------------------------
------------------------------------------------------------
------------------------------------------------------------
------------------------------------------------------------
------------------------------------------------------------
------------------------------------------------------------
------------------------------------------------------------
--------------VKSNQLQEQIFWY---------------RA----------------
E------NHKDFKLGSKEFWELSKNLGSDEEDDVYNPGDYKSKKGPKINVKKTKW-----
------------------------------------------------------------
------------------------------------------------------------
------------------------------------------------------------
------------------------------------------------------------
------------------------------------------------------------
------------------------------------------------------------
------------------------------------------------------------
------------------------------------------------------------
------------------------------------------------------------
------------------------------------------------------------
------------------------------------------------------------
------------------------------------------------------------
------------------------------------------------------------
------------------------------------------------------------
-----------------
>env143765682 |gb |EDG67440.1 | hypothetical protein GOS_740931 [marine metagenome]
------------------------------------------------------------
------------------------------------------------------------
------------------------------------------------------------
------------------------------------------------------------
------------------------------------------------------------
------------------------------------------------------------
------------------------------------------------------------
------------------------------------------------------------
MTLELK--------------------KFDM---KK-------------------------
----------------------------------------------------ISFKPNEN
KGP------------VIVLIGR----RDT-GKSY-LVRD--------------LL-----
-YY----HQD----------I-PIG--TVI----SGTEAGNG-FYS-------KH-VPKL
---------------------------------------------FIHDEYNS-------
------------------------------AII----ENILKRQRTVLKQ----------
IKRENDAYGRSNIDP-RAFVILDD--CLYDAG-----WTKD---KMMRLLFMNG-RHW--
-KIML-VITMQYPL----GI-PP--NLRT---------NIDYVFI---------------
LR---EPYISNRKRIYDN--YA-G-MFPTFE-SFTQVMDQ-CT--EN-YECL--------
----------------------VINNN---------------------------------
------------------------------------------------------------
------------------------------------------------------------
------------------------------------------------------------
------------------------------------------------------------
------------------------------------------------------------
------------------------------------------------------------
--------------SKSNKLHDQIFWY---------------KA----------------
E------NHSNFKLGSKEFWDLSKDINSDDEGEQYDPNKAKKPRAGQRINVKKSRW----
------------------------------------------------------------
------------------------------------------------------------
------------------------------------------------------------
------------------------------------------------------------
------------------------------------------------------------
------------------------------------------------------------
------------------------------------------------------------
------------------------------------------------------------
------------------------------------------------------------
------------------------------------------------------------
------------------------------------------------------------
------------------------------------------------------------
------------------------------------------------------------
------------------------------------------------------------
-----------------
>zn_Phagl357289601
------------------------------------------------------------
------------------------------------------------------------
------------------------------------------------------------
------------------------------------------------------------
------------------------------------------------------------
------------------------------------------------------------
------------------------------------------------------------
------------------------------------------------------------
MTLELK--------------------KFEM---NH-------------------------
----------------------------------------------------ISFKPDEN
KGP------------VIVLIGR----RDT-GKSY-LVRD--------------LL-----
-FY----HQD----------I-PIG--TVI----SGTEAGNG-FFG-------EH-VPKL
---------------------------------------------FIHNEYNA-------
------------------------------SII----ENILKRQKTVLKQ----------
IKKEQELYKKSTIDP-RAFVILDD--CLYDAT-----WTRD---KVMRLLFMNG-RHW--
-KMML-IITMQYPL----GI-PP--NLRT---------NIDYVFL---------------
LR---EPYISNRKKIYEN--YA-G-MFPTFE-SFCQVMDQ-CT--EN-YECL--------
----------------------VINNN---------------------------------
------------------------------------------------------------
------------------------------------------------------------
------------------------------------------------------------
------------------------------------------------------------
------------------------------------------------------------
------------------------------------------------------------
--------------SKSNKLTEQIFWY---------------KA----------------
A------HHKPFRLGAKEFWEISASMNSDDEEEVYDPNTRKQKGPKINVKKTKW------
------------------------------------------------------------
------------------------------------------------------------
------------------------------------------------------------
------------------------------------------------------------
------------------------------------------------------------
------------------------------------------------------------
------------------------------------------------------------
------------------------------------------------------------
------------------------------------------------------------
------------------------------------------------------------
------------------------------------------------------------
------------------------------------------------------------
------------------------------------------------------------
------------------------------------------------------------
-----------------
>zo_Phagl357292397
------------------------------------------------------------
------------------------------------------------------------
------------------------------------------------------------
------------------------------------------------------------
------------------------------------------------------------
------------------------------------------------------------
------------------------------------------------------------
------------------------------------------------------------
MTLELK--------------------KFEM---NH-------------------------
----------------------------------------------------ISFKPDEN
KGP------------VIVLIGR----RDT-GKSY-LVRD--------------LL-----
-FY----HQD----------I-PIG--TVI----SGTEAGNG-FFG-------EH-VPKL
---------------------------------------------FIHNEYNA-------
------------------------------SII----ENILKRQKTVLKQ----------
IKKEKELYKKSTIDP-RAFVILDD--CLYDAT-----WTRD---KVMRLLFMNG-RHW--
-KMML-IITMQYPL----GI-PP--NLRT---------NIDYVFL---------------
LR---EPYISNRKKIYEN--YA-G-MFPTFE-SFCQVMDQ-CT--EN-YECL--------
----------------------VINNN---------------------------------
------------------------------------------------------------
------------------------------------------------------------
------------------------------------------------------------
------------------------------------------------------------
------------------------------------------------------------
------------------------------------------------------------
--------------SKSNKLTEQIFWY---------------KA----------------
A------HHKPFRLGAKEFWEISASMNSDDEEEVYDPNTRKQKGPKINVKKTKW------
------------------------------------------------------------
------------------------------------------------------------
------------------------------------------------------------
------------------------------------------------------------
------------------------------------------------------------
------------------------------------------------------------
------------------------------------------------------------
------------------------------------------------------------
------------------------------------------------------------
------------------------------------------------------------
------------------------------------------------------------
------------------------------------------------------------
------------------------------------------------------------
------------------------------------------------------------
-----------------
>env139871739 |gb |ECI04747.1 | hypothetical protein GOS_6360866 [marine metagenome]
------------------------------------------------------------
------------------------------------------------------------
------------------------------------------------------------
------------------------------------------------------------
------------------------------------------------------------
------------------------------------------------------------
------------------------------------------------------------
-----------------------------LYLTKMYLRICQIFKISLYNMTSYKDINCGG
DAIQLD--------------------KFDL---KN-------------------------
--------------------------------------------------LVVDQNGEFL
NPR-------------IAIIAK----SGS-GKSW-VIRD--------------IL-----
-MY----LQS----------I-PCG--TII----APTDKMTK-FYD-------DF-FPAS
---------------------------------------------FIHHEFRE-------
------------------------------DII----PRILARQKIILEK----------
-NERRKKKGEKLLDP-RTFLIMDD--CMSSKH----LWLKD---PNMLSIFNEG-RHY--
-QLTF-ILSMQYSL----GI-QP--ELRS---------NFDYVFL---------------
LG---EDFINNRKKLYEH--YA-G-MFPSRE-IFDQVFLQ-VT--DD-YGTM--------
----------------------VINN----------------------------------
------------------------------------------------------------
------------------------------------------------------------
------------------------------------------------------------
------------------------------------------------------------
------------------------------------------------------------
------------------------------------------------------------
-------------RLRSTDIKKKVFWY---------------KA----------------
K------KRADFEIGCTRFKKFHQIYFDRNHDKRLPYIDLNNFGPKKKX-----------
------------------------------------------------------------
------------------------------------------------------------
------------------------------------------------------------
------------------------------------------------------------
------------------------------------------------------------
------------------------------------------------------------
------------------------------------------------------------
------------------------------------------------------------
------------------------------------------------------------
------------------------------------------------------------
------------------------------------------------------------
------------------------------------------------------------
------------------------------------------------------------
------------------------------------------------------------
-----------------
>z2_Cafro310831328
------------------------------------------------------------
------------------------------------------------------------
------------------------------------------------------------
------------------------------------------------------------
------------------------------------------------------------
------------------------------------------------------------
------------------------------------------------------------
---------------------------------------------------MSKDVGFGA
SRLRFK--------------------KFDL---NE-------------------------
---------------------------------------------------------MCE
HAT-------------IALIAK----RAS-GKSV-LVKE--------------IM-----
-KK----NAS----------I-PSS--VVI----CKTEKLNR-SYG-------KN-IPDS
---------------------------------------------YIYYDFDA-------
------------------------------DIL----DRIFSRQKRLIAD----------
-NEKRQAKKKTLKDD-RVMLIMDD--CMSDKK-----WVKD---PTVLELFFNG-RHY--
-HISF-ILTMQYSK----GI-PP--GMRS---------NLDYIFL---------------
LA---EDFYSRRKSLYED--YA-G-MFPSFD-VFQQVFTE-LT--DN-YGCM--------
----------------------VINN----------------------------------
------------------------------------------------------------
------------------------------------------------------------
------------------------------------------------------------
------------------------------------------------------------
------------------------------------------------------------
------------------------------------------------------------
-------------RVHSKNIEDKVFWY---------------KA----------------
N------VEDDFHMGGKHYNKFHDKFYDPKWDKKIPLFNFNKSKTRKNKLNLIVEKEK--
------------------------------------------------------------
------------------------------------------------------------
------------------------------------------------------------
------------------------------------------------------------
------------------------------------------------------------
------------------------------------------------------------
------------------------------------------------------------
------------------------------------------------------------
------------------------------------------------------------
------------------------------------------------------------
------------------------------------------------------------
------------------------------------------------------------
------------------------------------------------------------
------------------------------------------------------------
-----------------
>env136441468 |gb |EBO18550.1 | hypothetical protein GOS_8122413 [marine metagenome]
------------------------------------------------------------
------------------------------------------------------------
------------------------------------------------------------
------------------------------------------------------------
------------------------------------------------------------
------------------------------------------------------------
------------------------------------------------------------
--------------------------------------------------MSTKDVRFGA
SRLQIK--------------------KFNI---SE-------------------------
---------------------------------------------------------MAE
HCT-------------IAMIAK----RAS-GKSY-LTKE--------------IM-----
-YH----KRH----------I-PSA--IAI----SKTEKLNK-FYA-------EF-IPES
---------------------------------------------FIYSDYEP-------
------------------------------EIL----GKIYERQAKMNQD----------
-NKKRKDNGKSEKDD-RIMLIMDD--CMSSKG----SWLKD---PNILELFFNG-RHH--
-HLSF-ILTMQFSL----GI-PP--ELRS---------NFDYIFL---------------
LA---EDFISNRKRLYEH--YA-G-MFPSFD-IFTQVFND-IT--ED-FGCM--------
----------------------VINN----------------------------------
------------------------------------------------------------
------------------------------------------------------------
------------------------------------------------------------
------------------------------------------------------------
------------------------------------------------------------
------------------------------------------------------------
-------------RIHSKNITDK-------------------------------------
------------------------------------------------------------
------------------------------------------------------------
------------------------------------------------------------
------------------------------------------------------------
------------------------------------------------------------
------------------------------------------------------------
------------------------------------------------------------
------------------------------------------------------------
------------------------------------------------------------
------------------------------------------------------------
------------------------------------------------------------
------------------------------------------------------------
------------------------------------------------------------
------------------------------------------------------------
------------------------------------------------------------
-----------------
>env136597389 |gb |EBP18685.1 | hypothetical protein GOS_7952329 [marine metagenome]
------------------------------------------------------------
------------------------------------------------------------
------------------------------------------------------------
------------------------------------------------------------
------------------------------------------------------------
------------------------------------------------------------
------------------------------------------------------------
-------------------------------MKYNNTYLPNNNEKIYPNVMTTKEVGFGA
TRLPIK--------------------PFKI---NE-------------------------
---------------------------------------------------------MVD
HCT-------------IAMIAK----RAT-GKSF-LTRE--------------IM-----
-YQ----KKN----------I-AAA--IAI----SRTEKLNS-FYS-------EF-IPDS
---------------------------------------------YIYSEYDS-------
------------------------------SIL----TRIYERQSKMNDD----------
-NKKKIRDGKKEKND-SVMLIMDD--CMSSKG----TWLKD---PNILELFFNG-RHH--
-HLSF-ILTMQYSI----GI-PP--EMRS---------NFDYIFL---------------
LA---EDTISNRKRLYEH--YA-G-MFPTFD-IFQQVFTD-IT--EN-YGIM--------
----------------------VINN----------------------------------
------------------------------------------------------------
------------------------------------------------------------
------------------------------------------------------------
------------------------------------------------------------
------------------------------------------------------------
------------------------------------------------------------
-------------RVHSKNLTDKVFWY---------------RA----------------
K------TVPTFKIGCNKFHKYHDKAYDKDWNKRLDVFNPSDLVSKRKNTVRVLVEKVKY
------------------------------------------------------------
------------------------------------------------------------
------------------------------------------------------------
------------------------------------------------------------
------------------------------------------------------------
------------------------------------------------------------
------------------------------------------------------------
------------------------------------------------------------
------------------------------------------------------------
------------------------------------------------------------
------------------------------------------------------------
------------------------------------------------------------
------------------------------------------------------------
------------------------------------------------------------
-----------------
>env136460182 |gb |EBO30668.1 | hypothetical protein GOS_8102325 [marine metagenome]
------------------------------------------------------------
------------------------------------------------------------
------------------------------------------------------------
------------------------------------------------------------
------------------------------------------------------------
------------------------------------------------------------
------------------------------------------------------------
----------------------------------------MVCPIYMSSSKDIKELNFNG
TNLPIR--------------------RFHL---EW-------------------------
---------------------------------------------------------MVP
NPS-------------IVLIAK----RGS-GKSW-IARA--------------LL-----
-KH----FND----------I-PGG--VVI----SKTEKLSL-FYG-------KF-IPDS
---------------------------------------------YIHYEFKT-------
------------------------------EII----DRLLYRQETIKDK----------
--AREKLKKGKKLDP-RVFLVMDD--CLADKG----NWGSD---KNVMEVLFNG-RHY--
-HIMY-ILTMQFPL----GI-KP--ELRV---------NFDYIFI---------------
LA---DNQNSNQEKIYKH--YA-G-IFPTFQ-LFKMVFMQ-LT--AD-FGCM--------
----------------------VLTN----------------------------------
------------------------------------------------------------
------------------------------------------------------------
------------------------------------------------------------
------------------------------------------------------------
------------------------------------------------------------
------------------------------------------------------------
-------------RETKMGITDNVFWY---------------KA----------------
D------NVDNIKIGCSQYR----------------------------------------
------------------------------------------------------------
------------------------------------------------------------
------------------------------------------------------------
------------------------------------------------------------
------------------------------------------------------------
------------------------------------------------------------
------------------------------------------------------------
------------------------------------------------------------
------------------------------------------------------------
------------------------------------------------------------
------------------------------------------------------------
------------------------------------------------------------
------------------------------------------------------------
------------------------------------------------------------
-----------------
>n2_Acapo311977822
------------------------------------------------------------
------------------------------------------------------------
------------------------------------------------------------
------------------------------------------------------------
------------------------------------------------------------
------------------------------------------------------------
------------------------------------------------------------
---------------------------------------------------------MNY
NKFELM--------------------EFDL---NK-------------------------
---------------------------------------------------------MVI
DPS-------------IVMIAK----RGS-GKSW-IVRD--------------VM-----
-YH----YRH----------L-PCG--VVI----APTDRMNS-FYK-------YF-FPDL
---------------------------------------------FIHYEITE-------
------------------------------AIL----KNILLRQQMIIDK----------
--QKQKKKQGLKIDP-SGILIMDD--CLSQKK----NWSKI---QEITEILMNG-RHY--
-RLTY-VLTMQTPL----GL-TP--DLRL---------NFDYIFL---------------
LK---DDTQVNKKKLYNN--YA-G-MFPSQL-AFEKVLAK-CT--EG-HKCM--------
----------------------VIDN----------------------------------
------------------------------------------------------------
------------------------------------------------------------
------------------------------------------------------------
------------------------------------------------------------
------------------------------------------------------------
------------------------------------------------------------
-------------RKPADKIQDKVFWF---------------KA----------------
-------RDRKFSFGAREFKDMHKKYYNPEYGRDRYRKLMEGEDVLFGLKKNDTNLKVNL
REIPTH------------------------------------------------------
------------------------------------------------------------
------------------------------------------------------------
------------------------------------------------------------
------------------------------------------------------------
------------------------------------------------------------
------------------------------------------------------------
------------------------------------------------------------
------------------------------------------------------------
------------------------------------------------------------
------------------------------------------------------------
------------------------------------------------------------
------------------------------------------------------------
------------------------------------------------------------
-----------------
>n0_MouMo371945023
------------------------------------------------------------
------------------------------------------------------------
------------------------------------------------------------
------------------------------------------------------------
------------------------------------------------------------
------------------------------------------------------------
------------------------------------------------------------
---------------------------------------------------------MNF
NKFTFF--------------------EFKL---EK-------------------------
---------------------------------------------------------MVI
DPS------------I-VMIAK----RGS-GKSF-ITRD--------------II-----
-YH----YRH----------V-PGG--VVI----APTDKMNS-FYK-------YF-FPDL
---------------------------------------------YIHYDIKE-------
------------------------------TIL----TKILERQRKMIQK----------
--QKEKKKLGIRIDP-SGILIMDD--CLARKK----SWAKD---ESIMEILMNG-RHY--
-KLTY-ILTMQTPL----GI-TP--DLRL---------NFDYVFL---------------
LK---EDSAINLKKLYEN--YA-S-MFPNIY-TFEKAFKK-CT--ED-YKSM--------
----------------------VIDN----------------------------------
------------------------------------------------------------
------------------------------------------------------------
------------------------------------------------------------
------------------------------------------------------------
------------------------------------------------------------
------------------------------------------------------------
-------------RKPSDSIQEKVFWF---------------KA----------------
-------KERKFSFGSKRFKEIHKKYYDPQYMMKKSNLLDNALLLGKKRRNEVDIGINLK
------------------------------------------------------------
------------------------------------------------------------
------------------------------------------------------------
------------------------------------------------------------
------------------------------------------------------------
------------------------------------------------------------
------------------------------------------------------------
------------------------------------------------------------
------------------------------------------------------------
------------------------------------------------------------
------------------------------------------------------------
------------------------------------------------------------
------------------------------------------------------------
------------------------------------------------------------
-----------------
>n2_Megch363539780
------------------------------------------------------------
------------------------------------------------------------
------------------------------------------------------------
------------------------------------------------------------
------------------------------------------------------------
------------------------------------------------------------
------------------------------------------------------------
---------------------------------------------------------MNF
NKFTFF--------------------EFQL---EK-------------------------
---------------------------------------------------------MVM
DPS------------I-VMIAK----RGS-GKSF-ITRD--------------II-----
-YH----YRH----------I-PGG--VVI----APTDKMNS-FYK-------YF-FPDL
---------------------------------------------YIHYDIKE-------
------------------------------TIL----AKILKRQMLMIQK----------
--QKEKKKLGKKVDP-SGILIMDD--CLARKK----SWSKD---ENIMEILMNG-RHY--
-KLTY-ILTMQTPL----GI-TP--DLRL---------NFDYVFL---------------
LK---EDSAINMKKLYEN--YA-S-MFPSMF-AFEKAFRK-CT--ED-FKSM--------
----------------------VIDN----------------------------------
------------------------------------------------------------
------------------------------------------------------------
------------------------------------------------------------
------------------------------------------------------------
------------------------------------------------------------
------------------------------------------------------------
-------------RKPSDSIQEKVFWF---------------KA----------------
-------KERKFSFGSSRFKEIHKKYYDPNYLVKKTGLFNNDMLMARKRKNEIDLNINLK
------------------------------------------------------------
------------------------------------------------------------
------------------------------------------------------------
------------------------------------------------------------
------------------------------------------------------------
------------------------------------------------------------
------------------------------------------------------------
------------------------------------------------------------
------------------------------------------------------------
------------------------------------------------------------
------------------------------------------------------------
------------------------------------------------------------
------------------------------------------------------------
------------------------------------------------------------
-----------------
>Polinton-3_HM_7p ClassII Maverick Maverick unnamed protein product
------------------------------------------------------------
------------------------------------------------------------
------------------------------------------------------------
------------------------------------------------------------
------------------------------------------------------------
------------------------------------------------------------
------------------------------------------------------------
------------------------------MKIKMENAYEALCQKRGFPLPLNKSSEIGD
KELPSE--------------------KYDI---FK-------------------------
-----------------------------------------------------EQVDVYQ
GNV--------------LIVGP----VNS-GKSK-LTRS--------------IV-----
-------MNG---------KFEAKH--YHLINKRELAKEQKQ-EWQ-------RVCRSDY
SKIKS----------------------------------------VYFHELDGK------
------------------------------KSL----DDIIASLLQIQQE----------
---AYETQDSNNRKT-KTVFIFDD--IQDDCL----KS------SQYSNLITSG-SHL--
-QIGT-ISCFHALPFKQNTK-WN--TLVG---------NYKLIVA---------------
FN-----ESPEINRILAE--EFPS-SNRNRN-SAVHLLKE-ITADRTKHDHL--------
----------------------ALFRE---------------------------------
------------------------------------------------------------
------------------------------------------------------------
------------------------------------------------------------
------------------------------------------------------------
------------------------------------------------------------
------------------------------------------------------------
--------HTAKLRSQIDNVDVQIVYVPIASNGEADYEYTQTKI-------------ENK
PWTTFVNHNYIRVLCKKNVYKLENLIKKDPELDDDRPPDYENEPIVFSDNKKRKLDFVNK
KLKKRRFSSSAESSSCSSSESNNDSDVX--------------------------------
------------------------------------------------------------
------------------------------------------------------------
------------------------------------------------------------
------------------------------------------------------------
------------------------------------------------------------
------------------------------------------------------------
------------------------------------------------------------
------------------------------------------------------------
------------------------------------------------------------
------------------------------------------------------------
------------------------------------------------------------
------------------------------------------------------------
------------------------------------------------------------
-----------------
>n0_Acaca351737817
------------------------------------------------------------
------------------------------------------------------------
------------------------------------------------------------
------------------------------------------------------------
------------------------------------------------------------
------------------------------------------------------------
------------------------------------------------------------
-----------------------------------------------MSIKQEVFLSSGE
GGIIQN--------------------NYNH---SN-------------------------
-------------------------------------------------NYNIYEHNIIN
EPN------------ISVVVGR----TGG-GMTT-VVRN--------------IV-----
----------------------DKI--VTI---------NNG-DIE-------VI-ILTN
-------------------------------------------NPNIYPNVDQC------
------------------------------YSL----SDIDLAHNYIISN----------
------------PQN-KKILVIDD--FFKGVL-----------RDKHTELIIN---HVYL
-NLHI-VLFVQCFV----NF-TP--LIKN---------NLTYLFI---------------
NN---SVASSDIKSMYDR--YL-A-PKINYR-TFEKIMAR-LETNCE-LSLV--------
----------------------IVNNG---------------------------------
------------------------------------------------------------
------------------------------------------------------------
------------------------------------------------------------
------------------------------------------------------------
------------------------------------------------------------
------------------------------------------------------------
-------------LSDKLRIFESNFTL---------------------------------
--------NPIYKYRCPNLQKQNKEPIDKQSRKKNIIREINDIKSKINDLSNYMDNLISE
LDDLFD------------------------------------------------------
------------------------------------------------------------
------------------------------------------------------------
------------------------------------------------------------
------------------------------------------------------------
------------------------------------------------------------
------------------------------------------------------------
------------------------------------------------------------
------------------------------------------------------------
------------------------------------------------------------
------------------------------------------------------------
------------------------------------------------------------
------------------------------------------------------------
------------------------------------------------------------
-----------------
>n2_Acapo311978049
------------------------------------------------------------
------------------------------------------------------------
------------------------------------------------------------
------------------------------------------------------------
------------------------------------------------------------
------------------------------------------------------------
------------------------------------------------------------
-----------------------------------------------MSIKQEVFLSSGE
GGIIQN--------------------NYNH---SN-------------------------
-------------------------------------------------NYNIYEHNIIN
EPN------------ISVVVGR----TGG-GMTT-VVQN--------------IV-----
----------------------DKI--VTI---------NNG-DIE-------VIILTSN
--------------------------------------------PKIYPNVDQC------
------------------------------YSL----SDIDLAHNYIISN----------
------------PQN-KKILVIDD--FFKGVL------------RDKHTELIIN--HACL
-NLHI-VLFVQCFV----NF-TP--LIKN---------NLTYLFI---------------
NN---SVASSDIKSMYDR--YL-A-PKINYR-TFEKIMTR-LETNRE-LSLV--------
----------------------IVNNG---------------------------------
------------------------------------------------------------
------------------------------------------------------------
------------------------------------------------------------
------------------------------------------------------------
------------------------------------------------------------
------------------------------------------------------------
-------------LSDKLRIFESNFTL---------------------------------
--------NPIYKYRCPNLQKQNKEPIDKQSRKKNIIREINDIKSKINDLSNYMDNLISE
LDDLFD------------------------------------------------------
------------------------------------------------------------
------------------------------------------------------------
------------------------------------------------------------
------------------------------------------------------------
------------------------------------------------------------
------------------------------------------------------------
------------------------------------------------------------
------------------------------------------------------------
------------------------------------------------------------
------------------------------------------------------------
------------------------------------------------------------
------------------------------------------------------------
------------------------------------------------------------
-----------------
>n2_Megch363540482
------------------------------------------------------------
------------------------------------------------------------
------------------------------------------------------------
------------------------------------------------------------
------------------------------------------------------------
------------------------------------------------------------
------------------------------------------------------------
----------------------------------------------MEKNCVQHFLIPGG
MRTCVE--------------------EYQL---EK-------------------------
---------------------------------------------------ISIKPLTHN
IIN------N-----IIAIVGR----RGM-GKTD-VVNG--------------LI-----
-NDILVKNFD----------IEFEI--LIV----SSSNYNME-LYK-------DA-IHTP
------------------------------------------------------------
------------------------------RYL----NHIIKYCQDNPLV----------
----------------QKILIIDD--YVKSYG------------SNLCDFFMN---RKLL
PNTTL-IITTQILK----NF-IQ--NMRS---------NTDYFLF---------------
AK---TDSKSDIKSVYDS--FM-S-LSIDYH-NFENIYNI-TT--NN-FNFF--------
----------------------GINTL---------------------------------
------------------------------------------------------------
------------------------------------------------------------
------------------------------------------------------------
------------------------------------------------------------
------------------------------------------------------------
------------------------------------------------------------
-----------------SKYPNNLISY---------------KS----------------
NLDNN--NNKNYKCIDVSKLSPIDNIKEKKRIIREINHIKSTLSDLMIKLDDLVIDLDQI
CGD---------------------------------------------------------
------------------------------------------------------------
------------------------------------------------------------
------------------------------------------------------------
------------------------------------------------------------
------------------------------------------------------------
------------------------------------------------------------
------------------------------------------------------------
------------------------------------------------------------
------------------------------------------------------------
------------------------------------------------------------
------------------------------------------------------------
------------------------------------------------------------
------------------------------------------------------------
-----------------
>n0_MouMo371944625
------------------------------------------------------------
------------------------------------------------------------
------------------------------------------------------------
------------------------------------------------------------
------------------------------------------------------------
------------------------------------------------------------
------------------------------------------------------------
---------------------------------------------MQSENGQHFLSLGKE
GNCLIK--------------------QFNE---NL-------------------------
------------------------------------------------------------
-VN------K-----LIGVIGP----KGK-GKTI-FIKN--------------LI-----
-------NDL---------LCKNNN--IIFEIIIVSCKEKNS-DYD--------------
---------------------------------------------YLEGKKYLT------
------------------------------SQI----SDVCKYALNEKFN----------
--------------N-HKIIIFDD--CINL--------------DMINDTLIFN-NKY--
-YNST-IIISNQVI-----T-KP--YMIN---------NLNYAFF---------------
TK---TLTKSSIKSVYDR--YV-D-NFMDYK-TFERIFMI-CT--EN-YNLL--------
----------------------AINNF---------------------------------
------------------------------------------------------------
------------------------------------------------------------
------------------------------------------------------------
------------------------------------------------------------
------------------------------------------------------------
------------------------------------------------------------
-------------ESLNNSNKISFYKS---------------RL----------------
Q------ITTNNNYILPDIYELMPELINSGDIKTVKKKLIKQINEIKKIIIQQSNKLDEL
CLELDNLLGD--------------------------------------------------
------------------------------------------------------------
------------------------------------------------------------
------------------------------------------------------------
------------------------------------------------------------
------------------------------------------------------------
------------------------------------------------------------
------------------------------------------------------------
------------------------------------------------------------
------------------------------------------------------------
------------------------------------------------------------
------------------------------------------------------------
------------------------------------------------------------
------------------------------------------------------------
-----------------
>El_Salsp326437694
------------------------------------------------------------
------------------------------------------------------------
------------------------------------------------------------
------------------------------------------------------------
------------------------------------------------------------
------------------------------------------------------------
------------------------------------------------------------
-----------------------MSDKKPDTVPRIAHPNTRKADEARKRQIKQKMGLVEP
KNLPTR--------------------AIHP---VN-------------------------
---------------------------------------------VK--KHSLKRTVDVE
GGPLDKVLPG-----IVLVLGT----SMS-GKTTWIINA--------------VL-----
-------QKA-----IFGKLF-DIL--HIV----SPTIAVDD-AYQY------LIDMPES
---------------------------------------------KLHQNFTD-------
------------------------------DTM----KQITGATTEAKQN----------
-----------GKEL-HQGLIIDD--GVSSDV-----SKRG---NPMQSFASVA-RHY--
-TDMT-LISTQDLR---ATA-LP--KFRN---------QVRLYVI---------------
MR---KSAETDRRNLFRE----LGAYFGGEK-NLERLFKEATDGDDP-YAFM--------
----------------------LLNVP---------------------------------
------------------------------------------------------------
------------------------------------------------------------
------------------------------------------------------------
------------------------------------------------------------
------------------------------------------------------------
-------------------------------------------NQTAWKGFDEILAISTQ
HHSVRNGIASPTHKVIYDVISGTSFHNTKSVKRKGKKRKLVRRPFTSQASGGHVGSIAIG
AAAATSATTNPYLYASRNSWGPTSSRNTQQRTKATYGPVRYDKTLGSDVRRGPYGAEAYS
KELGRWMPLSSRGRPVRREYARPDDELKMDVRDESGVGHQSMSAQLIKDRMRNAYVQDAY
GQSSQSLDELLNTGYIGQQTSAPSPTQTLSDARELTSSTVKQVGELKNMTDVHRENLMKA
LKAGGINDQTTTQLALDALNRHGTDYRSVDYDSLINQARQDAPARKIDQARQKGETQYWL
KSTRSMLSHLPESNDKYAMQATLDAIASERDAQQQDSMMSSFDEDHRKLLQDSKRTYDAQ
QALTEIEKQRPAPKPKMRTSTTQTNTPKVTSTEMQTDEAAKPKLTSQGIQTNAVTTSTQH
MQTDNPATTTQGMQTQTTSTSTQSAQTQQPPKPQTASTYVGTDDLDAQSIAKEVTPPIVS
LQQHATQSTLSEDARAQAIEERQAKYGKAPPSARVKESRTKKKQQQAELRSQRRHEKLDA
SRNINEAFAEPEAPPPQQPVRHERRRAKEIGVEHDEDDGRSTKAHKPSHDTTAAQVSIPD
TAAPYADFGDEPDVMS--------------------------------------------
------------------------------------------------------------
------------------------------------------------------------
------------------------------------------------------------
------------------------------------------------------------
------------------------------------------------------------
-----------------
>ATP-1_EIp ClassII Maverick Maverick unnamed protein product
------------------------------------------------------------
------------------------------------------------------------
------------------------------------------------------------
------------------------------------------------------------
------------------------------------------------------------
------------------------------------------------------------
------------------------------------------------------------
--------------------------------------MNKFIYRSEKSSDFDKSHTSER
SKENED--------------------NIDS---NI-------------------------
-----------------------------DTYVD-----NIVETKLN--NSKKKFISKIS
NDV------NFRYNSFNLCIGP----QGS-SKSTSVMKE--------------LM-----
-KLSLIPNDY---------HL------IIY----VNNNSSDD-TFT-------SL-VNYI
------------------------------------------NIPVVKTDYE--------
------------------------------HVEKQC-EQLFKLKDDYNKMVDEEIHKDSS
ILQYLYVDNFDKQRL-HTFILFDD--ASFIFE-----KNSK---SKFKNWFCQC-RHL--
-NITV-FACIQIFN----SI-DP--KLKS---------QLSTVFL---------------
FK---GFSRERLQLIYRQ-----CCIDMSFS-DFFNFYMR----LQK-YQKI--------
----------------------IIDN----------------------------------
------------------------------------------------------------
------------------------------------------------------------
------------------------------------------------------------
------------------------------------------------------------
------------------------------------------------------------
------------------------------------------------------------
------------------------------------------------------------
-------------IDCSLVIK---------------------------------------
------------------------------------------------------------
------------------------------------------------------------
------------------------------------------------------------
------------------------------------------------------------
------------------------------------------------------------
------------------------------------------------------------
------------------------------------------------------------
------------------------------------------------------------
------------------------------------------------------------
------------------------------------------------------------
------------------------------------------------------------
------------------------------------------------------------
------------------------------------------------------------
------------------------------------------------------------
-----------------
>Ew_Triva123188127
------------------------------------------------------------
------------------------------------------------------------
------------------------------------------------------------
------------------------------------------------------------
------------------------------------------------------------
------------------------------------------------------------
------------------------------------------------------------
---------------------------------------------MEKVINQVDRFLHDG
ARKNSK--------------------ELNN---AL-------------------------
---------------------------------------------IM--PFSDDYPFCTN
GVY--------------FYCGK----MGS-GKTYGVIRH--------------IM-----
-ITDRFTNTP---------YY-DSI--VISATSGTMDKTAKT-FMS-------QVKAPVL
KKDDKELMPYLMKNVKMKAKYYAIVE-------------------FVQSKFEKIS-----
------------------------------EEM----EHILTKHQLRKPDGKFEYKKIAI
YVVKKLNKYPFTKYPSNSLLVLDD--YGGHDL----LNDPR---SPLANFITKV-RHY--
-NYTV-VIMCQTWR----HICLN--IKRL---------CTDFVI----------------
FQ---GYSMRDFQSMIEQ-----SGATEDWE-ELWNKYKE-LPTPRS-YMEV--------
------------------------------------------------------------
------------------------------------------------------------
------------------------------------------------------------
------------------------------------------------------------
------------------------------------------------------------
------------------------------------------------------------
------------------------------------------------------------
------------------------------------------------------------
----------HIVAGKTDFKEVKQQKMTLF------------------------------
------------------------------------------------------------
------------------------------------------------------------
------------------------------------------------------------
------------------------------------------------------------
------------------------------------------------------------
------------------------------------------------------------
------------------------------------------------------------
------------------------------------------------------------
------------------------------------------------------------
------------------------------------------------------------
------------------------------------------------------------
------------------------------------------------------------
------------------------------------------------------------
------------------------------------------------------------
-----------------
>Ew_Triva123420539
------------------------------------------------------------
------------------------------------------------------------
------------------------------------------------------------
------------------------------------------------------------
------------------------------------------------------------
------------------------------------------------------------
------------------------------------------------------------
-------------------------------------------------MKHLFEEVDEK
MNEKSD--------------------KLNS---SL-------------------------
---------------------------------------------IL--PFSKDYQFCSN
GVY--------------FYCGK----MGS-GKTFNLIRH--------------IL-----
-ITERLGQDS---------YY-DQI--IISATSDSMDSTSKT-FMGKVQAS--VVKVPDS
ELISFLQRYIRRKKKYYAIVE------------------------FIQSGMQKTS-----
------------------------------EEM----ERIIDKHHLRQQDGTYDMKRLTN
YILSKLSKYPFKKYPSNTLLVCDD--FAGKGL----VSKPD---SPLANLITKV-RHY--
-HMTV-AILMQTWR----FL-AL--NIKR---------LITDFVI---------------
FQ---GFSKYDIELILKQ-----SGITLPFD-EIWDAYKS-LISPRS-YLEI--------
----------------------HIMTN---------------------------------
------------------------------------------------------------
------------------------------------------------------------
------------------------------------------------------------
------------------------------------------------------------
------------------------------------------------------------
------------------------------------------------------------
-----------------TINVKNIPWE---------------------------------
-------RPTLF------------------------------------------------
------------------------------------------------------------
------------------------------------------------------------
------------------------------------------------------------
------------------------------------------------------------
------------------------------------------------------------
------------------------------------------------------------
------------------------------------------------------------
------------------------------------------------------------
------------------------------------------------------------
------------------------------------------------------------
------------------------------------------------------------
------------------------------------------------------------
------------------------------------------------------------
------------------------------------------------------------
-----------------
>env142195128 |gb |ECW30297.1 | hypothetical protein GOS_2745137 [marine metagenome]
------------------------------------------------------------
------------------------------------------------------------
------------------------------------------------------------
------------------------------------------------------------
------------------------------------------------------------
------------------------------------------------------------
------------------------------------------------------------
-----------------------------------------MDAHICRAYIHKKSPMLEI
DEPLVK--------------------VYQP---MK-------------------------
-------------------------------------------YPDE--KKKYIHPSLPA
PPF------R-----L-ILVGQ----TGS-GKSN-IIKN--------------IM-----
-FSKGFYRDY----------F-TQM--YVY----CGSADDCE-EYE-------RL-AEST
---------------------------------------KCKVWNEEKEQYYKR------
------------------------------KTESME-EKVSVSQGVDVPD--------LQ
ELVEELEGDDDAEDE-AVLMVFDD--MIVDDL-----LQSRGKLNILDELFTRG-RHITQ
KGLSL-IISTQKYR----SL-NQ--NMRTL--------NSSHIAV---------------
YH---GLSPLELRAVAEE-----NSGKLTPE-GFKKMFQD-HV-KKR-FQFM--------
----------------------LINMR---------------------------------
------------------------------------------------------------
------------------------------------------------------------
------------------------------------------------------------
------------------------------------------------------------
------------------------------------------------------------
------------------------------------------------------------
-------------NPPETQFQNDKFEY---------------------------------
-------------IDITPYLEIK-------------------------------------
------------------------------------------------------------
------------------------------------------------------------
------------------------------------------------------------
------------------------------------------------------------
------------------------------------------------------------
------------------------------------------------------------
------------------------------------------------------------
------------------------------------------------------------
------------------------------------------------------------
------------------------------------------------------------
------------------------------------------------------------
------------------------------------------------------------
------------------------------------------------------------
------------------------------------------------------------
-----------------
>env142204203 |gb |ECW37227.1 | hypothetical protein GOS_2732780 [marine metagenome]
------------------------------------------------------------
------------------------------------------------------------
------------------------------------------------------------
------------------------------------------------------------
------------------------------------------------------------
------------------------------------------------------------
------------------------------------------------------------
-------------------------------------------MTKIKSIYIIVYNRVMN
ETPNIK--------------------IYEP---MK-------------------------
-------------------------------------------IEDE--KRKLLNERIPR
PPF------R-----I-ILVGQ----TGS-GKSN-LIKN--------------FL-----
-FTKGFYKDY----------F-DMI--YLW----CGSLDDCE-EYE-------LL-MDNT
---------------------------------------KYMEWNEKKNEYYKSKK----
------------------------------GDL----EDKMSISHGVDED-------DLE
ELFHSLETNEDTEDD-RILWVFDD--MVVSKL-----LQSKGRMNVLDNAFVRG-RHIGA
-GLSV-ILSTQKYR-A--LN-QN--MRIS---------NSSHLVL---------------
YH---GLSKMDMDIIAME-----ASGILDKE-QFLKLFKD-NV-KKK-YQFL--------
----------------------IIQLR---------------------------------
------------------------------------------------------------
------------------------------------------------------------
------------------------------------------------------------
------------------------------------------------------------
------------------------------------------------------------
------------------------------------------------------------
-------------ESPEKMFLNSKFEY---------------------------------
------VDIQLYKN----------------------------------------------
------------------------------------------------------------
------------------------------------------------------------
------------------------------------------------------------
------------------------------------------------------------
------------------------------------------------------------
------------------------------------------------------------
------------------------------------------------------------
------------------------------------------------------------
------------------------------------------------------------
------------------------------------------------------------
------------------------------------------------------------
------------------------------------------------------------
------------------------------------------------------------
------------------------------------------------------------
-----------------
>env136856601 |gb |EBQ86611.1 | hypothetical protein GOS_7685981 [marine metagenome]
------------------------------------------------------------
------------------------------------------------------------
------------------------------------------------------------
------------------------------------------------------------
------------------------------------------------------------
------------------------------------------------------------
------------------------------------------------------------
-----------------------------------------------------MFSTIKN
QNLDVK--------------------KQKM---TC-------------------------
--------------------------------------------DGV--LADDIPRPLPS
HSH------------TMLIIGH----PGS-GKTN-LMVS--------------IL-----
-SQ----HKREGKRCGMAKIF-NHI--IIV--SPSLSTLKNN-IFK-------DL--DET
---------------------------------------------KKHEELNE-------
------------------------------ELL----EFIIDFTDKAKEE----------
-------------GE-TTLVILDD--VTQQLK------KSQALIKKLGYLLQNR-RHR--
-LLSF-WILSQRLI----DV-PT--VVRE---------SANYLIL---------------
FR---PINKREIELVSNE-------YLPVAKDKVNQLLGF-VY-DKK-YNFL--------
----------------------MIDMS---------------------------------
------------------------------------------------------------
------------------------------------------------------------
------------------------------------------------------------
------------------------------------------------------------
------------------------------------------------------------
------------------------------------------------------------
-----------------LRYDGNFLFY---------------------------------
---------KNFDEIVFEA-----------------------------------------
------------------------------------------------------------
------------------------------------------------------------
------------------------------------------------------------
------------------------------------------------------------
------------------------------------------------------------
------------------------------------------------------------
------------------------------------------------------------
------------------------------------------------------------
------------------------------------------------------------
------------------------------------------------------------
------------------------------------------------------------
------------------------------------------------------------
------------------------------------------------------------
------------------------------------------------------------
-----------------
>env136818292 |gb |EBQ61030.1 | hypothetical protein GOS_7725059 [marine metagenome]
------------------------------------------------------------
------------------------------------------------------------
------------------------------------------------------------
------------------------------------------------------------
------------------------------------------------------------
------------------------------------------------------------
------------------------------------------------------------
-------------------------------------------------MIEYIMEAKPL
KIYKVK--------------------DLEN---KD-------------------------
-------------------------------------------------KYPPLNPILPQ
PPF------------MMIGYGS----VRS-GKTN-SLIN--------------MM-----
-------RRK----DMFGTDYWDQV--LVI----SNTAKNDP-KMY-------KF-MGEA
---------------------------------------------FQLEDHYEN------
------------------------------RMI----DDLISSQKKYDRE----------
------------DMP-TQLLILDD--IISRDF----KKSSS---NAINSLATRF-RHY--
-ELSI-MIFVQSAR----AV-SN--MIRS---------NATDILI---------------
YR---QQSNLEWDKLKEE--YS-DLAPKNFE-KYYAISQM-----ER-YNFL--------
----------------------YIDA----------------------------------
------------------------------------------------------------
------------------------------------------------------------
------------------------------------------------------------
------------------------------------------------------------
------------------------------------------------------------
------------------------------------------------------------
-----------------QQNPAHFYSG---------------------------------
-------FAELLGIGDKMVYKGEMPKEDSDEEVFE-------------------------
------------------------------------------------------------
------------------------------------------------------------
------------------------------------------------------------
------------------------------------------------------------
------------------------------------------------------------
------------------------------------------------------------
------------------------------------------------------------
------------------------------------------------------------
------------------------------------------------------------
------------------------------------------------------------
------------------------------------------------------------
------------------------------------------------------------
------------------------------------------------------------
------------------------------------------------------------
-----------------
>E8_Phyin301094280
------------------------------------------------------------
------------------------------------------------------------
------------------------------------------------------------
------------------------------------------------------------
------------------------------------------------------------
------------------------------------------------------------
------------------------------------------------------------
--------------------------------------------------MALLTFTPDY
GGSLRK--------------------KFKS---AS-------------------------
--------------------------------------------------MGDIPALGIK
FLF------R-----M-IVLGP----TFS-GKNN-LCLF--------------IL-----
-KK----SPH---------AFAHLT--IIF------RNPYQE-LYD-------YL-RNKL
---------------------------------------------GEFITFADP------
------------------------------DSP----PSVDQVRRTPLSS----------
-------------NK-PELVIIDD--YSNDKL------LQK---NLFSHYMTRG-QHY--
-KLST-LFLSHSYF----AT-DK--MIRL---------NSEYVAI---------------
LE---ASSKRDLAMVVND--FN-M-PGVDER-SIVHYENH-AT-ERK-GQIL--------
----------------------LCGSV---------------------------------
------------------------------------------------------------
------------------------------------------------------------
------------------------------------------------------------
------------------------------------------------------------
------------------------------------------------------------
------------------------------------------------------------
-------------KSQ--------LRY---------------NF----------------
-------DRPIRTNE---------------------------------------------
------------------------------------------------------------
------------------------------------------------------------
------------------------------------------------------------
------------------------------------------------------------
------------------------------------------------------------
------------------------------------------------------------
------------------------------------------------------------
------------------------------------------------------------
------------------------------------------------------------
------------------------------------------------------------
------------------------------------------------------------
------------------------------------------------------------
------------------------------------------------------------
------------------------------------------------------------
-----------------
>E8_Physo348667317
------------------------------------------------------------
------------------------------------------------------------
------------------------------------------------------------
------------------------------------------------------------
------------------------------------------------------------
------------------------------------------------------------
------------------------------------------------------------
----------------------------------------------------MVNRIDNW
GAALPK--------------------EFRS---DS-------------------------
--------------------------------------------------LGDMKQLGIK
KLF------R-----G-IILAP----SNA-GKTN-LCYH--------------IV-----
-KN----APN---------VF-SHL--HLI-----------------------AR-NPDQ
---------------------------------------------DLYNYMK--------
-------------------------------------EKPAGYITVYVPS----------
-------------TP-PSLVIIDD--YSSDKK------LQK---DLFSHYFIRG-RQK--
-RLST-LFLTHSWF----AT-DK--LTRL---------NSEYLWI---------------
LI---ANSRRDLKMVISD--FS-L-PDLTLE-QLIRAYNA-AT-REK-GQAL--------
----------------------LVDNV---------------------------------
------------------------------------------------------------
------------------------------------------------------------
------------------------------------------------------------
------------------------------------------------------------
------------------------------------------------------------
------------------------------------------------------------
-------------RSV--------LRY---------------NF----------------
N------EKPIYLD----------------------------------------------
------------------------------------------------------------
------------------------------------------------------------
------------------------------------------------------------
------------------------------------------------------------
------------------------------------------------------------
------------------------------------------------------------
------------------------------------------------------------
------------------------------------------------------------
------------------------------------------------------------
------------------------------------------------------------
------------------------------------------------------------
------------------------------------------------------------
------------------------------------------------------------
------------------------------------------------------------
-----------------
>Ea_Polpa281203229
------------------------------------------------------------
------------------------------------------------------------
------------------------------------------------------------
------------------------------------------------------------
------------------------------------------------------------
------------------------------------------------------------
----------------------------------------------------------MD
KRSISSSKNLEKARAAKAQKKDTIMYLDDDLPVDEKNIEKPIPDKVVVNTNIPDMLVLEK
KQKKIE--------------------KYKE---KNNHILEKLDEISNFIFSNKKTQNESA
P------------------------KRRFIKTDN-----NCEDFIKP--LNSGSKNKLPV
LGDDLFSLNSA----NIFICAP----KKS-GKTS-VINK--------------IL-----
-EE----CAD----------IDTKV--FIF----CATAYKDD-NWI-------TI-IERL
NKKNISNIVFT----------------------------------SIFDDENK-------
------------------------------NRL----KTLINRLKDEDEE----------
----DEDIKKKYEYP-EYIIIFDD--LSNELK--------N---KMIPQLMKIH-RHF--
-RMKV-IISSQNWK----DT-HS--DIRKG--------NLDYILL---------------
FR---NIPEDVLETIYDE-----NPSYIGYK-KWITAYKY-ST-KEP-FNFF--------
----------------------FYDRN---------------------------------
------------------------------------------------------------
------------------------------------------------------------
------------------------------------------------------------
------------------------------------------------------------
------------------------------------------------------------
---------------------------------------DIKLDIHILKMPPKRTRRTQQ
GDGFLDWIKKGNQWLKDKKFIDCLYHYKRIKILNECLGVELIRVLLILFDLLFNSCNYLN
NMFSNTNFDHKFGICAMGSYKMSEKYHPYSSSDKEIKKRSNKYNSSIYEHFFKFIDSNDK
NLIKMKCKYCQVFTFKYDKVDKKSVSSGLGWAHLENVRLSCHKESEIDWSYVAEQKRKKA
ETLALAISKPFSQGVSEELLIDLVIKKNLPFNLTEDERFKNFISSLRPEFNLVGGDTIKN
RIIKRYDDQVVQLREYFKTMDSKISFCFDIWSVKDISFLGVTGHWIDSQFKARKCLLGME
SLKSDKTEKFDISKKIMCTTSDNCSNNHTTVENIVKNQDPSNDYKGFQGGHILCLNHVIN
LGDKSTKYLFDKIHSYGSNLRNSSNQTDAFFGIFEILKTEKKDRLKPKVLNPIRWSSAFQ
MTSRFIRIKDAVDYDIKYKITKHDIHLTTDEWDIIKQINKFLDGVDFITLALQGADVNLS
CSLPVYGRLLDIGEEWKTNKILKTAAEAFWKEID--------------------------
------------------------------------------------------------
------------------------------------------------------------
------------------------------------------------------------
------------------------------------------------------------
------------------------------------------------------------
------------------------------------------------------------
------------------------------------------------------------
-----------------
>vi_uncvi189036186
------------------------------------------------------------
------------------------------------------------------------
------------------------------------------------------------
------------------------------------------------------------
------------------------------------------------------------
------------------------------------------------------------
------------------------------------------------------------
------------------------------------------------------------
---MEI--------------------KYNY---DR-------------------------
------------------------------------------------------------
---------------I-LVIGR----SGS-GKTR-FISE--------------LL-----
-------KDV------------PNY--LVL------TQKVND-YYL-------KR-----
------------------------------------------------------------
------------------------------HIILLN-NNIEESINDFIHK----------
----------GIKNA-PITLIFED--LPSYIY----TSRLP---HQFQNILLTG-RHI--
-GIGC-IFISQRYR----TI-PV--LLRT---------QSNIHIY---------------
FQ----SAIDDYSILPKS--------------VRDKLYAL-----KQ-YESL--------
------------------------------------------------------------
------------------------------------------------------------
------------------------------------------------------------
------------------------------------------------------------
------------------------------------------------------------
------------------------------------------------------------
------------------------------------------------------------
-----------------------IYNY---------------------------------
-------DNGEIYMKSA-------------------------------------------
------------------------------------------------------------
------------------------------------------------------------
------------------------------------------------------------
------------------------------------------------------------
------------------------------------------------------------
------------------------------------------------------------
------------------------------------------------------------
------------------------------------------------------------
------------------------------------------------------------
------------------------------------------------------------
------------------------------------------------------------
------------------------------------------------------------
------------------------------------------------------------
------------------------------------------------------------
-----------------
>Ea_Dicfa328871356
MEQAISSQFDYRQMVGSGPQYDYTKVYPQAGTTQTSVYQGGNDTIFEIPPTKAYNLSKSW
FQFTFTLPATNAKFGFVFTDFIPFFRQIQVYTRGGIYLMDHTNFHLHSKMVTKLNKKLQD
TLNTFNSAINTANQSYIPCYACNTLAAANIRYDGSACDRAYTEPDYLSCGNLANTAVNLN
VTIPFSELYDSILSVDKDIMLNEALLVRFVWSELSNIGFGADASLTPQTNPVALTAPNGF
NVQGMEIHLAVEKRFDIIQSLQNKIASPEGFSLLIPYCFTNQISLTGTNQPVSLRVNRQN
GITLERIYHSLFVTAAVANSAIYNNNLASTNLDHFYTNVNNTRRMQYDYYPNLNDDFKAL
RDTLIGSTIQTPNIHNYNWCWLEKFDDGSFGIGDDNIIAGIDLNLGEVKWDFIGSLSVAT
NLTHQSIVVCKRKLVITSNGLTLMKMKYNKQTIIKTIPISGIIPGDHGRLMVQINLDFVP
DLITLK--------------------LFSV---DG----AFHQGTLFTIRTSLISDNNLF
S------------------------FSSPSIINL-----EPIKLPQQ--PKNVKGLELFD
QLN------A-----NILVCAP----KNS-GKTV-VIKK--------------II-----
-DE----CTN---------KQ-TNV--IIF----CATVHNDH-SWL-------EI-QNDL
NKKGISFLAFT----------------------------------SIYDEKV--------
------------------------------NVL----DAFIQSLQVKENG--TSKKLILT
NDMIRVERKEKLVAP-DYLIIFDD--LSNELK--------D---PSITKLMKIQ-RHF--
-STKI-IISTQSWK----DT-SS--HIRKG--------NLDYVLL---------------
FK---NIPIETLKIIYEE-----LSLTIPLK-LFLDIYSF-AT-KEK-YHFL--------
----------------------YTSRN---------------------------------
------------------------------------------------------------
------------------------------------------------------------
------------------------------------------------------------
------------------------------------------------------------
------------------------------------------------------------
----------------------------------------GDYRKDFNQQLEIKIVWISN
DGACMYTGLSGQHGDGFGDWFKKAYNF---------------------------------
-----VKDNKLVSRGAKALGDAGVPYAGKIGEVADKLGYGHKPRRKRAQRGGTQYGINGG
DLLNDFQDIAIGQVDELTITDQLIVENTTNQIVFGDLQVILNVDTSSQSTIIIPTIGEKK
IAQVLLTETDQTINGHKTFSESLQVDKIIETNEMKT--------------------NTIT
PQSGGAITIGGNLVASGKTTVNDLQINGKVSINTLQIDNVECDSLTTNTITGDTMNIEPT
KSLFLNAPSVIANQLSFVNPIEGYIPTPLNYYEYYSNWVQFKYNISSGSYVYSFNPIHYV
RIGKLVTLCVDSSIKIVMNGPANQNSVVYTDVGVVPKRFRLRNLQMVTMSTYQKVYPSLS
IQPCRNAVNRVYNIVVTLSCVHKTGSLDQLDHFDQLDYIFLKPGLNEILKERKEIMSSIP
TILWKLYKFFVHLFTGTSEIERICHDYELGGHQRMMLIEQSIKLSTKLNDIKRAMSHEFD
PQDVAQMIADTKKMNRELLAFESIISNLVSALEPLSRHETLKTTVNTLKDEKYNTENRSH
EEKLEKLWDDLCPNVRRSSRHTSEWGEIGFQGKDPATDFRGMGVLGLDNLSYLADSHQQE
AHRMLLCANSKYKYPFAITGINITGLLVGLLQKDLLRNYFYYSGYTIDKFNDLYAQVFIQ
FNDFYQSKKPENVMQFGTIMKEFTEYLKNKLLNATYNPSTNSFEIEWAPL----------
------------------------------------------------------------
------------------------------------------------------------
------------------------------------------------------------
-----------------
>Ea_Dicfa328866024
------------------------------------------------------------
------------------------------------------------------------
------------------------------------------------------------
------------------------------------------------------------
------------------------------------------------------------
------------------------------------------------------------
------------------------------------------------------------
-----------------------------------------------------MIKLTKI
NNVIVE--------------------PIKL---PQ-------------------------
----------------------------------------------P--PKNVKGSELFN
QLN------A-----NILVCAP----KNS-GKTV-VIKK--------------II-----
-DE----CTN---------KQ-TNV--LIF----CATVHNDH-SWL-------EI-QKDL
DKRGITFMAFT----------------------------------SIYDDKA--------
------------------------------NVL----EAFIQSLQVKPNE-NSKSLILTN
NIVAEKSSSKKEVAP-DYLIIFDD--LSNELK--------D---PSITKLMKIQ-RHF--
-STKI-IISTQSWK----DT-SS--HIRKEKMSRRVWISNDGACIHTGLGGQQGDGFGDW
FK--KAYDFVKENKLISRGAKALGDAGVPYA-SKIGEVAD-KLGYGK-KPRRKRTQAGGT
QYGINGGAKRKRGPRKKKMTARFVDLL---------------------------------
------------------------------------------------------------
------------------------------------------------------------
------------------------------------------------------------
------------------------------------------------------------
----------------------------------NEFEDV--------------------
------------------------------------------------------------
-AIGQVDELTITDQLVLENTTNQIIFG---------------DL----------------
QVILNVDTTSQSTIDIPSIGSKKVAQVVLTEIDQTINGHKTFSDSLKVDKSIESNEMKTN
TITPQSGVGITINGT---------------------------------------------
------------------------------------------------------------
------------------TTVNNLEINGKVSMQLLDIANIECESLATNKTTGETINIAAI
KSLFINAPSVETNQLSFVNLIPGYIPTPLDFYEYYTHWVQFKYNLSGGSYVYSYNQIHIV
RIGKLVTLCVDSPPTFTMHATAQASEVYTDIIIPERFRPPNIQIVTVSTYQKQSPTLFIH
PCRICCMLDGQLIIQNSDGSGIPCDANQSFSIDPFSMSYVCI------------------
------------------------------------------------------------
------------------------------------------------------------
------------------------------------------------------------
------------------------------------------------------------
------------------------------------------------------------
------------------------------------------------------------
------------------------------------------------------------
------------------------------------------------------------
-----------------
>Ea_Dicfa328869716
------------------------------------------------------------
------------------------------------------------------------
------------------------------------------------------------
------------------------------------------------------------
------------------------------------------------------------
------------------------------------------------------------
------------------------------------------------------------
-----------------------------------------------------MIKLTKI
NNIIVE--------------------PIKL---PQ-------------------------
----------------------------------------------P--PKNVKGSELFN
QLN------A-----NILVCAP----KNS-GKTV-VIKK--------------II-----
-DE----CTN---------KQ-TNV--LIF----CATVHNDH-SWL-------EI-QKDL
DKRGITFMTFT----------------------------------SIYDDKA--------
------------------------------NVL----EAFIQSLQVKPNE-NSKPLILTN
NIVAEKSSSKKEVAP-DYLIIFDD--LSNELK--------D---PSITKLMKIQ-RHF--
-STKI-IISTQSWK----DT-SS--HIRKG--------NLDYVLL---------------
FK---NIPTETLKIIYDE-----LSLAIPFK-LFTEIYSY-ST-KEK-FHFL--------
----------------------YTSLG---------------------------------
------------------------------------------------------------
------------------------------------------------------------
------------------------------------------------------------
------------------------------------------------------------
------------------------------------------------------------
------------------------------------------------------------
----------GQQGDGFGDWFKKAYDF---------------------------------
-----VKENKLISRGAKALGDAGVPYASKIGDVADKLGYGKKPRRKRTQAGGTQYGINGG
AKRKRGARKKFASYFKCEM-----------------------------------------
------------------------------------------------------------
------------------------------------------------------------
---------------------PGYIPTPLDFYEYFTHWIQFKYNISGGSFVYSMNQIHIV
RIGKLVTLCVDSPPTFTMRATAQASEVYTDVIMPERFRPPNLQMVTVCTYQKQTPTLFIH
PCRICCMLDGQLIIQNSDGSGIPCDANQSFSIDPFSMSYVLY------------------
------------------------------------------------------------
------------------------------------------------------------
------------------------------------------------------------
------------------------------------------------------------
------------------------------------------------------------
------------------------------------------------------------
------------------------------------------------------------
------------------------------------------------------------
-----------------
>env138053378 |gb |EBX48522.1 | hypothetical protein GOS_6579928 [marine metagenome]
------------------------------------------------------------
------------------------------------------------------------
------------------------------------------------------------
------------------------------------------------------------
------------------------------------------------------------
------------------------------------------------------------
------------------------------------------------------------
----------------------------------------CLSNIILFSILNFSYSSFKC
LSVSLR--------------------IFSL---RV----------SSVIFIRIILYFIIL
I------------------------MTSKKDYRV-----LKVKDPTD--SYTVNVDRLMS
LPF------R-----C-LICAK----SGH-GKSN-LLTN--------------ILCNEKF
GYTNI--FDG------------DDI--HIF----SPTIKEDA-KMSIIIK---YYQIEDE
---------------------------------------------NLHTEYSDE------
------------------------------LILSIY-ETMIEDFQEDILK----------
----------KRKPS-QKLFILDD--LSSSGA----FQNRN---NAISILFQNS-RKF--
-NINI-ILLSQYYK----SQ-LP--SIRS---------NASAIFC---------------
F----NTNLQSLEAIEAD-----NNYLSNKK-DFYQMFRSNIK--TK-FDFL--------
----------------------FINYS---------------------------------
------------------------------------------------------------
------------------------------------------------------------
------------------------------------------------------------
------------------------------------------------------------
------------------------------------------------------------
------------------------------------------------------------
------------------NPYSELY-----------------------------------
-------LDSNFEVIKTELN----------------------------------------
------------------------------------------------------------
------------------------------------------------------------
------------------------------------------------------------
------------------------------------------------------------
------------------------------------------------------------
------------------------------------------------------------
------------------------------------------------------------
------------------------------------------------------------
------------------------------------------------------------
------------------------------------------------------------
------------------------------------------------------------
------------------------------------------------------------
------------------------------------------------------------
------------------------------------------------------------
-----------------
>env140633813 |gb |ECM45911.1 | hypothetical protein GOS_6342886 [marine metagenome]
------------------------------------------------------------
------------------------------------------------------------
------------------------------------------------------------
------------------------------------------------------------
------------------------------------------------------------
------------------------------------------------------------
------------------------------------------------------------
------------------------------------------LNKATNQFAYIVKHKPMS
VQIKAP--------------------RHDE---WT-------------------------
----------------------------------------------T--RQPHFTGVVAP
TPC------------RYLCCGP----SGS-GKTV-WLAD--------------CL-----
-------TRI------YAGCF-QRI--YVF----SPSVHLDS-IWA-------PV-KRYV
HETLKVPEDEQ----------------------------------CFFDVWDE-------
------------------------------TAL----QEIVETQKAVIMH----------
----QKQEKASKELW-GIAIICDD--FADDPRVLASRKGSAAGGSMLNTLLVRG-RHM--
-MIST-FVLVQKMR----LA-GS--ILRV---------NAQALVI---------------
FR---LRNKLELEGVIEE-----LSAVYDKD-TLLQMYEQ-AT-AEP-YSFF--------
----------------------YVNLT---------------------------------
------------------------------------------------------------
------------------------------------------------------------
------------------------------------------------------------
------------------------------------------------------------
------------------------------------------------------------
------------------------------------------------------------
-----------------AKRREDMFWM---------------------------------
------------RFEKRMVPR---------------------------------------
------------------------------------------------------------
------------------------------------------------------------
------------------------------------------------------------
------------------------------------------------------------
------------------------------------------------------------
------------------------------------------------------------
------------------------------------------------------------
------------------------------------------------------------
------------------------------------------------------------
------------------------------------------------------------
------------------------------------------------------------
------------------------------------------------------------
------------------------------------------------------------
------------------------------------------------------------
-----------------
>env141064925 |gb |ECP38533.1 | hypothetical protein GOS_6318736 [marine metagenome]
------------------------------------------------------------
------------------------------------------------------------
------------------------------------------------------------
------------------------------------------------------------
------------------------------------------------------------
------------------------------------------------------------
------------------------------------------------------------
--------------------------------------------------MMGKTSMPKV
VPISQP--------------------EWSS---KQ-------------------------
----------------------------------------------------SKYPSLPE
AGI------T-----NGLLVAP----SFT-GKTTWLSSW--------------LL-----
-DW----FKG---------AY-ARI--YIF-----SPNAFTP-EWA-------PV-KDYI
ERGLGVDLDDEP---------------------------------CLFETLDE-------
------------------------------EAL----ASIIQTQKRVIAH----------
-----QKKQHHKTMH-AICIVIDD--LASEPK----FHKNY---GSISELFTRG-RHF--
-FIQT-ICSSQKWK----LL-SP--TARV---------NAHWIVV---------------
------------------------------------------------------------
------------------------------------------------------------
------------------------------------------------------------
------------------------------------------------------------
------------------------------------------------------------
------------------------------------------------------------
------------------------------------------------------------
------------------------------------------------------------
------------------------------------------------------------
------------------------------------------------------------
------------------------------------------------------------
------------------------------------------------------------
------------------------------------------------------------
------------------------------------------------------------
------------------------------------------------------------
------------------------------------------------------------
------------------------------------------------------------
------------------------------------------------------------
------------------------------------------------------------
------------------------------------------------------------
------------------------------------------------------------
------------------------------------------------------------
------------------------------------------------------------
------------------------------------------------------------
-----------------
>env138528942 |gb |ECA22014.1 | hypothetical protein GOS_5727052 [marine metagenome]
------------------------------------------------------------
------------------------------------------------------------
------------------------------------------------------------
------------------------------------------------------------
------------------------------------------------------------
------------------------------------------------------------
------------------------------------------------------------
------------------------------------------------------MNVPKI
EPIKVT--------------------EYET---KQ-------------------------
----------------------------------------------------SKYPHCGR
LPI------R-----S-IVLGP----SGS-GKTV-LLTN--------------LI-----
----LDVYKG---------CF-SRI--YIF----SPSINVDT-TWG-------PV-KKYI
NEHELCGKDED----------------------------------CFFDHYDP-------
------------------------------EDL----EKIIDTQRKVVQY----------
-----MKDQKKKKLY-QILILVDD--FADDPS----FSRNS---KLLHSLFTRG-RHS--
-MIST-IVATQKFV----AI-HP--IIRT---------NATELFV---------------
YR---LRNQKDLDAFLEE---------------LSALYDK-KTLFEA-LPTX--------
------------------------------------------------------------
------------------------------------------------------------
------------------------------------------------------------
------------------------------------------------------------
------------------------------------------------------------
------------------------------------------------------------
------------------------------------------------------------
------------------------------------------------------------
------------------------------------------------------------
------------------------------------------------------------
------------------------------------------------------------
------------------------------------------------------------
------------------------------------------------------------
------------------------------------------------------------
------------------------------------------------------------
------------------------------------------------------------
------------------------------------------------------------
------------------------------------------------------------
------------------------------------------------------------
------------------------------------------------------------
------------------------------------------------------------
------------------------------------------------------------
------------------------------------------------------------
-----------------
>env144072741 |gb |EDI67159.1 | hypothetical protein GOS_393438 [marine metagenome]
------------------------------------------------------------
------------------------------------------------------------
------------------------------------------------------------
------------------------------------------------------------
------------------------------------------------------------
------------------------------------------------------------
------------------------------------------------------------
------------------------------------------------------------
------------------------------------------------------------
------------------------------------------------------------
---------D-----VILITSK----IKS-GKSN-FVTN--------------YL-----
--MNPQLMKD---------MF-DTI--YII----SNTIYQDD-TSR-------FL-IEQD
-------------------------------------------NVIVHDRYDD-------
------------------------------SII----DGIIETQKQFDKK----------
------------NMP-RICLIFDD--CLRSMS----RN------CKGFQLASRA-RHF--
-NICNLIYVVQKFS----YV-PP--IARC---------NITHMIT---------------
-----MAGIFNEKELIS--------IDEEYDINFYNLYKK-YVQKNR-FNFL--------
----------------------YCNLL---------------------------------
------------------------------------------------------------
------------------------------------------------------------
------------------------------------------------------------
------------------------------------------------------------
------------------------------------------------------------
------------------------------------------------------------
-------------NQKAYHNFDKIIHS---------------------------------
-------NYDRIETEEPEEKTEI-------------------------------------
------------------------------------------------------------
------------------------------------------------------------
------------------------------------------------------------
------------------------------------------------------------
------------------------------------------------------------
------------------------------------------------------------
------------------------------------------------------------
------------------------------------------------------------
------------------------------------------------------------
------------------------------------------------------------
------------------------------------------------------------
------------------------------------------------------------
------------------------------------------------------------
------------------------------------------------------------
-----------------
>zs_Tetvi357542005
------------------------------------------------------------
------------------------------------------------------------
------------------------------------------------------------
------------------------------------------------------------
------------------------------------------------------------
------------------------------------------------------------
------------------------------------------------------------
---------------------------------------------------MFRENHTSN
LRIEAP--------------------DFVC---DT-------------------------
----------------------------------------------P--ISKSIQPPLPN
TAH------------FAAIIGS----AGS-GKTS-LMVN--------------FL-----
-TNKDMYAKS----------F-DHV--HMCCPKNSLGSLKDD-IWE-------GH--PGD
---------------------------------------------KMHDTLDW-------
------------------------------LTL----DTIHNKARDRARV----------
-----------KPDPETTLLIIDD--QTVWLK----KKEIE---AKLREIIYNR-RHL--
-RLSV-WMLVQSYN----AI-PL--NIRK---------TLSHFYL---------------
FR---PRNKKEAESIWEE-----L-LFVPKN-TGNALLKF-VY--RDQYDFL--------
------------------------------------------------------------
------------------------------------------------------------
------------------------------------------------------------
------------------------------------------------------------
------------------------------------------------------------
------------------------------------------------------------
------------------------------------------------------------
---------------MGNANTGQVYRN---------------------------------
------FNEIDIADDGETLEDVAEQDPDTSDTESDSDTD---------------------
------------------------------------------------------------
------------------------------------------------------------
------------------------------------------------------------
------------------------------------------------------------
------------------------------------------------------------
------------------------------------------------------------
------------------------------------------------------------
------------------------------------------------------------
------------------------------------------------------------
------------------------------------------------------------
------------------------------------------------------------
------------------------------------------------------------
------------------------------------------------------------
------------------------------------------------------------
-----------------
>El_Caere308476515
------------------------------------------------------------
------------------------------------------------------------
------------------------------------------------------------
------------------------------------------------------------
------------------------------------------------------------
------------------------------------------------------------
------------------------------------------------------------
-----------------------------------------------MKTLDNSSFSFFV
NMVLRL--------------------SWQS---TM-------------------------
------------------------------------------------------------
-----------------LIVGP----SGQ-GKST-LARQ--------------IV-----
-------EQR------------NQI---------FDVNSRVC-FWY--------------
-----------------------------------------------YDTFE--------
------------------------------SLP----DSLKNRPDILLRE----------
-GLPNMEELKKYKDQ-QAMIVIDD--LMTKID----QN------SGMERLVSVLAHHY--
-DMTI-IFLLHTIF----YS-KVIRNLRL---------QASYIIL---------------
FK--NNADKSSVSCLGAQ-------LMPGECKTFLAIYKD-AT-SLP-YSYL--------
----------------------LIDL----------------------------------
------------------------------------------------------------
------------------------------------------------------------
------------------------------------------------------------
------------------------------------------------------------
------------------------------------------------------------
------------------------------------------------------------
-----------------HKNCPEEIRY---------------------------------
-------RDNILPNKVTHVFTPKSKG----------------------------------
------------------------------------------------------------
------------------------------------------------------------
------------------------------------------------------------
------------------------------------------------------------
------------------------------------------------------------
------------------------------------------------------------
------------------------------------------------------------
------------------------------------------------------------
------------------------------------------------------------
------------------------------------------------------------
------------------------------------------------------------
------------------------------------------------------------
------------------------------------------------------------
------------------------------------------------------------
-----------------
>env142576576 |gb |ECZ07354.1 | hypothetical protein GOS_2246500 [marine metagenome]
------------------------------------------------------------
------------------------------------------------------------
------------------------------------------------------------
------------------------------------------------------------
------------------------------------------------------------
------------------------------------------------------------
------------------------------------------------------------
------MVEDNERQKTEPEGESFHPNAQERARGTFTSQKKSSLTKIGGVLLSFIAIYIAS
SFANLT--------------------SFSY---RSEGEGNGQGIIFSRPSAHRSSVAHYM
Y------------------------CPLLPSTNR-----FITNLTMD--GEDVEVDIRLK
SPF------------TAVIAGP----TGS-GKTV-LMKR--------------LI-----
-------DNR------------ENV---------SDTPPQEV-IYC-------YG-VWQE
----------------------------------------------AFDNMANV------
------------------------------TFR----EGMIDFKNDIPSD----------
-------------GK-HRWMIIDD--LMSEMS-------GN---DEADSLFTKYSHHK--
-NVSV-FFLVQNFF---MKG-SR--TITL---------NSHYLFL---------------
FK--NPRDASQMSFLARQ-------LFPENPKFLVESYKD-AT-RQP-HSFL--------
----------------------TLDLK---------------------------------
------------------------------------------------------------
------------------------------------------------------------
------------------------------------------------------------
------------------------------------------------------------
------------------------------------------------------------
------------------------------------------------------------
-------------QSTDEEMRVLGNYF---------------PA----------------
D------PSEPIEVYTPK------------------------------------------
------------------------------------------------------------
------------------------------------------------------------
------------------------------------------------------------
------------------------------------------------------------
------------------------------------------------------------
------------------------------------------------------------
------------------------------------------------------------
------------------------------------------------------------
------------------------------------------------------------
------------------------------------------------------------
------------------------------------------------------------
------------------------------------------------------------
------------------------------------------------------------
------------------------------------------------------------
-----------------
>ATP-1_DYp ClassII Maverick Maverick unnamed protein product
------------------------------------------------------------
------------------------------------------------------------
------------------------------------------------------------
------------------------------------------------------------
------------------------------------------------------------
------------------------------------------------------------
------------------------------------------------------------
------------------------------------------------------------
---MFR--------------------QFIH---PY-------------------------
------------------------------------------------------------
---------------TMLICGP----SGS-GKTT-FLEN--------------LI-----
-NKKNDLFNV---------SI-DRI--IWC----YGEESAKP-NFN-------NI-----
------------------------------------------------------------
------------------------------EYF----KGVPETIENETNE----------
----------------PILLILDD--LMMGAF-----------NKNVCELFTKGSHHR--
-NLSV-IVVTQNIF-HKSSH-TR--DISL---------NTKYIIA---------------
FK--NPRDKLQFQCLARQ-------IYPENPMELFRIYKE-VT-EQP-HGYL--------
----------------------LIDLT---------------------------------
------------------------------------------------------------
------------------------------------------------------------
------------------------------------------------------------
------------------------------------------------------------
------------------------------------------------------------
------------------------------------------------------------
------------------QGINDLLRF---------------RS----------------
DI-----FNSEYTVCYSDEYGLQKEPKSLESEQTYIVCSQKGQQQTTEGNYKQW------
------------------------------------------------------------
------------------------------------------------------------
------------------------------------------------------------
------------------------------------------------------------
------------------------------------------------------------
------------------------------------------------------------
------------------------------------------------------------
------------------------------------------------------------
------------------------------------------------------------
------------------------------------------------------------
------------------------------------------------------------
------------------------------------------------------------
------------------------------------------------------------
------------------------------------------------------------
-----------------
>ATP-1_CIp ClassII Maverick Maverick unnamed protein product
------------------------------------------------------------
------------------------------------------------------------
------------------------------------------------------------
------------------------------------------------------------
------------------------------------------------------------
------------------------------------------------------------
------------------------------------------------------------
------------------------------------------------------------
---MDV--------------------SFKH---PF-------------------------
------------------------------------------------------------
---------------TMLITGP----TGS-GKSV-FVKK--------------FI-----
----------------------ANA--NVM----LNQPPEKI-IWA-------YG-VWQQ
----------------------------------------------FYDTITNV------
------------------------------TFV----EGVPEVESFDGKQ----------
----------------RVLLIVDD--LMGDSN------------SKLTDIFTKFSHHL--
-NISV-IFIVQNLF---YKN-QR--TISL---------NAHYIIA---------------
FK--NPRCATQIATLAQQ-------MYPGKT-NFLKAAFA-DATKEA-YGYL--------
----------------------LLDFR---------------------------------
------------------------------------------------------------
------------------------------------------------------------
------------------------------------------------------------
------------------------------------------------------------
------------------------------------------------------------
------------------------------------------------------------
------------------QATDERLRL---------------------------------
-------RTRIFPGEIQDVYLPKV------------------------------------
------------------------------------------------------------
------------------------------------------------------------
------------------------------------------------------------
------------------------------------------------------------
------------------------------------------------------------
------------------------------------------------------------
------------------------------------------------------------
------------------------------------------------------------
------------------------------------------------------------
------------------------------------------------------------
------------------------------------------------------------
------------------------------------------------------------
------------------------------------------------------------
------------------------------------------------------------
-----------------
>ATP-2_CIp ClassII Maverick Maverick unnamed protein product
------------------------------------------------------------
------------------------------------------------------------
------------------------------------------------------------
------------------------------------------------------------
------------------------------------------------------------
------------------------------------------------------------
------------------------------------------------------------
------------------------------------------------------------
---MDV--------------------TFKH---PF-------------------------
------------------------------------------------------------
---------T-----L-LITGP----TGS-GKSV-FVKK--------------FI-----
-LNSGIMMDH----------P-PEK--IVW---------CYG-VWQ-------PF-YETI
---------------------------------------------------KGL------
------------------------------EFI----EGLPEVSSFDGKQ----------
----------------RVLMVVDD--LMGESN------------SQVTDIFTKFSHHL--
-NISV-VYIVQNLF-Y--KN-QR--TISL---------NAHYIVA---------------
FK--NPRCATQISTLAQQ-------MYPGKT-KFVKAAFQ-DATARP-YSYL--------
------------------------------------------------------------
------------------------------------------------------------
------------------------------------------------------------
------------------------------------------------------------
------------------------------------------------------------
------------------------------------------------------------
------------------------------------------------------------
-----------------------LFYF---------------RQ----------------
G------TDERLRLRSKIFPGENQEVYIPRI-----------------------------
------------------------------------------------------------
------------------------------------------------------------
------------------------------------------------------------
------------------------------------------------------------
------------------------------------------------------------
------------------------------------------------------------
------------------------------------------------------------
------------------------------------------------------------
------------------------------------------------------------
------------------------------------------------------------
------------------------------------------------------------
------------------------------------------------------------
------------------------------------------------------------
------------------------------------------------------------
-----------------
>El_Xenop301606877
------------------------------------------------------------
------------------------------------------------------------
------------------------------------------------------------
------------------------------------------------------------
------------------------------------------------------------
------------------------------------------------------------
------------------------------------------------------------
------------------------------------------------------------
---MDT--------------------RLQH---PF-------------------------
------------------------------------------------------------
---------S-----C-ILAGP----SNS-GKSY-FVKQ--------------LL-----
-VNAETLLSH---------KP-DNI--VWF----------YA-CWQ-------KL-YDEL
-----------------------------------------------SSSFPHI------
------------------------------RFI----EGLPQTFMDDDLF----------
-----------PPGK-VNLTIVDD--LMESAS----------ENVEIEKAFTKYVHHR--
-NLSI-MYLVQNVF-CQGKK-SR--TINL---------NTKYMVL---------------
FK----NPRDKLQIITLSRQMYPG----KTR-FFLEAFED-AT-SQP-YGYL--------
----------------------LVDLR---------------------------------
------------------------------------------------------------
------------------------------------------------------------
------------------------------------------------------------
------------------------------------------------------------
------------------------------------------------------------
------------------------------------------------------------
-------------SNTPEELRL--------------------------------------
-------RTGLFPPSLPAVYVVKKNCSKK-------------------------------
------------------------------------------------------------
------------------------------------------------------------
------------------------------------------------------------
------------------------------------------------------------
------------------------------------------------------------
------------------------------------------------------------
------------------------------------------------------------
------------------------------------------------------------
------------------------------------------------------------
------------------------------------------------------------
------------------------------------------------------------
------------------------------------------------------------
------------------------------------------------------------
------------------------------------------------------------
-----------------
>Polinton1_SM_2p ClassII Maverick Maverick unnamed protein product
------------------------------------------------------------
------------------------------------------------------------
------------------------------------------------------------
------------------------------------------------------------
------------------------------------------------------------
------------------------------------------------------------
------------------------------------------------------------
------------------------------------------------------------
-----M--------------------ELRN---DA-------------------------
------------------------------------------------------------
---------------VYQIVGP----SRS-GKTM-FLCK--------------LL-----
-------KSN-----LFQTKF-NKI--YWH----RGADEEHG-LTQ-------DN-FCKL
------------------------------------------------------------
------------------------------KNM-----KIVKGFDKNWSS----------
-----------RLRK-GDVIIIDD--LYHKAN-------NE---KDFNNLFTKISRHV--
-GVTV-IFITQNLF-HQGGA-HR--TRNL---------NVQYLVI---------------
FK--NPRDATVIDFLARQ-----A-YPNNRN-FLISAFQD-AT-KSP-HGYI--------
------------------------------------------------------------
------------------------------------------------------------
------------------------------------------------------------
------------------------------------------------------------
------------------------------------------------------------
------------------------------------------------------------
------------------------------------------------------------
-------------YFLISHNNAMMIYG---------------------------------
------------------------------------------------------------
------------------------------------------------------------
------------------------------------------------------------
------------------------------------------------------------
------------------------------------------------------------
------------------------------------------------------------
------------------------------------------------------------
------------------------------------------------------------
------------------------------------------------------------
------------------------------------------------------------
------------------------------------------------------------
------------------------------------------------------------
------------------------------------------------------------
------------------------------------------------------------
------------------------------------------------------------
-----------------
>ATP-1_SM ClassII Maverick Maverick unnamed protein product
------------------------------------------------------------
------------------------------------------------------------
------------------------------------------------------------
------------------------------------------------------------
------------------------------------------------------------
------------------------------------------------------------
------------------------------------------------------------
------------------------------------------------------------
-----M--------------------ELRN---DA-------------------------
------------------------------------------------------------
---------------VYQVVGP----SGC-GKTL-FVCN--------------LL-----
-------QSN-----LFKSKF-NKI--YWH----RGADEEHG-LTQ-------NQ-FCKL
------------------------------------------------------------
------------------------------KMT------IIKGFDKNWSS----------
-----------RLHQ-GDVIIIDD--LYQEAN-------KE---KDFNNLFTKIARHI--
-GVTV-IFITQNLF-HQGGG-HR--TRNL---------NVQYLVI---------------
FK--NPRDATIIDFLARQ-----A-YPNDRK-FLIDSFQD-AT-KVP-HGYL--------
----------------------FFDFT---------------------------------
------------------------------------------------------------
------------------------------------------------------------
------------------------------------------------------------
------------------------------------------------------------
------------------------------------------------------------
------------------------------------------------------------
-------------QQCPDELRI--------------------------------------
-------RTDIFNEKGVTIYKQN-------------------------------------
------------------------------------------------------------
------------------------------------------------------------
------------------------------------------------------------
------------------------------------------------------------
------------------------------------------------------------
------------------------------------------------------------
------------------------------------------------------------
------------------------------------------------------------
------------------------------------------------------------
------------------------------------------------------------
------------------------------------------------------------
------------------------------------------------------------
------------------------------------------------------------
------------------------------------------------------------
-----------------
>ATP-2_SM ClassII Maverick Maverick unnamed protein product
------------------------------------------------------------
------------------------------------------------------------
------------------------------------------------------------
------------------------------------------------------------
------------------------------------------------------------
------------------------------------------------------------
------------------------------------------------------------
------------------------------------------------------------
-----M--------------------ELRN---DA-------------------------
------------------------------------------------------------
---------------VYQIVGP----SGS-GKTL-FVCK--------------LL-----
-------QSN-----MFKSKF-NKI--YWH----RGADDEHG-MTQ-------DQ-FCKI
------------------------------------------------------------
------------------------------KMI------IIKGFDKNWVS----------
-----------RLRQ-GDVIIIDD--LYQEAN-------KE---KDFNNLFTKIARHK--
-GVTV-IFITQNLF-HQGGS-HR--TRNL---------NVQYLIV---------------
FK--NPRDATVIDFLARQ-----A-YPNNRN-FLINAFQD-AT-KIP-HGYI--------
----------------------FLDFT---------------------------------
------------------------------------------------------------
------------------------------------------------------------
------------------------------------------------------------
------------------------------------------------------------
------------------------------------------------------------
------------------------------------------------------------
-------------QQCPDDLRV--------------------------------------
-------RTDIFNKEGAMFYKQS-------------------------------------
------------------------------------------------------------
------------------------------------------------------------
------------------------------------------------------------
------------------------------------------------------------
------------------------------------------------------------
------------------------------------------------------------
------------------------------------------------------------
------------------------------------------------------------
------------------------------------------------------------
------------------------------------------------------------
------------------------------------------------------------
------------------------------------------------------------
------------------------------------------------------------
------------------------------------------------------------
-----------------
>ATP-1_TCp ClassII Maverick Maverick unnamed protein product
------------------------------------------------------------
------------------------------------------------------------
------------------------------------------------------------
------------------------------------------------------------
------------------------------------------------------------
------------------------------------------------------------
------------------------------------------------------------
------------------------------------------------------------
---MDL--------------------RFKS---PF-------------------------
------------------------------------------------------------
---------------TAIVAGP----TAC-GKTH-FIIR--------------FI-----
-KHLSLICDT---------EF-ERV--LWF----------YD-EWQ-------PL-YQNN
---------------------------------------------DINNNLQRI------
------------------------------EFR----QGVPDINEFDGVK----------
----------------ATLIILDD--LMREAN------------GSVVDIFTKGSHHR--
-NLSV-FNITQNLF-YQGKG-QR--DISL---------NANYIVY---------------
FK--NPRDKAQINFLARQ-------IFPENI-KFVQESYK-DATMRP-HGYL--------
----------------------LIDLK---------------------------------
------------------------------------------------------------
------------------------------------------------------------
------------------------------------------------------------
------------------------------------------------------------
------------------------------------------------------------
------------------------------------------------------------
-------------QNTPDDF----------------------RI----------------
RTNILPDEEPCYVYIPKKNYKYKSK-----------------------------------
------------------------------------------------------------
------------------------------------------------------------
------------------------------------------------------------
------------------------------------------------------------
------------------------------------------------------------
------------------------------------------------------------
------------------------------------------------------------
------------------------------------------------------------
------------------------------------------------------------
------------------------------------------------------------
------------------------------------------------------------
------------------------------------------------------------
------------------------------------------------------------
------------------------------------------------------------
-----------------
>Polinton-5_NVi_3p ClassII Maverick Maverick unnamed protein product
------------------------------------------------------------
------------------------------------------------------------
------------------------------------------------------------
------------------------------------------------------------
------------------------------------------------------------
------------------------------------------------------------
------------------------------------------------------------
------------------------------------------------------------
---MDT--------------------RWKH---PF-------------------------
------------------------------------------------------------
---------------TACIAGP----TGA-GKSW-FLKK--------------FL-----
-EHLPEMCDA---------RF-DRV--LLY----------YT-EWQ-------ET-YRSE
---------------------------------------------FKVGGSAAVPI----
------------------------------EFR----EGLPQRSDYSVDT----------
-------------GK-KKLLILDD--LMRESS-----------NDIVLDLFSRSSHHL--
-NLSV-FLVTQNIF-HQGKS-QR--DISL---------NSKYLVI---------------
FK--NPRDRAQIRHLARQ-------IYPEDP-RFLQEAYI-DATRGP-HSYL--------
----------------------FLDLT---------------------------------
------------------------------------------------------------
------------------------------------------------------------
------------------------------------------------------------
------------------------------------------------------------
------------------------------------------------------------
------------------------------------------------------------
-------------QAAVDEYRVRTCIF---------------------------------
-------PSDDIQYAYVPKFGKKX------------------------------------
------------------------------------------------------------
------------------------------------------------------------
------------------------------------------------------------
------------------------------------------------------------
------------------------------------------------------------
------------------------------------------------------------
------------------------------------------------------------
------------------------------------------------------------
------------------------------------------------------------
------------------------------------------------------------
------------------------------------------------------------
------------------------------------------------------------
------------------------------------------------------------
------------------------------------------------------------
-----------------
>Polinton-8_NVi_8p ClassII Maverick Maverick unnamed protein product
------------------------------------------------------------
------------------------------------------------------------
------------------------------------------------------------
------------------------------------------------------------
------------------------------------------------------------
------------------------------------------------------------
------------------------------------------------------------
-----------------------------------------------MARRGKSSWVSRW
GVMTQE--------------------RVSP---GG-------------------APWGGD
R------------------------GGQEGSWTA-----YSTFFVSV--SLYAKMDTCFM
HPW------------TMICAGP----TSA-GKTV-FVQR--------------FL-----
-KHLDVLANV---------KF-DRI--IFY------YSEWQE-SYR----------VENV
------------------------------------------------------------
------------------------------EIE------FREGLPRNEDY----------
---------SNDPEK-RKLLIIDD--LMRESA-------NN---GTIIDLFSKGSHHR--
-NASV-IYICQNIF-H--KG-QR--DISL---------NANYMVL---------------
FK--NPRDRAQIQHLARQ-------LYPEDS-KFLQEAYY-DSTIKP-YSYL--------
----------------------VIDLK---------------------------------
------------------------------------------------------------
------------------------------------------------------------
------------------------------------------------------------
------------------------------------------------------------
------------------------------------------------------------
------------------------------------------------------------
-------------QSTPEELR---FRS---------------------------------
------CIFPDDEYHYVYIPKYSSSQYSKLNVVX--------------------------
------------------------------------------------------------
------------------------------------------------------------
------------------------------------------------------------
------------------------------------------------------------
------------------------------------------------------------
------------------------------------------------------------
------------------------------------------------------------
------------------------------------------------------------
------------------------------------------------------------
------------------------------------------------------------
------------------------------------------------------------
------------------------------------------------------------
------------------------------------------------------------
------------------------------------------------------------
-----------------
>env140255215 |gb |ECK58536.1 | hypothetical protein GOS_3293683 [marine metagenome]
------------------------------------------------------------
------------------------------------------------------------
------------------------------------------------------------
------------------------------------------------------------
------------------------------------------------------------
------------------------------------------------------------
------------------------------------------------------------
------------------------------------------------------------
----TT--------------------NMKN---GV-------------------------
---------------------------------------------------------ICK
HPS------------SIIFNGK----SGS-GKSN-LLLN--------------LM-----
--TRPQFYKD---------YF-DLV--FMF----SPSCKCDD-LPK-------YLDLPDK
---------------------------------------------RLFDTFDE-------
------------------------------TSM----LNILDTQRDIIKK----------
--------EGIDKSP-KILIILDD--IQSEQK-----FLRS---KTILTLFIRN-RHL--
-NIST-WICSQSWT----KL-PR--ACRL---------QASGVYF---------------
F----PGSQSEMDHMIEE--YT-P-PNCSKK-KFEQMLKF-AT-NEP-HTFM--------
----------------------FINN----------------------------------
------------------------------------------------------------
------------------------------------------------------------
------------------------------------------------------------
------------------------------------------------------------
------------------------------------------------------------
------------------------------------------------------------
------------------------------------------QL----------------
P------FKQRYRKNMTDIIDY--------------------------------------
------------------------------------------------------------
------------------------------------------------------------
------------------------------------------------------------
------------------------------------------------------------
------------------------------------------------------------
------------------------------------------------------------
------------------------------------------------------------
------------------------------------------------------------
------------------------------------------------------------
------------------------------------------------------------
------------------------------------------------------------
------------------------------------------------------------
------------------------------------------------------------
------------------------------------------------------------
-----------------
>env141005594 |gb |ECO99534.1 | hypothetical protein GOS_3271039 [marine metagenome]
------------------------------------------------------------
------------------------------------------------------------
------------------------------------------------------------
------------------------------------------------------------
------------------------------------------------------------
------------------------------------------------------------
------------------------------------------------------------
------------------------------------------------SQKKDKAELVDW
YKKIPD--------------------KFLL---KS-------------------------
-------------------------------------------------HNPHFDIHNIK
VPF------R-----M-LICGS----SGA-GKTQ-TLLS--------------LM-----
-YN----MPD---------TF-EKI--II-----TTKNKDEP-LYN--------------
---------------------------------------------YIEDKYGKK------
------------------------------GLE------VKEIDKDGLPD----------
-------LDKFDKTQ-QTLLVMDD--LVGEKN-----------QKPMEQFFLRA-RKK--
-NCSL-VYISQSYY----AV-PK--MIRN---------NLTYLII---------------
KQ---ISSMKNLTMIARE--YD---LGMDKK-MLEKIYKN-AT-STK-QGFL--------
----------------------MVDLE---------------------------------
------------------------------------------------------------
------------------------------------------------------------
------------------------------------------------------------
------------------------------------------------------------
------------------------------------------------------------
------------------------------------------------------------
----------ADQSRRFRKNFDELYAF---------------------------------
--------RGGEDADIEDYIGEEKEKG---------------------------------
------------------------------------------------------------
------------------------------------------------------------
------------------------------------------------------------
------------------------------------------------------------
------------------------------------------------------------
------------------------------------------------------------
------------------------------------------------------------
------------------------------------------------------------
------------------------------------------------------------
------------------------------------------------------------
------------------------------------------------------------
------------------------------------------------------------
------------------------------------------------------------
------------------------------------------------------------
-----------------
>env141191020 |gb |ECQ25904.1 | hypothetical protein GOS_6358876 [marine metagenome]
------------------------------------------------------------
------------------------------------------------------------
------------------------------------------------------------
------------------------------------------------------------
------------------------------------------------------------
------------------------------------------------------------
------------------------------------------------------------
-------------------------------------------ISMPPKTRSATNEMVNY
YQHIPK--------------------KFLH---NV-------------------------
-------------------------------------------------PNPQYNQHLIK
TMF------R-----M-CVCAP----SGS-GKTT-FVLN--------------LL-----
-------QRF----SSGEGTF-SKI--YII------TKDSEP-LYD-------YL-QTKS
--------------------------------------------DNIYVRYGL-------
-------------------------------------ENVPNLEKDFDKT----------
------------DGT-QSIIIFDD--LVLAKN-----------QKPIENYYMKA-RKS--
-NVNC-VYISQSYH----AI-PI--FIRK---------NSTHLVI---------------
------------------------------------------------------------
------------------------------------------------------------
------------------------------------------------------------
------------------------------------------------------------
------------------------------------------------------------
------------------------------------------------------------
------------------------------------------------------------
------------------------------------------------------------
------------------------------------------------------------
------------------------------------------------------------
------------------------------------------------------------
------------------------------------------------------------
------------------------------------------------------------
------------------------------------------------------------
------------------------------------------------------------
------------------------------------------------------------
------------------------------------------------------------
------------------------------------------------------------
------------------------------------------------------------
------------------------------------------------------------
------------------------------------------------------------
------------------------------------------------------------
------------------------------------------------------------
------------------------------------------------------------
-----------------
>E8_Physo348669705
------------------------------------------------------------
------------------------------------------------------------
------------------------------------------------------------
------------------------------------------------------------
------------------------------------------------------------
------------------------------------------------------------
------------------------------------------------------------
----------------------------------------------------MQNFYESI
PKTKLK--------------------RFPK---NP-------------------------
---------------------------------------------------------HFE
LPF------R-----M-VVASP----SGS-GKSN-TVLY--------------II-----
-AL----LSK---------CF-TRI--IIC------TKTNET-LYD--------------
---------------------------------------------HLKDTIDNV------
------------------------------QVI----EEGMVPAMSEYDS----------
-------------ET-SKLIIFDD--LVLEPK-----KTQ----AQIGQYFIRG-RKA--
-AWSM-IYISQSYF----GI-PK--TIRI---------NSQYVIL---------------
GR---NLTSRDLGIICRD--FP---TDIPIK-TFIDLYKR-TT-SEK-MTTM--------
----------------------LMDIT---------------------------------
------------------------------------------------------------
------------------------------------------------------------
------------------------------------------------------------
------------------------------------------------------------
------------------------------------------------------------
------------------------------------------------------------
------------------------------------------------------------
-------DRKIYRNVIEYVCDL--------------------------------------
------------------------------------------------------------
------------------------------------------------------------
------------------------------------------------------------
------------------------------------------------------------
------------------------------------------------------------
------------------------------------------------------------
------------------------------------------------------------
------------------------------------------------------------
------------------------------------------------------------
------------------------------------------------------------
------------------------------------------------------------
------------------------------------------------------------
------------------------------------------------------------
------------------------------------------------------------
-----------------
>env140707634 |gb |ECM96538.1 | hypothetical protein GOS_4304115 [marine metagenome]
------------------------------------------------------------
------------------------------------------------------------
------------------------------------------------------------
------------------------------------------------------------
------------------------------------------------------------
------------------------------------------------------------
------------------------------------------------------------
---------------------------------------------IIHYIKIIFSKYNTN
MKLDII--------------------NIDN---LK-------------------------
------------------------------------------KVKKS--KYRNRHPLLPQ
HPF------------NMLIVGQ----TNT-GKTS-FLLN--------------LI-----
-------LRR-------FIEY-DKI--YYY-----GKHLHQP-KIQ-------ML-VKAF
--------------------------------------------DEIYDKTE--------
-------------------------------------DDILEVSNDIREC----------
----ITPDDIDPEEG-QTLMIWDD--MIGEKD-----------LSVVEDWYIRG-RHS--
-NASC-IFISQVYM----KV-LR--PIRL---------NTHYFVF---------------
YG---TPNRRELNIIYQE-----NGYNLDKE-EFIKRFNQ-AT-KVK-YNFF--------
----------------------LIDNK---------------------------------
------------------------------------------------------------
------------------------------------------------------------
------------------------------------------------------------
------------------------------------------------------------
------------------------------------------------------------
------------------------------------------------------------
-------------TTTPELQYRKNFNY---------------------------------
----------IYKLKNNEQEEPQNPS----------------------------------
------------------------------------------------------------
------------------------------------------------------------
------------------------------------------------------------
------------------------------------------------------------
------------------------------------------------------------
------------------------------------------------------------
------------------------------------------------------------
------------------------------------------------------------
------------------------------------------------------------
------------------------------------------------------------
------------------------------------------------------------
------------------------------------------------------------
------------------------------------------------------------
------------------------------------------------------------
-----------------
>ATP-2_TCp ClassII Maverick Maverick unnamed protein product
------------------------------------------------------------
------------------------------------------------------------
------------------------------------------------------------
------------------------------------------------------------
------------------------------------------------------------
------------------------------------------------------------
------------------------------------------------------------
----------------------------------------MCKVFLFVFCKSTMKLVQQK
DLLKIS--------------------NHDY---SV-------------------------
------------------------------------------CVPYQ--HFPKHNTLFNN
SVK------------RGLVVGR----SGC-GKTN-VILS--------------LL-----
-------LHP------NRLRF-TDI--YLF--SKTLQQPKYQ-FLK-------SV-LAPL
------------------------------------------------------------
------------------------------DKV-----GYYEYEDGAEIP----------
--------PPKEIKP-YSIIIFDD--VVTCNQ------------NIIRDYFCFG-RHY--
-NIDC-IFISQTYS---SIQ-KQ--LIRD---------NANFIII---------------
F----PQDVLNLKHIFND--HV-G-TDMSFE-TFQKMCSQ-CW-QKP-YGFV--------
----------------------TIDKD---------------------------------
------------------------------------------------------------
------------------------------------------------------------
------------------------------------------------------------
------------------------------------------------------------
------------------------------------------------------------
------------------------------------------------------------
------------------------------------------AE----------------
Q------DNGRYRNGFDQFIKI--------------------------------------
------------------------------------------------------------
------------------------------------------------------------
------------------------------------------------------------
------------------------------------------------------------
------------------------------------------------------------
------------------------------------------------------------
------------------------------------------------------------
------------------------------------------------------------
------------------------------------------------------------
------------------------------------------------------------
------------------------------------------------------------
------------------------------------------------------------
------------------------------------------------------------
------------------------------------------------------------
-----------------
>El_Acypi328724379
------------------------------------------------------------
------------------------------------------------------------
------------------------------------------------------------
------------------------------------------------------------
------------------------------------------------------------
------------------------------------------------------------
------------------------------------------------------------
-----------------------------------------------------MNLIEQK
DKLDVI--------------------NVDV---QV-------------------------
---------------------------------------------VK--KPSRHGSLLPD
TIR-------------AILVGP----SGS-GKTN-IMYN--------------LI-----
-TH----ANG--------LRF-ENI--YLY----SKTSNQEK-YVL----------IKKI
-----------------------------------------------IDDIKGA------
------------------------------NFF------IFTSADKVIKP----------
-----------NLTKKNSIIIFDD--VICGPQ------------SVIREYFSMG-RHS--
-GASSVFYLAQTYS---KIS-KQ--LVRD---------NANFLMI---------------
LK----QDDTNLRHIFND--HS-S-TDMDFS-EFRKISHL-CWNHSD-YGFM--------
----------------------VIDKT---------------------------------
------------------------------------------------------------
------------------------------------------------------------
------------------------------------------------------------
------------------------------------------------------------
------------------------------------------------------------
------------------------------------------------------------
------------------------------------------RE----------------
M------NEGRYRCGFHTFIKIK-------------------------------------
------------------------------------------------------------
------------------------------------------------------------
------------------------------------------------------------
------------------------------------------------------------
------------------------------------------------------------
------------------------------------------------------------
------------------------------------------------------------
------------------------------------------------------------
------------------------------------------------------------
------------------------------------------------------------
------------------------------------------------------------
------------------------------------------------------------
------------------------------------------------------------
------------------------------------------------------------
-----------------
>ATP-3_TCp ClassII Maverick Maverick unnamed protein product
------------------------------------------------------------
------------------------------------------------------------
------------------------------------------------------------
------------------------------------------------------------
------------------------------------------------------------
------------------------------------------------------------
------------------------------------------------------------
-----------------------------------------------------MKVLKQK
LQLPII--------------------NHDY---NN-------------------------
-----------------------------------------VDNKHK--MSHRHGTLLPE
SIR-------------CIICGP----SGG-GKTN-ILLS--------------LL-----
-------FDP------NGLKF-ENI--YIY--CKSLYQPKYK-LLS-------DV-LQKI
-------------------------------------------KGMEYNQYEHN------
-------------------------------------EDVLDPKDAKNNS----------
------------------IFIFDD--VIMCNQ------------AKIRDYFCMG-RHK--
-NIDS-FYLCQTYT---KIP-KH--LIRD---------NANLLVI---------------
LK----QDLLNLKHVYED--HV-G-ADMKFE-QFCEICQE-CW-KNQ-YGFL--------
----------------------VICKD---------------------------------
------------------------------------------------------------
------------------------------------------------------------
------------------------------------------------------------
------------------------------------------------------------
------------------------------------------------------------
------------------------------------------------------------
-----------------NELNKGRYRK---------------------------------
-------GFDHFIQV---------------------------------------------
------------------------------------------------------------
------------------------------------------------------------
------------------------------------------------------------
------------------------------------------------------------
------------------------------------------------------------
------------------------------------------------------------
------------------------------------------------------------
------------------------------------------------------------
------------------------------------------------------------
------------------------------------------------------------
------------------------------------------------------------
------------------------------------------------------------
------------------------------------------------------------
------------------------------------------------------------
-----------------
>El_Glyfl190702373
------------------------------------------------------------
------------------------------------------------------------
------------------------------------------------------------
------------------------------------------------------------
------------------------------------------------------------
------------------------------------------------------------
------------------------------------------------------------
-------------------------------------------------------MEFKN
TQLPVI--------------------NFDQ---IV-------------------------
------------------------------------------QGTGV--KIKRHGALLPN
SVR------A-------VFCGP----SNC-GKTN-ALLT--------------LI-----
-------IHP------NGLRF-ENI--YLY--SKSLNQPKYQ-FLK-------TL-LKQI
---------------------------------------------EGIGFFT--------
---------------------------------------FSEHEAVIKPD----------
-----------EAKP-NSLMIFDD--VACEKQ------------DHIRAYFCMG-RHK--
-DVDG-FYLCQTYT--R-IP-KH--LIRD---------NANFLVL---------------
FR----QDEMNLKHIYND--HV-N-TDMSYN-SFRDLCSV-CW--SK-YGFL--------
----------------------VIDKD---------------------------------
------------------------------------------------------------
------------------------------------------------------------
------------------------------------------------------------
------------------------------------------------------------
------------------------------------------------------------
-------------------------------------------------------SELNS
GRYLNMK------PEEIEKQKDILHQI---------------SQ----------------
ASDAIRRKHKLLKLGKDTAEKAMDEMFKPIVTPLQSLIESSKLKDIKKEENKETLVEKSE
YDDPEEFNSLISEDRSSTFNDTPLA-----------------------------------
------------------------------------------------------------
------------------------------IAPSSSSTPARKNPLLTNHLQRLSIKHKDN
DMRYGVRKKHGEMYIGDSNISFANDTVTVKDKNYPITQGLLELLFKKSPQDALITQDDKK
KYLDIVQRPNTHRKNYDPSKSIYKDSSVKYNKYITEFVTKLGKGLPKFMITRKAPMDYVY
WDNPNELVDRLRLLMASQAAGNPSHTNEIMSIIEELREAEVIY-----------------
------------------------------------------------------------
------------------------------------------------------------
------------------------------------------------------------
------------------------------------------------------------
------------------------------------------------------------
------------------------------------------------------------
------------------------------------------------------------
------------------------------------------------------------
-----------------
>s1_Cotco57659646
------------------------------------------------------------
------------------------------------------------------------
------------------------------------------------------------
------------------------------------------------------------
------------------------------------------------------------
------------------------------------------------------------
------------------------------------------------------------
------------------------------------------------------MDNKLR
AQLPVI--------------------NFDQ---IV-------------------------
------------------------------------------QGTGV--KLKRHGALLPN
SIH-------------AVFCGP----SNC-GKTNALLSL--------------IV-----
-------HPN-------GLRF-ENI--YLY--SKSLNQPKYQ-FLE-------TL-LKQI
------------------------------------------------------------
------------------------------DGI----GFFTFSEHEAVIK----------
---------PEDAKP-NSLMIFDD--VACEKQ------------DHIKAFFCMG-RHK--
-DVDS-FYLCQTYT----RIPKH--LIRD---------NANFLVL---------------
FR----QDEMNLKHIYDD--HV-N-TDMPYN-SFRDLCSA-CW--NK-YGFV--------
----------------------VIDKD---------------------------------
------------------------------------------------------------
------------------------------------------------------------
------------------------------------------------------------
------------------------------------------------------------
------------------------------------------------------------
-----------------------------------------------------------S
ELKSEEKPQVEKEEVQEQEIEKSLYAD---------------------------------
PEEYNSLISNDESSLNNTSFAVTQPPPSTSTPARKNPPLINYLQRLSKKHKDNDMRYGIR
RKHGELHMGDSPISFANDT-----------------------------------------
------------------------------------------------------------
------------------------------------------------------------
------------------------ISIKGKNYPITPGLLELLFRKSPDDALITPDDKDKY
LDIIQHTNTHRKNYDPNRSIYEDITIKYNKYVADFLTKFGKGLPKHMIARKQRLPMDYVY
WDDPNELVDRLRLLMASQAAGNPSHTNEIMSIIEELREAGVIY-----------------
------------------------------------------------------------
------------------------------------------------------------
------------------------------------------------------------
------------------------------------------------------------
------------------------------------------------------------
------------------------------------------------------------
------------------------------------------------------------
------------------------------------------------------------
-----------------
>Polinton-3_NVi_2p ClassII Maverick Maverick unnamed protein product
------------------------------------------------------------
------------------------------------------------------------
------------------------------------------------------------
------------------------------------------------------------
------------------------------------------------------------
------------------------------------------------------------
------------------------------------------------------------
-----------------------------------------------------MDLQEQS
LKLPVI--------------------NFDT---LT-------------------------
------------------------------------------ESNPK--RYKRHGNLLPD
SIR------A-------VFCGP----SNC-GKTN-ALLS--------------LI-----
-------IHP------NGLKF-ENI--YVY--SKSLNQSKYK-FLE-------KL-IEPL
-------------------------------------------EGIQYLPFGEH------
-------------------------------------DLVVSPDEARANS----------
------------------IFVFDD--IACEKQ------------DNVKAFYCMG-RHK--
-NVDC-FYLCQSYA---QVP-KH--LVRD---------NVNLIIL---------------
FR----QDDMNLKHVYND--HV-N-TDMSYQ-RFKDLCSS-CW-NSN-HGFL--------
----------------------VIDKD---------------------------------
------------------------------------------------------------
------------------------------------------------------------
------------------------------------------------------------
------------------------------------------------------------
------------------------------------------------------------
------------------------------------------------------------
-------------SKINDGRYRKGFDK---------FIINMEYS----------------
TVRLESDKMADFNQQIAVLREVEKARNAIKRKHTLLKSQKIDFEKAVNDSVKPIVDPLEK
LIHVTETTNHMKEKSEPKVETGRKKKLKIEKVEKKDDIAEDSEGDIEVDTEDDIKFESAL
SESEEEDLEETIKNKKKVSLKKKILKRLLKIKKNEIEDEYIDLLLNGQMQTLDTVYGVRR
MRNDKLKVGDSFIDFDDNFITIGRKKYKKRPGLIQLLFMKNPDQSLITAEDMKDYDEILN
DTNAHRKYYLPHEAIRVQDSKKYTHYISKSMKEVKLKKGKGLSSISYKVARKNAYMDYIY
WDDPNELVDRLRLLTAETAAGNQSHINEIQSIIEELREAEYIYIYLLICRVELSLSIKMS
IDVFGRQLIRTDTVRGPPGQGFKLTADGQFDLENHKLCNVADATEANDVITLKVMKENVK
LESEKIIHDFNQILNDKKLDTIGNDVSEIKKSIIELYDKIKVIEFFINENSSTTTTTTRA
HFMIKMKESLVEEIHKPARRNYPRRSFKIRDIDETWQADLVEMLPYANENKGFKYMLTVI
DIFSKFAWTVPIKQKSGKYVTKAMKSILVKNRVPRNLQTDRGKEFYNKEFQQLMKNFKIN
LYSTYSNMKASICERFNRTLKSKMWKRFSLRGNYKWIDILQDITLQYNKSKHRTIGMKPI
DVNSTHVKEILTRLAAQKKLRQHKEAKFKVNDKVRVSKSKQLFEKGYTPNWSTEIFTVYK
VSNTVPRTYHLKDYQDKPIAGGFYEEELLKTRYPDIYLVEKVLKKRGNKLYVKWLGFDNS
HNSWINKNDVX-------------------------------------------------
------------------------------------------------------------
-----------------
>Polinton-4_NVi_3p ClassII Maverick Maverick unnamed protein product
------------------------------------------------------------
------------------------------------------------------------
------------------------------------------------------------
------------------------------------------------------------
------------------------------------------------------------
------------------------------------------------------------
------------------------------------------------------------
-----------------------------------------------------MDFQQQK
IKLPVS--------------------NFDT---LT-------------------------
-------------------------------------------EQQK--VQKRHGELLPD
NIR------A-------VFCGP----SNC-GKTN-TLLA--------------LI-----
-------THP------NGLKF-ENV--YIY--SKSLKQPKYK-FLE-------KL-LRPL
-------------------------------------------PGIQYFPYSEH------
-------------------------------------DTVVPPDDVLPNS----------
------------------IMVFDD--VACERQ------------DNVRAFFCMG-RHK--
-NVDC-FYLCQSYA---HIP-KH--LVRD---------NVNVLVV---------------
FR----QDDVNLKHIYDD--HV-N-PDMTYT-NFKALCSA-CWKEGK-HGFL--------
----------------------FIDKE---------------------------------
------------------------------------------------------------
------------------------------------------------------------
------------------------------------------------------------
------------------------------------------------------------
------------------------------------------------------------
------------------------------------------------------------
-----------------RPINDGRYRK---------------------------------
-------GFDCFATNIX-------------------------------------------
------------------------------------------------------------
------------------------------------------------------------
------------------------------------------------------------
------------------------------------------------------------
------------------------------------------------------------
------------------------------------------------------------
------------------------------------------------------------
------------------------------------------------------------
------------------------------------------------------------
------------------------------------------------------------
------------------------------------------------------------
------------------------------------------------------------
------------------------------------------------------------
------------------------------------------------------------
-----------------
>Polinton-1_NVi_2p ClassII Maverick Maverick unnamed protein product
------------------------------------------------------------
------------------------------------------------------------
------------------------------------------------------------
------------------------------------------------------------
------------------------------------------------------------
------------------------------------------------------------
------------------------------------------------------------
------------------------------------------------------MFKKQS
VKLPVV--------------------NFDT---IA-------------------------
-------------------------------------------EPEK--KNKRHGDLLPD
SIR------A-------VFCGP----SNC-GKTN-SLLA--------------LI-----
-------THP------NGVRF-ENV--YVY--SKSLNQSKYK-FLK-------DL-LEPL
-------------------------------------------NGIQYFAFSEN------
-------------------------------------DDVIAPDNALPNS----------
------------------IMIFDD--IACEKQ------------NNVRAYYCMG-RHK--
-KVDC-FYLCQSYA----QVPKH--LVRD---------NVNLLVV---------------
FR----QDEMNLKHLYND--HV-N-SDMSYS-QFRELCSK-CWMDDK-HGFL--------
----------------------LIDKD---------------------------------
------------------------------------------------------------
------------------------------------------------------------
------------------------------------------------------------
------------------------------------------------------------
------------------------------------------------------------
------------------------------------------------------------
------------SAINNGRYRKGFDTFAINIRHTSINMADIQRQKNILHQLVKAQNAVKR
KYSLLKFGKDKFEQSIGETFKPIVDPLEKLVKTVEKSEVSKRSRAIKKEVKDEMVKNESS
NDSFDDDTIEPYHESDFETAASEDDDDDLNDTKIRRGVIQEHSNKEVADMYMTMLKHQQD
NDKIYGVRKEGSEWMLGDSSIVFGDRSIKVKDGRYPKTAGLMELLIAKQPKIYDQSDLQN
YRSILEATNAHKKQYLSTQPIRVHNSKKYTNIINPMFSGKSGKGLPRYKIARRDTRMDYV
YWDDPNELVDRLRLLIAEQSAGNPSHINEIHSIIEELREGGYIYAVSFTNIIIKMSVDVF
GRNLKKSEGSRGPPGFGFKITTDGQYDMDKKRLCNVGDAQNIDEAVSLFQLQMENQKILD
LISRQERDLNNLDSLLEAYREQFDLKLLTYKLEIDTIKEAVSQITSNIHSANVKRLCHRS
QATFILQTFNMQHKKVIVEELHKPARRNYPRRSFDVRGLDETWQADLVEMQPYAKENKSF
RYMLTVIDVFSKFAWAVPVKKKTGEEVAAAMKSILRQGRVPKNLHTDRGTEFYNTNFQTL
MKQYKINLYSTYSNLKASICERFNRTLKNKMWIQFSLQGNYKWLKILPDLITKYNDTKHR
TIXMKPNEVSTANQSQIFKRFTCESRLPKKPKFKIGDKVRLSKVKQVFEKGYTPNWSTEI
FTISRVAATNPVTYHLKDYQDNPITGGFYEQELLKAKYPDVYLVEKVLKKRGKQVYVKWL
GFDSSHNSWIDKTEIX--------------------------------------------
------------------------------------------------------------
------------------------------------------------------------
-----------------
>Polinton-9_NVi_5p ClassII Maverick Maverick unnamed protein product
------------------------------------------------------------
------------------------------------------------------------
------------------------------------------------------------
------------------------------------------------------------
------------------------------------------------------------
------------------------------------------------------------
------------------------------------------------------------
-----------------------------------------------------MNFREQA
VKLPVV--------------------NFDT---IT-------------------------
------------------------------------------EHGER--RVKRHGALLPD
SIR------A-------VICGP----SNC-GKTN-SLLA--------------LI-----
-TH----PNG--------LRF-ENV--YVY--SKSLNQSKYK-FLK-------EL-LEPI
----------------------------------------------DGMRYFAF------
------------------------------SEH----EEVVPPDKALPNS----------
------------------IMIFDD--VACEKQ------------NNIRAFFCMG-RHK--
-SVDC-FYLCQSYA--Q-VP-KH--LVRD---------NVNLLVI---------------
FR----QDDVNLRHLYAD--HV-N-CDMTFA-QFKELCSS-CWADDK-HSFL--------
----------------------MIDKD---------------------------------
------------------------------------------------------------
------------------------------------------------------------
------------------------------------------------------------
------------------------------------------------------------
------------------------------------------------------------
------------------------------------------------------------
-----------------SPINEGRYRK---------------------------------
-------GFDCFAINIGRCX----------------------------------------
------------------------------------------------------------
------------------------------------------------------------
------------------------------------------------------------
------------------------------------------------------------
------------------------------------------------------------
------------------------------------------------------------
------------------------------------------------------------
------------------------------------------------------------
------------------------------------------------------------
------------------------------------------------------------
------------------------------------------------------------
------------------------------------------------------------
------------------------------------------------------------
------------------------------------------------------------
-----------------
>env136524294 |gb |EBO72042.1 | hypothetical protein GOS_8032178 [marine metagenome]
------------------------------------------------------------
------------------------------------------------------------
------------------------------------------------------------
------------------------------------------------------------
------------------------------------------------------------
------------------------------------------------------------
------------------------------------------------------------
-----------------------------------------------------MEIVNIA
RKRTVK--------------------RSNH---KL-------------------------
---------------------------------------------------------LPK
SIR-------------GLIVGE----SGC-GKTV-LLFN--------------LL-----
-------FQG------GWLDY-DKL--YVF----SKSLFQPE-YVFIKRCFEKNLSKDEI
-------------------------------------------WSMLNSEHDF-------
------------------------------EEL----EKVLDGVDEREDN--GFDLEMYA
DEEDVPAPDVLDKDR-NNLMIFDD--LCGERQ------------SRCEQYYTHG-RHS--
-NVDV-FYLSQNYF---KLP-RQ--TIRA---------NSNLMIL---------------
F----PLDERDMNHIHSA-----HGAGVSRE-DFKIVSTE-SW-KDE-RSFM--------
----------------------VIDKS---------------------------------
------------------------------------------------------------
------------------------------------------------------------
------------------------------------------------------------
------------------------------------------------------------
------------------------------------------------------------
------------------------------------------------------------
-----------------RPVNDGRLRK---------------------------------
-------RFTTFACVI--------------------------------------------
------------------------------------------------------------
------------------------------------------------------------
------------------------------------------------------------
------------------------------------------------------------
------------------------------------------------------------
------------------------------------------------------------
------------------------------------------------------------
------------------------------------------------------------
------------------------------------------------------------
------------------------------------------------------------
------------------------------------------------------------
------------------------------------------------------------
------------------------------------------------------------
------------------------------------------------------------
-----------------
>ATP-2_CBp ClassII Maverick Maverick unnamed protein product
------------------------------------------------------------
------------------------------------------------------------
------------------------------------------------------------
------------------------------------------------------------
------------------------------------------------------------
------------------------------------------------------------
------------------------------------------------------------
------------------------------------------------------------
MNLLLD--------------------AYKG---EE-------------------------
------------------------------------------------------------
-----------------------------------YLDY---------------------
----------------------NNL--YIF-----STTLFQP-CYQ-------AL-INGL
SEGLSKK--------------------------------------EIRECFKKQ------
------------------------------DFIIVE-KEIVKSTINVVSS---------D
SLQDIPDPSSLDPNK-KTLIIFDD--LLLEKQ------------NKIEQYYTRG-RHS--
-GVDC-FYISQNYI---KLP-KN--TIRE---------NANFFIV---------------
F----PQDKMNLDYIYRD--HC---SEIKKD-EFLEFTRD-TF-KEK-YNFL--------
----------------------TIDKS---------------------------------
------------------------------------------------------------
------------------------------------------------------------
------------------------------------------------------------
------------------------------------------------------------
------------------------------------------------------------
------------------------------------------------------------
-----------------SDLDDGRFRK---------------------------------
--------------CLKYFYVF--------------------------------------
------------------------------------------------------------
------------------------------------------------------------
------------------------------------------------------------
------------------------------------------------------------
------------------------------------------------------------
------------------------------------------------------------
------------------------------------------------------------
------------------------------------------------------------
------------------------------------------------------------
------------------------------------------------------------
------------------------------------------------------------
------------------------------------------------------------
------------------------------------------------------------
------------------------------------------------------------
-----------------
>ATP-1_CBp ClassII Maverick Maverick unnamed protein product
------------------------------------------------------------
------------------------------------------------------------
------------------------------------------------------------
------------------------------------------------------------
------------------------------------------------------------
------------------------------------------------------------
------------------------------------------------------------
-------------------------------------------------------MKSDF
TDYSIQ--------------------NYYS---KR-------------------------
----------------------------------------------------NNNPLLPS
SLR------A-------CIIGK----SGC-GKTN-LLMN--------------LL-----
-------LDE--YCGEDYLDY-DNL--YIF-----STTLFQP-CYQ-------AL-INGF
ANGLSKK--------------------------------------EIRECFRTQ------
------------------------------NFM------VDKKENKEISI------HISE
NCDDIPDPSSIDPNR-KTLIIFDD--LMLEKQ------------NKIEQYYTRG-RHN--
-NIDC-FYISQNYI-K--LP-KN--TIRE---------NANFFIV---------------
F----SQDKMNLEYIYRD--HC-G--EVDKP-TFLEMVTE-IW-KEK-HNFF--------
----------------------TIDKT---------------------------------
------------------------------------------------------------
------------------------------------------------------------
------------------------------------------------------------
------------------------------------------------------------
------------------------------------------------------------
------------------------------------------------------------
-------------SDS-DNGK---FRK---------------------------------
-------MLKYFFVL---------------------------------------------
------------------------------------------------------------
------------------------------------------------------------
------------------------------------------------------------
------------------------------------------------------------
------------------------------------------------------------
------------------------------------------------------------
------------------------------------------------------------
------------------------------------------------------------
------------------------------------------------------------
------------------------------------------------------------
------------------------------------------------------------
------------------------------------------------------------
------------------------------------------------------------
------------------------------------------------------------
-----------------
>El_Caere308475922
------------------------------------------------------------
------------------------------------------------------------
------------------------------------------------------------
------------------------------------------------------------
------------------------------------------------------------
------------------------------------------------------------
------------------------------------------------------------
-------------------------------------------------------MSSDF
SDYSIK--------------------NYYS---AR-------------------------
----------------------------------------------------NNNPLLPN
SIR-------------ACIIGK----SGC-GKTN-LLMN--------------LL-----
-------LDK--FQGDDYLDY-DNL--YLF-----STTLFQP-CYQ-------AL-INGF
ENGLTKK--------------------------------------DIRECFKK-------
-------------------------------------QNFIVEKNDKKNI----TIHTSE
NCADIPDPSSIDPNK-KTLIIFDD--LMLEKQ------------NKIEQYYTRG-RHN--
-NIDC-FYISQNYI----KLPKN--TIRE---------NANFFII---------------
F----AQDKLNLDYIYRD-----HCSEIDKK-KFLDLTSA-VW-KDK-YCFL--------
----------------------TIDKT---------------------------------
------------------------------------------------------------
------------------------------------------------------------
------------------------------------------------------------
------------------------------------------------------------
------------------------------------------------------------
------------------------------------------------------------
-----------------SDVDNGKFRK---------------------------------
-------MLKYFIIS---------------------------------------------
------------------------------------------------------------
------------------------------------------------------------
------------------------------------------------------------
------------------------------------------------------------
------------------------------------------------------------
------------------------------------------------------------
------------------------------------------------------------
------------------------------------------------------------
------------------------------------------------------------
------------------------------------------------------------
------------------------------------------------------------
------------------------------------------------------------
------------------------------------------------------------
------------------------------------------------------------
-----------------
>El_Hydma221117082
------------------------------------------------------------
------------------------------------------------------------
------------------------------------------------------------
------------------------------------------------------------
------------------------------------------------------------
------------------------------------------------------------
------------------------------------------------------------
-------------------------------------------------------MQVKD
YLLKLD--------------------NINR---NN-------------------------
------------------------------------------------------SIFLPR
SIR------G-------IIVGK----SNC-GKTN-LLLN--------------FL-----
-------LEP------------DEI---------KKKEILDH-LTN-------NV-SKKL
---------------------------------------------KKKSDVECH------
---------------------------------------FLKKEDDISEP----------
--------KDLDLNK-NSLMIFDE--FQLEKE------------NKCKKYYTRG-RHS--
-NVDC-LYLAQNYF---MLP-RE--TIRE---------NANFICL---------------
FK----QDLRNLQFIYND--HA-L-HDMKYD-EFKSFCNK-AW-SEP-HGFA--------
----------------------VIDLS---------------------------------
------------------------------------------------------------
------------------------------------------------------------
------------------------------------------------------------
------------------------------------------------------------
------------------------------------------------------------
------------------------------------------------------------
------------------------FKT---------------------------------
-------DNGKY------------------------------------------------
------------------------------------------------------------
------------------------------------------------------------
------------------------------------------------------------
------------------------------------------------------------
------------------------------------------------------------
------------------------------------------------------------
------------------------------------------------------------
------------------------------------------------------------
------------------------------------------------------------
------------------------------------------------------------
------------------------------------------------------------
------------------------------------------------------------
------------------------------------------------------------
------------------------------------------------------------
-----------------
>El_Nemve156363196
------------------------------------------------------------
------------------------------------------------------------
------------------------------------------------------------
------------------------------------------------------------
------------------------------------------------------------
------------------------------------------------------------
------------------------------------------------------------
----------------------------------------------------MEVKDLSW
NDSTNK--------------------RFNN---PL-------------------------
---------------------------------------------------------LPR
SIR------G-------LIVGK----SGC-GKTT-LLLN--------------LL-----
-------LRP------GWLDF-NNL--QMF-----GKSLFQP-EYKILKKAFEEK-LPKE
---------------------------------------------AIIRLFDIQ------
------------------------------DEM----SKNLAEKADMECK-------FFE
TAEDVPDPRDLNPQK-KNLMIFDD--LQLEKQ------------NKCEAYYIRG-RHS--
-NVDC-FYLAQNYF-K--LP-RQ--TIRE---------NANFICL---------------
F----PQDLKNINHIYND--HV-S-TDMPKE-EFKKLCKT-VW-EQP-HGFV--------
----------------------VIDLT---------------------------------
------------------------------------------------------------
------------------------------------------------------------
------------------------------------------------------------
------------------------------------------------------------
------------------------------------------------------------
------------------------------------------------------------
-------------SK---------------------------------------------
------------------------------------------------------------
------------------------------------------------------------
------------------------------------------------------------
------------------------------------------------------------
------------------------------------------------------------
------------------------------------------------------------
------------------------------------------------------------
------------------------------------------------------------
------------------------------------------------------------
------------------------------------------------------------
------------------------------------------------------------
------------------------------------------------------------
------------------------------------------------------------
------------------------------------------------------------
------------------------------------------------------------
-----------------
>El_Hydma221105118
------------------------------------------------------------
------------------------------------------------------------
------------------------------------------------------------
------------------------------------------------------------
------------------------------------------------------------
------------------------------------------------------------
------------------------------------------------------------
------------------------------------------------------------
MEVLDL--------------------SYNV---NK-------------------------
-------------------------------------------------NNRNNNELLPK
SIR-------------GLIVGK----SGC-GKTN-LLLN--------------LL-----
-------IRP------DWLDY-NNL--QVF-----GKSLFQP-EYKILKSSFEKK-VPKE
---------------------------------------------DILKIFKLQDKID--
------------------------------KMDISP-DLVIEVHSKNLKNKIDMECQFHE
TADDVPEPEDLDLTK-NNLMIFDN--LQLTKQ------------NKCEKYYIRG-RHS--
-NVDC-FYLAQNYF---MLP-RK--TIRE---------NANFICL---------------
FK----QDSKNVNHIYND--HV-S-NDMSKE-EFKNFCKI-VW-SKP-HKFI--------
----------------------VIDLSSDVKNGKYRNDLIDLLSSLIYKTPFPAILLTIV
LPAAAAVPANNAVATVGTTFAAKKLPSNPSKDLNQFRVDPTAPPLSDQRYRLDKISEIQG
KIECERSKRAMLSKKYHRAVRIISVVDNSLLATTMTLGAVVPKKRKEAFKELERLKKGIY
QDAVNEKLGFNDFQYDLAKLENKADLAITLSNYPAIMDVPESKIVSLGTIATNYLKSAYS
NKKAADFTFGIHSKDGKFPDKDIYNEDDLENYKNILKETDANSSSKYPGKPRSSRSEKYN
KIIKPIWGEIARKSGKGVIILPSDPNELVKMLSLRIAAFEAGNTGARNEAVAICDKLLRQ
GEIDSEYYKSLQNIFRLNKNTIKAIASDLGKTAIDAAKVAGKELATNAISTAKDIIVEKG
YKLIKKSKLKPENLTEDPFIDDSIFRY---------------------------------
-------QFGEYTPQNDSFFKPSKAYIQVEGRLLKADNTSYANTDVVTPTHNGIMHLFDR
MAYDLSGQNIETCKDITTDANLATNDGFAIRQAYIIQKPATKGTFSFCIPLNHIFGFCED
YTKVIYGFKHTLTLQRKNDNDATFRTAGAAVGKVNLTKVSLWMPYVTPSDKGRYNLNTII
SNKTTIPVAFYSRSCETNTPEQTTRMTWKLCVKSDEKPRYIIVGFQTNKANDQTQNASIF
DHCNLTNMQVVINSIRYPEADYELSFQIKKFQELIQIYLTLKKIFVEHQSERLKNSVSDI
QIIANFSENVPAGTEAFAVILSERLEKKKAGRPRIKPIKEKKERDPKYDWLAKIRTNPTT
IKLTNVETGEVKVYNSLYDYIRKEKHCKSYAEKYNGKVKNGEQCKNVSRYYSGNELNLLL
RKGVFPYEWVDSIDKLNETQLPPKESFYSRLNDEGITDVFENFRDVCVKNYRLDPAWYYT
SPGLAWDAALKETKVQLELLSDYDMILIIKQGIRGGISTISNRLGVANNKYMENYDESKE
STYIQYLDANNLNGWAMNKPFPTHGLEVDLEYPEHLYDLHNDYPLAPERLKINKVEKLLP
NLNHKKNYIIHYENLKLYERLGLKLTKIHRGIKFKESAWLSKYIKLNTDLGAKATNDFKK
DFFKLMNNSVFGKTMENIENRVDVRLVTKREEAIKLASKPNYETNPTDAHDAVTKSYVDD
MQNQSLDIIPNTSLICFGQKSQAFYATPGSYTIFSYSGSSGILRKLWIAFTGNTITPNTV
PGTLYVNTTYGSEHMLMNVMDKGNGVYLKYIRMHVVGGSGNWWESRVRIYDGYGAPTNTN
SVIQPWTPYNNNGFTTFSGYDVNSRCIYASSGLEDFYLSSWNGSNVNSFNNEASGLLYQS
NSTIGPTTTISFYRNFN
>Polinton-1_HM_6p ClassII Maverick Maverick unnamed protein product
------------------------------------------------------------
------------------------------------------------------------
------------------------------------------------------------
------------------------------------------------------------
------------------------------------------------------------
------------------------------------------------------------
------------------------------------------------------------
----------------------------------------------------MEIIDLSW
NVNKSK--------------------RHNN---EL-------------------------
---------------------------------------------------------LPK
SIR-------------GIIVGK----SGC-GKTT-LLLN--------------LL-----
-------LRP------GWLDY-NHL--QVF-----GKSLFQP-EYKILKNSFENK-LPKE
---------------------------------------------VILKLFELQDQIN--
------------------------------KNNVNP-EFIIKNISRDLKDKTDIECQFFE
TAEDVPEPENLNCIK-NNLMIFDD--LQLTKQ------------NKCEKYYIRG-RHS--
-NVDC-FYLAQNYF---ELP-RR--TIRE---------NANFICL---------------
FK----QDSKNVNHIYND--HV-S-NDMKLD-EFKKFCNE-AW-SKK-HGFV--------
----------------------VIDLS---------------------------------
------------------------------------------------------------
------------------------------------------------------------
------------------------------------------------------------
------------------------------------------------------------
------------------------------------------------------------
------------------------------------------------------------
-----------------SDLLNGKYRS---------------------------------
--------GLDLFYYPTSLWNRX-------------------------------------
------------------------------------------------------------
------------------------------------------------------------
------------------------------------------------------------
------------------------------------------------------------
------------------------------------------------------------
------------------------------------------------------------
------------------------------------------------------------
------------------------------------------------------------
------------------------------------------------------------
------------------------------------------------------------
------------------------------------------------------------
------------------------------------------------------------
------------------------------------------------------------
------------------------------------------------------------
-----------------
>El_Hydma221091362
------------------------------------------------------------
------------------------------------------------------------
------------------------------------------------------------
------------------------------------------------------------
------------------------------------------------------------
------------------------------------------------------------
------------------------------------------------------------
------------------------------------------------------------
MDVIDL--------------------SWNV---NR-------------------------
-------------------------------------------------SKRNNNKLLPK
SIR-------------GIIVGK----SGC-GKTT-LLLN--------------LL-----
-------LRP------GWLDY-NNL--QVF-----GKSLFQP-EYKILKSSFEKK-LPKE
---------------------------------------------LIIEDISKNLK----
------------------------------ERTDIE-CKFFETADDVPEP----------
--------EDLNSNK-NNLMIFDD--LQLTKQ------------NKCEKYYIRG-RHS--
-NVDC-FYLAQNYF-D--IP-KR--TIRE---------NANFICL---------------
F----PQDAKNLNHIYNE--HV-S-SDMSKA-EFKKFCNE-AW-SEP-HGFA--------
----------------------VIDLS---------------------------------
------------------------------------------------------------
------------------------------------------------------------
------------------------------------------------------------
------------------------------------------------------------
------------------------------------------------------------
------------------------------------------------------------
-------------------SKRDYGKY---------------------------------
----------RNT-----------------------------------------------
------------------------------------------------------------
------------------------------------------------------------
------------------------------------------------------------
------------------------------------------------------------
------------------------------------------------------------
------------------------------------------------------------
------------------------------------------------------------
------------------------------------------------------------
------------------------------------------------------------
------------------------------------------------------------
------------------------------------------------------------
------------------------------------------------------------
------------------------------------------------------------
------------------------------------------------------------
-----------------
>YSLV4_ORF01
------------------------------------------------------------
------------------------------------------------------------
------------------------------------------------------------
------------------------------------------------------------
------------------------------------------------------------
------------------------------------------------------------
------------------------------------------------------------
----------------------------MNFENQGQPISIIKNSKSKDKKFSPILFVTDK
KESAIRPFDTLTLGENDGEFQPIPNPETER---QI-------------------------
------------------------------------------------------------
---------------L-YITXA----SGS-GKSY-YTKQ--------------YC-----
-ME----YRR---------LF-PKN--PIY----LFSSINED-SSI-------DE-IKGL
------------------------------------------------------------
------------------------------QRVKLT-PELLEDELTSADF----------
--------------K-DSLVIFDD--TDCLTD----KKMKLKVTGILNSILETG-RHT--
-NTYC-IYTSHLPC----AG-NDTKRILN---------EAHAITF---------------
FP--HSLGGRSLKYLLEG--YL-GLDKAQIK-KIKSLKSRWVSVLKT-YPQV--------
----------------------VVS-----------------------------------
------------------------------------------------------------
------------------------------------------------------------
------------------------------------------------------------
------------------------------------------------------------
------------------------------------------------------------
------------------------------------------------------------
------------------------------------------------------------
-------EKEAYLVSLE-------------------------------------------
------------------------------------------------------------
------------------------------------------------------------
------------------------------------------------------------
------------------------------------------------------------
------------------------------------------------------------
------------------------------------------------------------
------------------------------------------------------------
------------------------------------------------------------
------------------------------------------------------------
------------------------------------------------------------
------------------------------------------------------------
------------------------------------------------------------
------------------------------------------------------------
------------------------------------------------------------
-----------------
>YSLV3_ORF01
------------------------------------------------------------
------------------------------------------------------------
------------------------------------------------------------
------------------------------------------------------------
------------------------------------------------------------
------------------------------------------------------------
------------------------------------------------------------
-------------------------------------------------MNEFNLVKEGR
PLCKV-----------------------------I-----------------------GG
K------------------------LNGTIISVA-----PKGDVNK----HAFSVVRLPD
ESKFMVVPDYKKERDIIYITGA----SGS-GKTT-FTAG--------------YI-----
-TE----YKK---------TY-KNNEIYVF-----SALKEDE-VLD-------KL-GLKR
---------------------------------------------IKVDT----------
--------------------------------------NLLSDPLTIDDF----------
--------------K-NSLVIFDD--IDVIGD----KKLREAVYKILNSILETG-RHT--
-KTSC-INTNHLPT-AKNET-RR--ILNE---------AHAIVYF---------------
PH---SGSVRGINYLLTD--Y----VGLTKE-DIQLIKGM-KS---R-WCCI--------
----------------------FKNYP---------------------------------
------------------------------------------------------------
------------------------------------------------------------
------------------------------------------------------------
------------------------------------------------------------
------------------------------------------------------------
------------------------------------------------------------
------------------------------------------------------------
----------QIAMTERQLWFVGDTDD---------------------------------
------------------------------------------------------------
------------------------------------------------------------
------------------------------------------------------------
------------------------------------------------------------
------------------------------------------------------------
------------------------------------------------------------
------------------------------------------------------------
------------------------------------------------------------
------------------------------------------------------------
------------------------------------------------------------
------------------------------------------------------------
------------------------------------------------------------
------------------------------------------------------------
------------------------------------------------------------
-----------------
>YSLV2_ORF01
------------------------------------------------------------
------------------------------------------------------------
------------------------------------------------------------
------------------------------------------------------------
------------------------------------------------------------
------------------------------------------------------------
------------------------------------------------------------
--------------------------------------------------MALNTDKVGA
TLAVIK-----------------DDPKMKN---TI-------------------------
-----------------------------------------ISVSTEDLGGTKYQHIKLN
NGKFQPIGDWNKERSVGYIVGA----SGS-GKSY-FIME--------------WV-----
-KE----YKK---------KY-KKNPIYLF-----SSLDEDE-TLD-------TI-HPQR
------------------------------------------------------------
--------------------------------ILLD-DVFLKEQIDLEQY----------
--------------R-DACVIFDD--CDTIHH----KKIKEKVYTIMNMMLNTG-RHY--
-NITI-WCVNHTATGSKMET-KI--ILNE---------AHYIVYF---------------
P----VNMNRQLAYMLEN--YC-GLDKKQLA-YLKNLGSRWICIYKH-FPQV--------
----------------------VIA-----------------------------------
------------------------------------------------------------
------------------------------------------------------------
------------------------------------------------------------
------------------------------------------------------------
------------------------------------------------------------
------------------------------------------------------------
------------------------------------------------------------
-------EKQMFLLNQLADVK---------------------------------------
------------------------------------------------------------
------------------------------------------------------------
------------------------------------------------------------
------------------------------------------------------------
------------------------------------------------------------
------------------------------------------------------------
------------------------------------------------------------
------------------------------------------------------------
------------------------------------------------------------
------------------------------------------------------------
------------------------------------------------------------
------------------------------------------------------------
------------------------------------------------------------
------------------------------------------------------------
-----------------
>YSLV1_ORF01
------------------------------------------------------------
------------------------------------------------------------
------------------------------------------------------------
------------------------------------------------------------
------------------------------------------------------------
------------------------------------------------------------
------------------------------------------------------------
----------------------------MNFEDVGAPLV-------------KVVFDKNP
KKNKTISVDSTNS-------------SVRE---II-------------------------
-------------------------------------------SEYRCLPAESIQQIPNK
KSE------R----QILYITGA----SGS-GKSY-YTMN--------------YV-----
-NE----YKK---------MY-PKN--ELY----LLSSVEPDGSAI-------DK-IKGL
------------------------------------------------------------
------------------------------KRFKLD-EAFIKEQFTINDF----------
--------------K-NCLLVMDD--CDCISS----KVLKMKIKSILDLVLDTG-RHT--
-NTSM-IYTSHIAN----AG-METKHILS---------EAHSITI---------------
FP--KTLGGRAMKYLLDN--YL-GLDKQQIK-KLKRLESRWVTIIKS-YPMI--------
----------------------VIG-----------------------------------
------------------------------------------------------------
------------------------------------------------------------
------------------------------------------------------------
------------------------------------------------------------
------------------------------------------------------------
------------------------------------------------------------
------------------------------------------------------------
-------EKQAFMLNNDED--------D--------------------------------
------------------------------------------------------------
------------------------------------------------------------
------------------------------------------------------------
------------------------------------------------------------
------------------------------------------------------------
------------------------------------------------------------
------------------------------------------------------------
------------------------------------------------------------
------------------------------------------------------------
------------------------------------------------------------
------------------------------------------------------------
------------------------------------------------------------
------------------------------------------------------------
------------------------------------------------------------
-----------------
>ALM_ORF11
------------------------------------------------------------
------------------------------------------------------------
------------------------------------------------------------
------------------------------------------------------------
------------------------------------------------------------
------------------------------------------------------------
------------------------------------------------------------
----------------------------------------MLNFDEKGFAIAVEKN---H
KKSRIV--------------------YLDKDSNKV---------------------DISD
DFLETTYGRQARTQKMKAILRNDIEDKIEEFTTNELQALGNSHFEVL--PPSITDR-IER
DVF--------------FISGK----SGS-GKSY-FSAE--------------LL-----
---------E---------KYRRSGIKKIF----IITDIKDS-KFG-------KAKYLDI
NNIVV-NSQDDFEERQ-----------------------------KEYEKKMIKFKYM--
------------------------------KNEMDDIRDIMNLELELKEMKPKRKGGKAG
LSIIFDEDDIQEIFS-DSVVLFDD--YEKNKD----KDKIE---LLRDHLLTKG-RHY--
-RCSL-IICNHKAQ----GG-QSFSLIKE---------EATDYVV---------------
FS---KSLARTRHILFQD-------YLGFST-PQIKRVTR-MLKKSR-WVSF--------
----------------------NTDDK---------------------------------
------------------------------------------------------------
------------------------------------------------------------
------------------------------------------------------------
------------------------------------------------------------
------------------------------------------------------------
------------------------------------------------------------
------------------------------------------------------------
-----------YLISQKEILTVE-------------------------------------
------------------------------------------------------------
------------------------------------------------------------
------------------------------------------------------------
------------------------------------------------------------
------------------------------------------------------------
------------------------------------------------------------
------------------------------------------------------------
------------------------------------------------------------
------------------------------------------------------------
------------------------------------------------------------
------------------------------------------------------------
------------------------------------------------------------
------------------------------------------------------------
------------------------------------------------------------
-----------------
