# Supplementary material for: Virophages, polintons, and transpovirons: a complex evolutionary network of diverse selfish genetic elements with different reproduction strategies
Source: Virol J. 2013 May 23;10:158. doi: 10.1186/1743-422X-10-158 (PMC3671162; doi:10.1186/1743-422X-10-158)
Supplement: Additional file 3 — Multiple sequence alignments and phylogenetic trees computed using TreeFinder and PhyML (Newic format). [file 1743-422X-10-158-S3.zip › trees_aln4trees_2013/ATP_plus.freetree.nw]

((((((ALM_ORF11:0.63268735,zf_Mavir326439163:0.17038595)99.367517:1.3751732,((((YSLV1_ORF01:0.36644039,(YSLV4_ORF01:0.3137822,env139742087:0.49391321)76.953346:0.15226908)69.563216:0.21317546,((YSLV2_ORF01:0.73078742,(((YSLV3_ORF01:0.30671522,env137739104:0.5194744)72.120345:0.15219656,env136179552:0.56527788)97.995043:0.48082348,env136472150:0.84552034)76.53926:0.26005974)84.255612:0.30471867,vi_OrgLa322510450:0.61862899)64.577389:0.30068104)73.354316:0.66283467,vi_Spuvi195982534:0.72836456)71.133572:0.57970102,env136185112:2.3675496)64.100283:0.35765335)96.348035:0.92387705,((El_Caebr268568730:0.057419764,'PC2-1_CBp':0.029401619)100:1.7214152,(u2_Amsmo9964464:0.66633259,u2_Melsa9631462:0.92702831)90.408397:0.55757394)91.547489:0.58182267)61.942601:0.14874328,((c1_Afrsw229891993:0,c1_Afrsw9628186:0.092882094)100:1.64643,((u1_Crovi115531818:0.55581737,(u1_Fowvi41023481:0.36537635,(u1_Orfvi197344483:0.21938554,(u1_Tanvi157939745:0.35532098,u1_Vacvi6969825:0.35639734)93.219274:0.19353662)89.804327:0.15277251)58.160943:0.15893623)99.032325:1.0767321,vi_uncvi189036186:2.1034296)41.375974:0.16356309)67.093205:0.34670397)34.562421:0.021516421,(((((E8_Ectsi299472766:0,q3_Ectsi13242498:0.017010884)100:0.46877995,(q3_Felir38683659:0.075295705,q3_Felsp197322436:0.1217738)98.999316:0.23194814)99.125946:0.28518823,env136571342:0.64808148)37.270465:0.028958924,(((((((((b1_Diapu327198742:0.29554863,(b1_Spofr115298612:0.26159363,b1_Trini116326781:0.19700412)100:0.46375534)75.821149:0.098932388,l2_Invir15078788:0.28801259)94.764823:0.10694892,(env136190529:0.4851663,(l1_Invir109287966:0.16405181,l2_Wisir339906066:0.059445725)99.908793:0.26950729)87.600958:0.094126125)77.064419:0.063396997,((l2_Crisn323339208:0.044511456,l5_Frovi325384:0.29535079)76.493865:0.14747682,(l3_Lymdi13358448:0.24847728,(l4_Afrla8247735:0.021134111,l4_Turre47118296:0.019748975)100:0.33271273)95.184004:0.18399744)100:0.66362731)65.285176:0.050814238,((env136167289:0.24322201,env138173042:0.4162161)95.290071:0.2283622,(ze_Lausa327409704:0.5368461,ze_Marse284504185:0.191817)100:0.98550401)42.651215:0.038223115)100:0.35163948,((((env135253476:0.48264942,(env138071770:0.34189656,(env143984017:0.22952746,env144049216:0.19404534)46.938226:0.045850331)91.561759:0.1214837)73.879021:0.082009917,(env135285427:0.36444231,((env138573100:0.22819651,((env143765682:0.036197816,(q6_OrgLa322510542:0.0048730869,q6_OrgLa322510960:0.029991393)99.860328:0.074443792)42.84502:0.016501332,(zn_Phagl357289600:0.29385051,(zn_Phagl357289601:0,zo_Phagl357292397:0)81.984019:0.038913967)83.724332:0.035004089)99.589163:0.13659203)55.390245:0.070941276,env144082724:0.18932991)49.453831:0.042778091)66.793388:0.079607829)58.150876:0.054918567,((((((env136441468:0.081871263,env136597389:0.16219627)95.246565:0.12749129,z2_Cafro310831328:0.21951002)99.828559:0.21397661,env139871739:0.42850869)45.791826:0.03441895,env136460182:0.46194723)62.6486:0.07961554,((n0_MouMo371945023:0.054384734,n2_Megch363539780:0.034329988)98.249799:0.15968845,n2_Acapo311977822:0.20224443)100:0.38621423)99.297559:0.1677159,env143977723:0.25555928)74.828684:0.061418918)66.899055:0.054097279,env144202106:0.59686211)80.503619:0.10304671)45.757303:0.043475513,(((env136809839:0.071500261,env142910051:0.048866483)94.80024:0.10616505,(q0_Ostvi163955071:0.060522332,q4_Micsp313768295:0.035316243)95.56604:0.16967934)52.882421:0.087024167,env143374463:0.2982411)96.969414:0.17729856)43.232942:0.056340539,q7_Hetak16151622:0.54162288)63.339847:0.069413355,(((env136248075:0.6756842,(env137537064:0.20688974,q2_Emihu347482349:0.18085296)100:0.98830308)65.433788:0.24807658,(env136365604:0.38885863,(env137911513:0.25448187,env140003337:0.90900997)61.079001:0.17418661)43.425322:0.046103091)86.620593:0.26651389,q1_Parbu340025835:0.5760582)42.554668:0.070859957)88.672525:0.13818073)93.856299:0.45895501,(Ec_Tetth18481472:1.4199719,((n0_Acaca351737817:0,n2_Acapo311978049:0.093444074)100:1.7182927,(n0_MouMo371944625:1.3081525,n2_Megch363540482:1.1893354)74.990177:0.43827421)33.227116:0.012774146)80.09783:0.37152581)93.821305:0.32633011)51.961213:0.12676281,((((((((((('ATP-1_CBp':0.15600112,El_Caere308475922:0.19656218)81.680149:0.11402843,'ATP-2_CBp':0.23734909)99.937624:0.52361351,(((El_Hydma221091362:0.19325641,((El_Hydma221105118:0.19471409,'Polinton-1_HM_6p':0.25190227)65.534341:0.10088339,El_Nemve156363196:0.2920604)64.915448:0.083185737)88.852823:0.18994719,El_Hydma221117082:0.48719919)94.777155:0.18772221,env136524294:0.73189694)68.641996:0.082841469)55.255932:0.088602872,(('ATP-2_TCp':0.5120403,('ATP-3_TCp':0.38166194,((El_Glyfl190702373:0.14127488,s1_Cotco57659646:0.28060928)95.332527:0.19468863,((('Polinton-1_NVi_2p':0.19121462,'Polinton-9_NVi_5p':0.18730415)48.290685:0.067226387,'Polinton-4_NVi_3p':0.158157)46.404621:0.06318611,'Polinton-3_NVi_2p':0.26997235)97.410995:0.21183791)95.044541:0.2422967)56.333393:0.10490963)79.799068:0.15577084,El_Acypi328724379:0.57309885)98.870063:0.40861168)99.205416:0.47673305,env140707634:0.9497536)60.662925:0.1347088,((E8_Phyin301094280:0.61263462,E8_Physo348667317:0.67920123)99.975479:1.0123847,(E8_Physo348669705:1.1487539,(env141005594:0.74505771,env141191020:0.44346575)68.751609:0.22240277)43.309781:0.10113865)78.790486:0.29854265)67.299449:0.16441468,(((((('ATP-1_CIp':0.35382189,'ATP-2_CIp':0.15136363)99.978548:0.52045026,(('ATP-1_TCp':0.40029331,'Polinton-5_NVi_3p':0.60058997)52.523828:0.11551091,'Polinton-8_NVi_8p':0.71249356)71.830463:0.14584459)86.494732:0.21757877,env142576576:0.96077712)41.192672:0.07566189,((('ATP-1_SM':0.12756686,Polinton1_SM_2p:0.14253642)52.463949:0.042026304,'ATP-2_SM':0.036255156)100:1.3087609,El_Xenop301606877:0.83551902)54.548979:0.12639735)71.089774:0.17865382,'ATP-1_DYp':0.67486631)56.687164:0.23518736,El_Caere308476515:1.5015592)98.067087:0.67189119)71.738255:0.20127886,(env142195128:0.46962842,env142204203:0.42401003)100:1.0825543)72.798789:0.24611123,(((Ea_Dicfa328866024:0.4166819,(Ea_Dicfa328869716:0,Ea_Dicfa328871356:0.15300229)52.374518:0.050452219)97.327161:0.43101138,Ea_Polpa281203229:0.49664982)100:1.0750972,(('Polinton-2_HM_15p':1.4096671,'Polinton-3_HM_7p':0.89560131)99.975151:1.8424503,((env138528942:0.43085336,env140633813:0.73940691)51.652062:0.13516332,env141064925:0.86632892)81.226045:0.56015695)38.06881:0.11806152)33.270335:2.250855e-06)69.962782:0.078084444,(((env136856601:1.0205204,zs_Tetvi357542005:1.045376)94.112891:0.53770766,env140255215:0.81024178)78.071219:0.27409007,env138053378:1.3154139)39.014962:0.067320713)64.915931:0.11426067,(El_Salsp326437694:1.867594,(env136818292:1.3099767,env144072741:1.3498903)59.46756:0.22516957)55.038786:0.19082597)78.749192:0.13397205,(((('ATP-1_EIp':0.9296665,Ew_Triva123162229:1.4931673)68.877345:0.43685824,Ea_Entdi167386300:1.2832528)83.879066:0.52006723,(E2_Giain253746051:2.5299554,(Ew_Triva123188127:0.40915691,Ew_Triva123420539:0.39968755)99.154383:1.4874116)36.500463:0.09805346)54.346508:0.16981206,E2_Giala308159247:2.1550544)64.720887:0.21631609);
