# Supplementary material for: Virophages, polintons, and transpovirons: a complex evolutionary network of diverse selfish genetic elements with different reproduction strategies
Source: Virol J. 2013 May 23;10:158. doi: 10.1186/1743-422X-10-158 (PMC3671162; doi:10.1186/1743-422X-10-158)
Supplement: Additional file 3 — Multiple sequence alignments and phylogenetic trees computed using TreeFinder and PhyML (Newic format). [file 1743-422X-10-158-S3.zip › trees_aln4trees_2013/ATP_plus.phy_phyml_tree.nw]

(PC2-1_CBp:0.0229328082,El_Caebr268568730:0.0466482513,((u2_Amsmo9964464:0.5391700879,u2_Melsa9631462:0.6990515041)94:0.3416385022,((u1_Crovi115531818:0.4474560528,(u1_Fowvi41023481:0.2838253275,(u1_Orfvi197344483:0.1702344878,(u1_Vacvi6969825:0.2861052201,u1_Tanvi157939745:0.2719001537)69:0.1558700974)68:0.1246476289)48:0.1018572529)100:0.9547193884,(vi_uncvi189036186:1.7750349091,((((Ew_Triva123188127:0.3046224062,Ew_Triva123420539:0.3193637231)100:1.1720547132,(E2_Giain253746051:1.8925060046,(Ea_Entdi167386300:1.0892090134,(ATP-1_EIp:0.7284967549,Ew_Triva123162229:1.1683748200)77:0.3327882529)45:0.4147804606)25:0.0000147565)9:0.2522150916,(((env136571342:0.5078626145,((E8_Ectsi299472766:0.0000010985,q3_Ectsi13242498:0.0135075646)100:0.3554009074,(q3_Felir38683659:0.0569796816,q3_Felsp197322436:0.0973364459)100:0.1915047796)98:0.2245929146)58:0.0000713249,((q1_Parbu340025835:0.5231047156,(((env140003337:0.7279953393,env137911513:0.1683796071)49:0.1358424699,(env136365604:0.3020854144,(env136248075:0.5363395535,(env137537064:0.1766130187,q2_Emihu347482349:0.1302874272)100:0.7549066082)53:0.2176348287)19:0.0527329281)54:0.2396164723,((q7_Hetak16151622:0.4176302079,(env143374463:0.2400407566,((q0_Ostvi163955071:0.0470955063,q4_Micsp313768295:0.0289285756)87:0.1318863172,(env136809839:0.0567623457,env142910051:0.0383568082)93:0.0855992627)61:0.0562411219)88:0.1080291965)22:0.0401613890,(((env135285427:0.2897376998,(env144082724:0.1454282874,(env138573100:0.1799918208,((zn_Phagl357289600:0.2343919224,(zn_Phagl357289601:0.0000000001,zo_Phagl357292397:0.0000000001)99:0.0298472421)93:0.0286245876,(env143765682:0.0296222581,(q6_OrgLa322510542:0.0036796099,q6_OrgLa322510960:0.0241248102)97:0.0590489719)38:0.0126545589)100:0.1078491348)58:0.0536911317)62:0.0357136280)48:0.0651095883,(env135253476:0.3824965843,(env138071770:0.2702857859,(env144049216:0.1552188229,env143984017:0.1764702803)54:0.0357563280)92:0.0897678572)31:0.0563137930)14:0.0365737429,(((n2_Acapo311977822:0.1613220914,(n0_MouMo371945023:0.0404029280,n2_Megch363539780:0.0298422026)100:0.1248574718)100:0.3020463211,(env136460182:0.3597372618,(env139871739:0.3364299238,(z2_Cafro310831328:0.1812398477,(env136441468:0.0636081603,env136597389:0.1289605604)95:0.0947244084)99:0.1632780600)36:0.0332587722)40:0.0548589592)94:0.1379612764,(env143977723:0.1796372432,env144202106:0.4825874615)16:0.0525674550)8:0.0364892542)40:0.1263500841)22:0.0457198383)7:0.0325179573)22:0.0426532317,(((l2_Crisn323339208:0.0324005985,l5_Frovi325384:0.2354872790)72:0.0860979550,(l3_Lymdi13358448:0.1972436766,(l4_Afrla8247735:0.0181622882,l4_Turre47118296:0.0144401466)100:0.2654549643)96:0.1703583467)100:0.4742784058,((ze_Lausa327409704:0.4339036490,ze_Marse284504185:0.1301915741)100:0.7485953268,((env136167289:0.1909245287,env138173042:0.3336244019)93:0.2037143699,((env136190529:0.3639692623,(l1_Invir109287966:0.1245792866,l2_Wisir339906066:0.0541927187)100:0.2181056283)52:0.0698996350,(l2_Invir15078788:0.2255532377,(b1_Diapu327198742:0.2336741305,(b1_Spofr115298612:0.2116988619,b1_Trini116326781:0.1472313999)99:0.3664929315)66:0.0788892873)85:0.0848999432)24:0.0578273225)44:0.0685897815)36:0.0724242123)73:0.1889607235)31:0.1147029426)72:0.3607495952,(Ec_Tetth18481472:1.0931941741,((n0_Acaca351737817:0.0000061223,n2_Acapo311978049:0.0736155214)100:1.3481927079,(n0_MouMo371944625:1.0381260498,n2_Megch363540482:0.9204222352)61:0.2978246072)34:0.0965125098)26:0.2411436004)8:0.1795532442)0:0.0934469582,((((El_Salsp326437694:1.4158175578,(env136818292:0.9696608055,env144072741:1.1066743253)39:0.2213493983)6:0.1623226468,((env138528942:0.3135915640,(env141064925:0.6948578648,env140633813:0.5246704505)52:0.0788563590)97:0.5792241350,((env138053378:0.8747564553,(Ea_Polpa281203229:0.3641909765,(Ea_Dicfa328866024:0.3368081875,(Ea_Dicfa328871356:0.1219368996,Ea_Dicfa328869716:0.0000009049)45:0.0373944926)100:0.3578590233)100:0.7899762229)22:0.1595569215,(env140255215:0.6431643681,(env136856601:0.8072167359,zs_Tetvi357542005:0.7987786176)89:0.4248295875)48:0.2087969683)6:0.0507202392)3:0.0383560731)0:0.0561783100,((env142195128:0.3666071855,env142204203:0.3112332571)100:0.7815145650,(((env140707634:0.7460853049,((El_Acypi328724379:0.4694575996,(ATP-2_TCp:0.4001122324,(ATP-3_TCp:0.2949275045,((El_Glyfl190702373:0.1123167106,s1_Cotco57659646:0.2178452145)100:0.1508644196,(Polinton-3_NVi_2p:0.2157265497,(Polinton-4_NVi_3p:0.1192399714,(Polinton-1_NVi_2p:0.1501965659,Polinton-9_NVi_5p:0.1436158053)32:0.0570862269)32:0.0467386563)97:0.1677672419)98:0.1877741041)52:0.0817270108)83:0.1093795673)100:0.3201622111,((ATP-2_CBp:0.1891776653,(ATP-1_CBp:0.1237878550,El_Caere308475922:0.1488011879)99:0.0890762448)100:0.4202891090,(env136524294:0.5638152791,(El_Hydma221117082:0.3702505213,(El_Hydma221091362:0.1515365516,(El_Nemve156363196:0.2243640347,(El_Hydma221105118:0.1548733496,Polinton-1_HM_6p:0.1984984254)72:0.0778716760)58:0.0635546957)91:0.1429639245)96:0.1419684801)75:0.0587889871)47:0.0723676928)100:0.3807658409)42:0.1004543720,((E8_Phyin301094280:0.4846945259,E8_Physo348667317:0.5065633451)100:0.7831186867,(E8_Physo348669705:0.9083283810,(env141191020:0.3281389859,env141005594:0.6029022280)67:0.1902384191)49:0.0749378881)54:0.1861526107)19:0.1058948003,(El_Caere308476515:1.1668644670,(ATP-1_DYp:0.5159686720,((El_Xenop301606877:0.6449789404,(ATP-2_SM:0.0348702150,(ATP-1_SM:0.0996444829,Polinton1_SM_2p:0.1104068539)50:0.0285930886)100:1.0106718107)32:0.0889962277,(env142576576:0.7395442419,((ATP-1_CIp:0.2732441073,ATP-2_CIp:0.1213969737)97:0.4063537491,(Polinton-8_NVi_8p:0.5378406617,(ATP-1_TCp:0.3076137011,Polinton-5_NVi_3p:0.4574810265)57:0.0964671828)49:0.1047323714)53:0.1573938037)26:0.0610632219)29:0.1400002883)28:0.1709710517)97:0.5756204916)38:0.1770334139)10:0.1582035989)2:0.1645086430,((c1_Afrsw229891993:0.0000008379,c1_Afrsw9628186:0.0727593403)100:1.4996221546,(E2_Giala308159247:1.7081819946,((Polinton-3_HM_7p:0.7964723212,Polinton-2_HM_15p:0.9327993954)100:1.0794100362,((zf_Mavir326439163:0.1261494631,ALM_ORF11:0.4934098137)100:1.1614764306,(env136185112:1.6842704884,(vi_Spuvi195982534:0.5727661698,((YSLV1_ORF01:0.2822907203,(env139742087:0.3879770275,YSLV4_ORF01:0.2484671743)75:0.1189286196)74:0.1782214876,(vi_OrgLa322510450:0.4846048360,(YSLV2_ORF01:0.5632467602,(env136472150:0.6744497638,(env136179552:0.4481842722,(YSLV3_ORF01:0.2415302711,env137739104:0.4051436997)78:0.1174002923)85:0.3770917414)44:0.1754143663)43:0.2443378006)20:0.2148284148)33:0.4786982854)51:0.5083329272)53:0.2314593368)72:0.4239682916)27:0.1776714506)5:0.0977282743)1:0.1105433184)0:0.0488973853)4:0.1420735009)2:0.1024877259)53:0.3992196405)100:1.5032080206);
