# Supplementary material for: Virophages, polintons, and transpovirons: a complex evolutionary network of diverse selfish genetic elements with different reproduction strategies
Source: Virol J. 2013 May 23;10:158. doi: 10.1186/1743-422X-10-158 (PMC3671162; doi:10.1186/1743-422X-10-158)
Supplement: Additional file 3 — Multiple sequence alignments and phylogenetic trees computed using TreeFinder and PhyML (Newic format). [file 1743-422X-10-158-S3.zip › trees_aln4trees_2013/GIY.phy_phyml_tree.nw]

(Physo348667318[1..98]:0.0379927700,Physo348690372[1..98]:0.0131808080,(Physo348680858[1..98]:0.2174036168,((Physo348669710[1..101]:0.0016330478,(Phyin301100174[1..101]:0.0640997728,Physo348666798[1..101]:0.0680089529)37:0.0330069372)96:0.3471730357,(Physo348675267[1..100]:0.4775572326,(((env138181926[4..103]:0.6610899965,((env139722826[5..106]:0.2216034336,(env138113840[8..107]:0.1590866528,env143984435[9..110]:0.2635274639)39:0.0315152113)83:0.1419378142,((env136864145[1..93]:0.6832451357,(env136814636[11..109]:0.5113894046,(env143891361[14..113]:0.2374809154,(zn_Phagl357289605[2..103]:0.5433728009,env141311084[2..103]:0.4589601161)50:0.2041941827)24:0.0253432628)32:0.1101775687)20:0.1325929040,(env136411477[8..103]:0.4390135417,(OLV_OLV1_322510447[8..109]:0.4025599455,(zn_Phagl357289896[5..107]:0.5448873780,(env136634862[8..101]:0.9565598174,(env136514003[13..107]:0.4129365742,(env141452369[13..113]:0.1917509597,(env136423233[14..114]:0.1301022059,env138915422[23..113]:0.2587204088)66:0.0607778497)39:0.1368852252)56:0.0961479138)9:0.0000164263)48:0.1976305688)49:0.0726614538)26:0.1285490470)11:0.0824342782)8:0.0699951849)67:0.6582843412,((((env139600624[9..99]:0.5700464614,((env138114814[22..110]:0.5021732108,env142032154[9..106]:0.0219410702)98:0.6527857704,(env136834482[3..99]:0.3308537992,env136843454[6..101]:0.3406714753)54:0.1217901272)20:0.1003704853)50:0.2587543563,(Mavirus_MV06_326439154[2..98]:0.4059662678,env134338850[1..91]:0.8667440427)47:0.1305857500)9:0.0789248985,(env136861278[45..128]:0.6140892579,OLV_OLV24_322510468[7..95]:1.0715079473)7:0.1316516686)6:0.0514428946,(env138508026[4..106]:0.5652892961,env139465154[8..105]:0.5861680214)82:0.4671860494)9:0.0716125846)6:0.1433668941,((l2_Invir15078732[2..94]:0.3297806229,l2_Invir15078859[2..94]:0.3404772162)100:0.4812986251,((((f3_Staph119967901[1..85]:0.4381151960,(Bp_Desba302341993[306..398]:0.4452606066,(Bp_Thivi350558325[307..400]:0.3296841411,Bp_Polsp91787800[308..401]:0.2323405645)59:0.0461281938)93:0.4050962477)83:0.4727769352,(q1_Parbu157953154[14..106]:1.0939151937,Bi_Grama374310784[3..94]:0.3650942990)16:0.1212748290)8:0.1155177935,(Bf_Bacth228904744[1..89]:0.4269973949,Bf_Tursa293375211[2..92]:0.6199380189)29:0.3074654813)10:0.0658083409,(((Bf_Brela339009569[1..93]:0.4846015613,(Bh_Ktera298250151[3..91]:0.3617684033,Bd_Deigo380003012[5..96]:1.1689279913)16:0.0716807148)12:0.1038551255,(Bf_Blahy225573770[3..93]:0.2768202701,(Bf_Bacam328911557[5..96]:0.7001128443,(f1_Bacph347449799[2..92]:0.3649314057,(Bf_Clocl357052693[5..95]:0.4744968098,(Bf_Bacce52141818[1..91]:0.3653164525,Bf_Blaha260588216[8..98]:0.3538602818)65:0.1781745922)19:0.1116388135)14:0.0486135536)19:0.0808189287)14:0.0469110896)2:0.0794120535,(f1_Aciph326536376[1..93]:0.6414424767,(Bf_Bacam380498739[1..91]:0.7285541598,(Bb_Psyto91214514[1..91]:0.4440600469,((El_Ustma122055996[196..291]:0.3261185463,(El_Talst380702134[62..157]:0.2950053335,El_Canme62736227[86..183]:0.3116579645)78:0.2203454525)89:0.3223343433,(El_Podan227402[42..135]:0.4827024821,(El_Pelma378829174[51..140]:0.4398382469,El_Sorma336238085[79..171]:0.4185485160)40:0.0427740396)98:0.4779672266)75:0.2823442597)58:0.2425284915)42:0.1640751516)11:0.1384528284)60:0.2121291376)27:0.3009406684)41:0.4151679654)88:0.3608579244)94:0.2713810516)97:0.2852860230)98:0.1250630029);
