# Supplementary material for: Virophages, polintons, and transpovirons: a complex evolutionary network of diverse selfish genetic elements with different reproduction strategies
Source: Virol J. 2013 May 23;10:158. doi: 10.1186/1743-422X-10-158 (PMC3671162; doi:10.1186/1743-422X-10-158)
Supplement: Additional file 3 — Multiple sequence alignments and phylogenetic trees computed using TreeFinder and PhyML (Newic format). [file 1743-422X-10-158-S3.zip › trees_aln4trees_2013/GIY_plus.4tree]

>Bp_Desba302341993[306..398]
TNGIIYLIVHSSSQKQYVGLTQTIERRWEDHISQANLNINKHSLHAAIRNSGASAFSIAIIDHGTTKHDLEEKEKFWINMLN---TRPYG
>Bp_Thivi350558325[307..400]
GEGIVYLVTHLISEKKYVGITQSLERRWEYHVEQAKAHINKKSLHAAIREFGASAFTVDEIDVGNSKGSLEAKERRWIEWLGTLAPDFNI
>Bp_Polsp91787800[308..401]
AAGLIYLVTHVASGKRYVGLTQTLERRWTYHLQQARAHVGADSLHAAIREHGSNAFTMVQIDSGTTKVDLEQKERHWINAYGTLVPAYNI
>Bd_Deigo380003012[5..96]
PSAGIYAIQNLDNGRIYVGGSVDVDRRIRVHQTHLARQSDNPHIRQDITTYGPTVFRISILQRTFSTQELAELEQLWADRLGAFETGNIR
>q1_Parbu157953154[14..106]
IKQYVYIIRNKINEDMYIGITYDFNKRMKSHKRRSIA--GETKLYNSIRKYGWKNFEKEIIEVVYCRTEVFELEKFYIEEFDGLNSTGGD
>Bf_Tursa293375211[2..92]
IKIIIYKITCTSNQKIYIGQTETLEKRFSRHIGYQKD--HDTKFYRAIKKYGPDKFCIEQIDVAVTQEELDEKELYWINYFDAVNKGNTK
>f1_Aciph326536376[1..93]
MSAGIYKIHNKCTNKCYVGSTKNFESRWKQHLSNLQNKHSSIKLQRSYNKHGIDAFEFEVIEELP-RTIIIQREDYWISQLN--SKQGYN
>El_Podan227402[42..135]
DKSGVYCLINKINGHSYVGSSINLASRMKNYLNNTFLSRVNMPIVKALLKYGQSNFSLLILEHH--VKSLIIRETYFITTVAPYYNIKQG
>El_Sorma336238085[79..171]
GKSGVYRWVHKGSGKSYVGSSTLLNDRFRRYFNHSYLSSGASLICKALLKYGYTGFRLEILEYCP-ISIVLDREQFYIDKLNPEYNIKIA
>El_Pelma378829174[51..140]
NKSGIYCWTNYLNGKTYVGSGINLAKRLTSYYNRNELR-NPRPITESLLKYGYHNFTLDILEYCS-EDKLIEREQFYLNILVPEYNIKYA
>l2_Invir15078732[2..94]
KIGYIYAIENNLNDEVYIGSTRTIEERFSEHKASARR--PTCTFHKFMSLHGIEHFKIIELKKIEVFFELQALEESYIRDYGSLNTIGVN
>l2_Invir15078859[2..94]
RKGYIYVIENNFDNHVYIGSTDSLENRFRRHKADALK--PSCLFHTYMKKHGVDNFVIKLLKEVEIILDLHLLEQNFIKDYGTLNTLGKL
>f3_Staph119967901[1..85]
--MIIYCITNKLNGKQYVGQTNTLDYRYKQH-CRC----NRSYIGRVIKKYGKENFTIEEIDNAMFIEDLNVKEQHWISKLGTMKPNYNL
>Bf_Bacam380498739[1..91]
-MKGIYQITNKHNGKKYIGSSINVFKRWEQHINDLHYVHHSHILQKDWDKHSLNDFTFEILEHVEKKKDLLKIEQMWLDGEDTDGLYVLS
>Bf_Bacth228904744[1..89]
-MICIYRLRNKINEKNYIGQTTNFKRRMIRHKADSKHE-PIYKIHRAIKKYGIDNFEITVLEECT-EEMLDEREIYWVSHFDSFNNGNMT
>Bi_Grama374310784[3..94]
IYGYIYLIRNRIDGKVYIGQTRTIEQRWKQHKKEARAR-SNAHLYCAMRKHGLESFDIVCLHQAFSKAELDDMERRAIFTHDSMNPDGYN
>El_Ustma122055996[196..291]
PFSGIYMIVNLITEKYYVGSAGNLYMRFHKHLFSFT---GNKRVANAVNKYGLSEFAFLVLEIVPDSTLLLNREDYYLETLKPEYNIPLA
>El_Talst380702134[62..157]
NKAGIYLILNKVTLDYYIGSASRFYSRFHKHLIGLV---GSKIVKNAVRKYGINNFAFIVLELFPVNKKLLNIEDFYIKSLLPNYNITEA
>El_Canme62736227[86..183]
SKSGIYIIINKVSRNYYIGSANNLYRRFHNHLLTSNR--GSKIVQRAVNKYGLNNFVFAIIEYYPVKQELLALETSYIGLLLPKYNITEA
>Bb_Psyto91214514[1..91]
-MHGIYQILNIENGDCYIGSAVNLQKRTNQHLSMLRRISKHIHLQRTWNKYGEENFEINILEKVADRNDLIQREQFFIDKFKPAYNVIVA
>Bf_Brela339009569[1..93]
MESGVYKITCLVNRKIYIGSSKDAEKRHFQHWQALKRTHHNIHLQRAWAKYGEENFSFEIIEKLD-PNKLIEREQYWLDQTKCYMSEGFN
>Bf_Bacce52141818[1..91]
MKSGIYLIENVINNKKYVGQSLNVAYRISKHKCCLRKTHENQYLQRSFVKYGEENFQFTILEYCE-VEMLDEREVFYINFFDSMNFEGFN
>Bh_Ktera298250151[3..91]
EKPGIYAIRHLISGKVYIGSASNISKRWHRHKKDLRLRHKNEHLQYAWTKYGEEAFVFEILEL---TSELDLREQFWIDYTGCINPDGYN
>Bf_Bacam328911557[5..96]
KLRGIYKIVNTVNNKVYIGSSVDIESRHQEHKRDLRNKHHNYLLQRDWNKYGEESFEFVTISTHDTKCKLSVLEFETIEEYKKHHTINIS
>Bf_Blahy225573770[3..93]
NISGIYKITNNVNGKFYIGSSQNISRRWYDHKRELRIKHHNKYLQRAWNKYGEENFSFEIVEECK-VEELSDREQLYIEKYV--NSDCYN
>Bf_Clocl357052693[5..95]
RICGIYKIVNELNNKMYIGQSINIYERWRHHKIQLRHKHHNSHLQNVWNKYGEQNFQFVIIEECS-ESVLDVREIYYITKYNTFVHSNAK
>Bf_Blaha260588216[8..98]
ELCGIYCIENTINEKKYIGMSRNIKRRWNEHKSYLNNTHANQYLQSAWIKYGETNFNFYVLELCE-EKNLSERECHYIKLYKSMSHQGYN
>f1_Bacph347449799[2..92]
KICGIYCIKNIKNNKVYIGSSSNMKYRWSRHKSDLNCRHDNKHLQNSWNKYGENNFIFISLEEIE-GDKLTEREQFYIDKYNSMDIKGYN
>OLV_OLV24_322510468[7..95]
KKYLIYMICCNVTNKKYIGHTSNLTSRLAVHLSTYKNS-CMCTSKEVFK--G-ENYNCIVLEDNL-KLKAKERELFYMGVFDVVNKNP--
>env138508026[4..106]
RKGIVYKITDNTNDNCYYGATQKLHQRISGHKRDYKRCNHQSQYTYSAINIKNDNYSYDVVEEIETKKELLERELFYIRTFPCVNIIKNP
>env139465154[8..105]
MKGYIYKIVDNTNNNTYYGSTQKINHRMNSHRECLRKKSKITGLTEAVKIMNEDYYNEVVEE-VDFKIELLTRERYWIENNECINIVPTR
>env134338850[1..91]
-----------GCELVYIGSTQSLSTRLSKHRFKAFQKPNITSSKLFWFSINDTEVKIELLESYPCRKELHERERFYIELYRVINSKPFR
>env136861278[45..128]
IKSKIYKVYCDISKKTYYGSTLTLNQRLQCHKS------SDRIVSREMKDP-----KIFLVEDYPCKKELLTKEKEYIMNNECINKSPLR
>Mavirus_MV06_326439154[2..98]
EGRRIYKLHSTDHENVYYGSTHPLNQRLSKHKADYKQLVGTCTTSRVLFERAPENVKIELMEEAT-ELNYLERERYYIDNYKCVNKNPSR
>Physo348666798[1..101]
MIGSVYKIVCSQSDICYVGSTNLLKHRMSGHRSNFKREESEIAIYPYFRKYGPYAFKIILIKQYEVRAQLLAYETLWINKFKCVNKVPFG
>Phyin301100174[1..101]
MIGSIYKIVCSQSEICYIGSTNLLKHRMIGHRSQFKRDESEFAIYPYFRKYGPYEFKIMLIKQYDVRHQLHAYETLWINKFKCVNKVPFA
>Physo348669710[1..101]
MIGSVYKIVCSQSDICYVGSTNQLKHRMIGHRSQFKRDDGEIAIYPYFRKYGPYEFKIMLIKQYEVRNQLRAYETLWINKFKCVNKVPFG
>Physo348680858[1..98]
MIGHIYRIIHLESDVQCVGSTNEPRMRWQKHKQHYHEVSGKCEIYPYFQEHGINKFKLIPIKTYDVRKHLEAYESLWISKLACVNKVPFQ
>Physo348667318[1..98]
MIGHIYRIIHLESDIQYVGSTNEPRKRWQAHKSALVRTKGTVSIFPYFQEYGIDQSKLIPIKSYDVRKCLLAMEQLWVSKLRCINKNPFL
>Physo348690372[1..98]
MIGYIYRIIHLESDIQYVGSTNEPRKRWQAHKSAFVRTKGTVSIFPYFQEYGIDQFKLIPIKSYDVRKCLIAMEQLWISKLRCINKNPFC
>env136634862[8..101]
ANTSVYVIKDPSVTDVYVGHTVNIAKRAFQHEKCAKT--SDRKVYAFIREHGWDNWYMEVLDMVRCRGHAHLEELYWYKKLKTLNAIPG-
>env136864145[1..93]
ERLNAFE----QRRRKMVGSTTNFSRRKSQHKECCNNKSYNIKLYKTIRELGWDNFEMVLVAKCPCKMELHAKEFEYQQLFDNMNTHAY-
>zn_Phagl357289605[2..103]
SGYSIYKFCETMCDKLYAGHSKNLYTRKKTHKSRCNNNSYTDKVYQTIREFGWNNWKMVEIEECDIKKLARQREQYWIDKLGSLNTNAF-
>OLV_OLV1_322510447[8..109]
SKTIMYKIVDLNVKDCYVGHTINMTKRKWAHKSRCHNKDHNLKIYQIIRENGWSNWSMLLVEEFPCKYEACKRERELYEEIEKMNMVPYR
>zn_Phagl357289896[5..107]
SNTVIYRFYDPDIDPDYIGHATNFVKRHSLHKCRCNNNSYHYKVYKYIRENGFDNWKFEILEYANLKDEAKTLERHHIETFKVLNKLPA-
>env136514003[13..107]
SNTVFYQISDPANQDVYVGYTTNLVRRKTAHKQGCNNKSYNLKVHDYIRHYGWDNWRVDIIAFHECQEDAIAKEKEYIVSHNTLN-----
>env141452369[13..113]
SNTIFYKIYDASIDDLYIGHTTNFVQRKYAHKQGCKNKSYNCKLYKTIRDNGWDNWMMEIIAFHNCLYAAKKLEQSYFEDYKTLNSIPLP
>env136423233[14..114]
SNTIIYKITDSNISDLYVGHTTNFVQRKHAHKQSCINKSYKCKLYDVIRNNGWKNWKMEIINFFNCHYEARKKEQEYFFSLNTLNSIHYA
>env138915422[23..113]
SNTIIYKIYDETIRDVYVGHTINFVQRKTAHRLSCTNKLSGCKLYEVIRNNGWDNWNMSIVGFYNCLYEARQKEQEHFIALK--------
>env138181926[4..103]
KNGLIYKLVTYITEN-YIGSCCDYNERKGQHKIDCNNNGYSNYKYKFIRENGIDNWSMIIVKEFPCKRELEKEERVQMDLLGELNTNPF-
>env141311084[2..103]
RQYYIYKLELEECDNIYVGSTYDWDERKQSHKDNCNNNSHNQLKYKTMREYGYDNWNMIQLEKCDIDKEAHKIEEKWRKELDKLNMKAF-
>env136411477[8..103]
KNSCIYKIVNPEIEDCYVGSTTNFRGRKSNHKSRCKC--ETLFLYNFIRANGWENWDMILLENCENARELEKREREYFDELKTLNQKPY-
>env139722826[5..106]
ENSVIYKLVDQDNENIYIGSTTNFRNRKLQHKNNCLNDYHNLPVYKYIRDNGWNCWEMIAIENFKCKRELEIRERFHIEELKKLNKIPTR
>env143984435[9..110]
ENSIIYKIKDYDDKTIYIGSTSNFKNRKNRHKFSCINKDFNLTVYQFIRDNGWDNWVMTPIEQYPCKKELEIRERYHIDLLRTLNRKPTR
>env138113840[8..107]
ENSIIYKLCDLENENIYIGSTTNFTRRKCGHKNICYNKSYYYTVYQFIRDNGWDEWQMIPIEVFPCKKELEVRERYHIELLKKLNIIPT-
>env143891361[14..113]
SKIIIYKLVDYENANIYVGSTVDFTSRKYLHKNICCNNNHNCKVYQTIRENGWNEWNMIEIEKYPCKREAEAREEWWRCELNNLNSKAF-
>env136814636[11..109]
SNTIIYKLEHEDDKTLYVGSTTDFIRRKASHKSHCNNNSYNCKVYKMIRDNGWSAFKMVELKKFPCANEAFAEEENFRKALKIMNSYAY-
>Physo348675267[1..100]
MIGRIYKISNADDSIVYIGSTKPLWQRFSEHKCKFRRINSKTAIYYHFREHGVENFTISLISEHEIRKSLLSFEQLAIDSTQVINKQALR
>env138114814[22..110]
DCGKIYVIKCKYDDTLYVGSTRTLEDRFKSHKGN-----KLQSLYKYVNDD-WDNWYIELYEDYPCKNHLEKREGELQREIATINKNAGR
>env142032154[9..106]
KRGKIYTIRCKYDDNLYVGSTQQLSVRMGEHRCNREKKQPDTTLTKAVC--GWDNWYIELYENYPCKQELEKREGQVIRELGTINRCAGR
>env139600624[9..99]
QNGKIYKIITANSDDVYIGSTQPLKRRLSRHVWDFKH--NRCKSSEKILKQG--DYSIVPIKDFPCKIELCREEGLYQRQLKCVNSVAGR
>env136834482[3..99]
KNGKIYCIRSNQTDDIYIGSTTPLHKRFYQHRSNYKRKNGTNKNYMTSYKIEYDDAYIELIEEFECRMELNRREGEVIREMDCVNKRAGR
>env136843454[6..101]
SKGKIYTIRSHQTDDIYIGSTQSLSERLRGHKKKFNSTKGNYVTSYEIVKY--DDAYIELLEDCECKEQLLKREGKFIREMDCVNKQAGR
>YSLV1_ORF09
PDGVIYKLESVLAKLVYYGSSENIDKRMAHHRLAYERKTNNRCVYKVME---QPDCKLTILERKP-AIELQKRESYYISTFPCVNERSFG
