# Supplementary material for: Virophages, polintons, and transpovirons: a complex evolutionary network of diverse selfish genetic elements with different reproduction strategies
Source: Virol J. 2013 May 23;10:158. doi: 10.1186/1743-422X-10-158 (PMC3671162; doi:10.1186/1743-422X-10-158)
Supplement: Additional file 3 — Multiple sequence alignments and phylogenetic trees computed using TreeFinder and PhyML (Newic format). [file 1743-422X-10-158-S3.zip › trees_aln4trees_2013/GIY_plus.afa]

>Bp_Desba302341993[306..398]
------------------------------------------YTNGIIYLIV---HSSSQ
KQ-YVGLT-TQTIERRWEDHISQA-NLGNIK-----NKHSLHAAIRNS-G-ASAFSIAII
DHGT--T----KHDLEEKEKFWINMLN--------TRIPYGY------------------
------------------------------------------------------------
---------
>Bp_Thivi350558325[307..400]
-------------------------------------------GEGIVYLVT---HLISE
KK-YVGIT-VQSLERRWEYHVEQA-KAGHIK-----NKKSLHAAIREF-G-ASAFTVDEI
DVGN--S----KGSLEAKERRWIEWLG-----TLAPDGFNI-------------------
------------------------------------------------------------
---------
>Bp_Polsp91787800[308..401]
-------------------------------------------AAGLIYLVT---HVASG
KR-YVGLT-IQTLERRWTYHLQQA-RAGHVR-----GADSLHAAIREH-G-SNAFTMVQI
DSGT--T----KVDLEQKERHWINAYG-----TLVPAGYNI-------------------
------------------------------------------------------------
---------
>Bd_Deigo380003012[5..96]
-------------------------------------------PSAGIYAIQ---NLDNG
RI-YVGGS--VDVDRRIRVHQTHL-ARGQS------DNPHIRQDITTY-G-PTVFRISIL
QRTF--S----TQELAELEQLWADRLG-----AFETGYNIR-------------------
------------------------------------------------------------
---------
>q1_Parbu157953154[14..106]
-------------------------------------------IKQYVYIIR---NKINE
DM-YIGIT--YDFNKRMKSHKRRS-IA---------GETKLYNSIRKY-G-WKNFEKEII
EVVY--C----RTEVFELEKFYIEEFD-TFHNGLNSTPGGD-------------------
------------------------------------------------------------
---------
>Bf_Tursa293375211[2..92]
-------------------------------------------IKIIIYKIT---CTSNQ
KI-YIGQT-SETLEKRFSRHIGYQ-KDE--------HDTKFYRAIKKY-G-PDKFCIEQI
DVAV--T----QEELDEKELYWINYFD-----AVNKGYNTK-------------------
------------------------------------------------------------
---------
>f1_Aciph326536376[1..93]
-------------------------------------------MSAGIYKIH---NKCTN
KC-YVGST--KNFESRWKQHLSNL-QNQKH------SSIKLQRSYNKH-G-IDAFEFEVI
EELP-----YERTIIIQREDYWISQLN-------SKQNGYNIA-----------------
------------------------------------------------------------
---------
>El_Podan227402[42..135]
-------------------------------------------DKSGVYCLI---NKING
HS-YVGSS--INLASRMKNYLNNT-FLKSRQN----VNMPIVKALLKY-G-QSNFSLLIL
EHH------VEVKSLIIRETYFITTVA-----PYYNILKQG-------------------
------------------------------------------------------------
---------
>El_Sorma336238085[79..171]
-------------------------------------------GKSGVYRWV---HKGSG
KS-YVGSS--TLLNDRFRRYFNHS-YLSSSKR----GASLICKALLKY-G-YTGFRLEIL
EYCP-------ISIVLDREQFYIDKLN-----PEYNILKIA-------------------
------------------------------------------------------------
---------
>El_Pelma378829174[51..140]
-------------------------------------------NKSGIYCWT---NYLNG
KT-YVGSG--INLAKRLTSYYNRN-ELNR-------NPRPITESLLKY-G-YHNFTLDIL
EYCS-------EDKLIEREQFYLNILV-----PEYNILKYA-------------------
------------------------------------------------------------
---------
>l2_Invir15078732[2..94]
-------------------------------------------KIGYIYAIE---NNLND
EV-YIGST-LRTIEERFSEHKASA-RRR--------PTCTFHKFMSLH-G-IEHFKIIEL
KKIE--V--NSFFELQALEESYIRDYG-----SLNTINGVN-------------------
------------------------------------------------------------
---------
>l2_Invir15078859[2..94]
-------------------------------------------RKGYIYVIE---NNFDN
HV-YIGST-VDSLENRFRRHKADA-LKR--------PSCLFHTYMKKH-G-VDNFVIKLL
KEVE--I--ISILDLHLLEQNFIKDYG-----TLNTLHGKL-------------------
------------------------------------------------------------
---------
>f3_Staph119967901[1..85]
---------------------------------------------MIIYCIT---NKLNG
KQ-YVGQT-INTLDYRYKQH-CRC------------NRSYIGRVIKKY-G-KENFTIEEI
DNAM--F----IEDLNVKEQHWISKLG-----TMKPNGYNL-------------------
------------------------------------------------------------
---------
>Bf_Bacam380498739[1..91]
--------------------------------------------MKGIYQIT---NKHNG
KK-YIGSS--INVFKRWEQHINDL-HYGVH------HSHILQKDWDKH-S-LNDFTFEIL
EHVE--K----KKDLLKIEQMWLDGED-----TDGLYNVLS-------------------
------------------------------------------------------------
---------
>Bf_Bacth228904744[1..89]
--------------------------------------------MICIYRLR---NKINE
KN-YIGQT--TNFKRRMIRHKADS-KHPE-------PIYKIHRAIKKY-G-IDNFEITVL
EECT-------EEMLDEREIYWVSHFD-----SFNNGYNMT-------------------
------------------------------------------------------------
---------
>Bi_Grama374310784[3..94]
-------------------------------------------IYGYIYLIR---NRIDG
KV-YIGQT-ARTIEQRWKQHKKEA-RAVR-------SNAHLYCAMRKH-G-LESFDIVCL
HQAF--S----KAELDDMERRAIFTHD-----SMNPDFGYN-------------------
------------------------------------------------------------
---------
>El_Ustma122055996[196..291]
-------------------------------------------PFSGIYMIV---NLITE
KY-YVGSAVTGNLYMRFHKHLFSF-T----------GNKRVANAVNKY-G-LSEFAFLVL
EIVPQKD-KIDSTLLLNREDYYLETLK-----PEYNIAPLAS------------------
------------------------------------------------------------
---------
>El_Talst380702134[62..157]
-------------------------------------------NKAGIYLIL---NKVTL
DY-YIGSAATSRFYSRFHKHLIGL-V----------GSKIVKNAVRKY-G-INNFAFIVL
ELFPEEVNKENNKKLLNIEDFYIKSLL-----PNYNILTEA-------------------
------------------------------------------------------------
---------
>El_Canme62736227[86..183]
-------------------------------------------SKSGIYIII---NKVSR
NY-YIGSAQTNNLYRRFHNHLLTS-NRK--------GSKIVQRAVNKY-G-LNNFVFAII
EYYPFIVTNDNKQELLALETSYIGLLL-----PKYNIETEA-------------------
------------------------------------------------------------
---------
>Bb_Psyto91214514[1..91]
--------------------------------------------MHGIYQIL---NIENG
DC-YIGSA--VNLQKRTNQHLSML-RRYIS------KHIHLQRTWNKY-G-EENFEINIL
EKVA--D----RNDLIQREQFFIDKFK-----PAYNVRIVA-------------------
------------------------------------------------------------
---------
>Bf_Brela339009569[1..93]
-------------------------------------------MESGVYKIT---CLVNR
KI-YIGSS--KDAEKRHFQHWQAL-KRGTH------HNIHLQRAWAKY-G-EENFSFEII
EKLD-----GPPNKLIEREQYWLDQTK-----CYMSEVGFN-------------------
------------------------------------------------------------
---------
>Bf_Bacce52141818[1..91]
-------------------------------------------MKSGIYLIE---NVINN
KK-YVGQS--LNVAYRISKHKCCL-RKNTH------ENQYLQRSFVKY-G-EENFQFTIL
EYCE-------VEMLDEREVFYINFFD-----SMNFEKGFN-------------------
------------------------------------------------------------
---------
>Bh_Ktera298250151[3..91]
-------------------------------------------EKPGIYAIR---HLISG
KV-YIGSA--SNISKRWHRHKKDL-RLGRH------KNEHLQYAWTKY-G-EEAFVFEIL
EL---------TSELDLREQFWIDYTG-----CINPDKGYN-------------------
------------------------------------------------------------
---------
>Bf_Bacam328911557[5..96]
-------------------------------------------KLRGIYKIV---NTVNN
KV-YIGSS--VDIESRHQEHKRDL-RNGKH------HNYLLQRDWNKY-G-EESFEFVTI
STHD--T----KCKLSVLEFETIEEYK-----KHHTIYNIS-------------------
------------------------------------------------------------
---------
>Bf_Blahy225573770[3..93]
-------------------------------------------NISGIYKIT---NNVNG
KF-YIGSS--QNISRRWYDHKREL-RIQKH------HNKYLQRAWNKY-G-EENFSFEIV
EECK-------VEELSDREQLYIEKYV-------NSDFCYNIS-----------------
------------------------------------------------------------
---------
>Bf_Clocl357052693[5..95]
-------------------------------------------RICGIYKIV---NELNN
KM-YIGQS--INIYERWRHHKIQL-RHDKH------HNSHLQNVWNKY-G-EQNFQFVII
EECS-------ESVLDVREIYYITKYN-----TFVHSKNAK-------------------
------------------------------------------------------------
---------
>Bf_Blaha260588216[8..98]
-------------------------------------------ELCGIYCIE---NTINE
KK-YIGMS--RNIKRRWNEHKSYL-NNHTH------ANQYLQSAWIKY-G-ETNFNFYVL
ELCE-------EKNLSERECHYIKLYK-----SMSHQNGYN-------------------
------------------------------------------------------------
---------
>f1_Bacph347449799[2..92]
-------------------------------------------KICGIYCIK---NIKNN
KV-YIGSS--SNMKYRWSRHKSDL-NCNRH------DNKHLQNSWNKY-G-ENNFIFISL
EEIE-------GDKLTEREQFYIDKYN-----SMDIKFGYN-------------------
------------------------------------------------------------
---------
>OLV_OLV24_322510468[7..95]
-------------------------------------------KKYLIYMIC---CNVTN
KK-YIGHT--SNLTSRLAVHLSTY-KNQS-------CMCTSKEVFK---G--ENYNCIVL
EDNL-----DNKLKAKERELFYMGVFD---HSVVNKNRP---------------------
------------------------------------------------------------
---------
>env138508026[4..106]
-------------------------------------------RKGIVYKIT---DNTND
NC-YYGAT-IQKLHQRISGHKRDY-KRYCNGGYKNKHQSQYTYSAINIFK-NDNYSYDVV
EEIE--T-DENKKELLERELFYIRTFP-----CVNIIGKNP-------------------
------------------------------------------------------------
---------
>env139465154[8..105]
-------------------------------------------MKGYIYKIV---DNTNN
NT-YYGST-IQKINHRMNSHRECL-RKYKSGK----KITGLTEAVKIMIN-EDYYNEVVE
E-VD--F--NEKIELLTRERYWIENNE-----CINIVIPTRT------------------
------------------------------------------------------------
---------
>env134338850[1..91]
---------------------------------------------------------GCE
LV-YIGST-IQSLSTRLSKHRFKA-FQPKP------NITSSKLFWFSIFN-DTEVKIELL
ESYP--C--NSRKELHERERFYIELYRSRGISVINSKIPFRT------------------
------------------------------------------------------------
---------
>env136861278[45..128]
-------------------------------------------IKSKIYKVY---CDISK
KT-YYGST-TLTLNQRLQCHKS--------------SDRIVSREMKDP-------KIFLV
EDYP--C--NTKKELLTKEKEYIMNNE-----CINKSIPLRS------------------
------------------------------------------------------------
---------
>Mavirus_MV06_326439154[2..98]
-------------------------------------------EGRRIYKLH---STDHE
NV-YYGST-KHPLNQRLSKHKADY-KQWLVKG----GTCTTSRVLFERAATPENVKIELM
EEAT-------ELNYLERERYYIDNYK-----CVNKNIPSRT------------------
------------------------------------------------------------
---------
>Physo348666798[1..101]
-------------------------------------------MIGSVYKIV---CSQSD
IC-YVGST-FNLLKHRMSGHRSNF-KRWEEGKAT--SEIAIYPYFRKY-G-PYAFKIILI
KQYE--V--VDRAQLLAYETLWINKFK---RTCVNKVPPFG-------------------
------------------------------------------------------------
---------
>Phyin301100174[1..101]
-------------------------------------------MIGSIYKIV---CSQSE
IC-YIGST-FNLLKHRMIGHRSQF-KRWDEGKTT--SEFAIYPYFRKY-G-PYEFKIMLI
KQYD--V--ADRHQLHAYETLWINKFK---KTCVNKVPPFA-------------------
------------------------------------------------------------
---------
>Physo348669710[1..101]
-------------------------------------------MIGSVYKIV---CSQSD
IC-YVGST-FNQLKHRMIGHRSQF-KRWDDGKPS--GEIAIYPYFRKY-G-PYEFKIMLI
KQYE--V--ADRNQLRAYETLWINKFK---KTCVNKVPPFG-------------------
------------------------------------------------------------
---------
>Physo348680858[1..98]
-------------------------------------------MIGHIYRII---HLESD
VQ-CVGST-FNEPRMRWQKHKQHY-HEWVSDKR---GKCEIYPYFQEH-G-INKFKLIPI
KTYD--V--VDRKHLEAYESLWISKLA-----CVNKVNPFQ-------------------
------------------------------------------------------------
---------
>Physo348667318[1..98]
-------------------------------------------MIGHIYRII---HLESD
IQ-YVGST-FNEPRKRWQAHKSAL-VRWTKDNQ---GTVSIFPYFQEY-G-IDQSKLIPI
KSYD--V--ADRKCLLAMEQLWVSKLR-----CINKNNPFL-------------------
------------------------------------------------------------
---------
>Physo348690372[1..98]
-------------------------------------------MIGYIYRII---HLESD
IQ-YVGST-FNEPRKRWQAHKSAF-VRWTKDNQ---GTVSIFPYFQEY-G-IDQFKLIPI
KSYD--V--ADRKCLIAMEQLWISKLR-----CINKNNPFC-------------------
------------------------------------------------------------
---------
>env136634862[8..101]
-------------------------------------------ANTSVYVIK-CRDPSVT
DV-YVGHT--VNIAKRAFQHEKCA-KT---------SDRKVYAFIREHGG-WDNWYMEVL
DMVR--C--NDRGHAHLEELYWYKKLK----PTLNAITPG--------------------
------------------------------------------------------------
---------
>env136864145[1..93]
-------------------------------------------ERLNAFE-------QRR
RK-MVGST--TNFSRRKSQHKECC-NNEKSPK----YNIKLYKTIRELGG-WDNFEMVLV
AKCP--C--DDKMELHAKEFEYQQLFD----VNMNTHSAY--------------------
------------------------------------------------------------
---------
>zn_Phagl357289605[2..103]
-------------------------------------------SGYSIYKFCCIDETMCD
KL-YAGHS--KNLYTRKKTHKSRC-NNVNSNY----YTDKVYQTIREFGG-WNNWKMVEI
EECDETI--NTKKLARQREQYWIDKLG----ASLNTNRAF--------------------
------------------------------------------------------------
---------
>OLV_OLV1_322510447[8..109]
------------------------------------------YSKTIMYKIV-CNDLNVK
DC-YVGHT--INMTKRKWAHKSRC-HNDKDKK----HNLKIYQIIRENGG-WSNWSMLLV
EEFP--C--KDKYEACKRERELYEEIE----LKMNMVIPYRT------------------
------------------------------------------------------------
---------
>zn_Phagl357289896[5..107]
------------------------------------------YSNTVIYRFY-CIDPDID
PD-YIGHA--TNFVKRHSLHKCRCNNNKNSSERE--YHYKVYKYIRENGG-FDNWKFEIL
EYAN--L--KDKDEAKTLERHHIETFK----SVLNKLLPA--------------------
------------------------------------------------------------
---------
>env136514003[13..107]
------------------------------------------YSNTVFYQIS-CKDPANQ
DV-YVGYT--TNLVRRKTAHKQGC-NNPKSTH----YNLKVHDYIRHYGG-WDNWRVDII
AFHE--C--VNQEDAIAKEKEYIVSHN----ATLN-------------------------
------------------------------------------------------------
---------
>env141452369[13..113]
------------------------------------------YSNTIFYKIY-CKDASID
DL-YIGHT--TNFVQRKYAHKQGC-KNNKSSN----YNCKLYKTIRDNMG-WDNWMMEII
AFHN--C--DDLYAAKKLEQSYFEDYK----ATLNSIEPLP-------------------
------------------------------------------------------------
---------
>env136423233[14..114]
------------------------------------------YSNTIIYKIT-CNDSNIS
DL-YVGHT--TNFVQRKHAHKQSC-INEKSLN----YKCKLYDVIRNNGG-WKNWKMEII
NFFN--C--KNHYEARKKEQEYFFSLN----ATLNSIEHYA-------------------
------------------------------------------------------------
---------
>env138915422[23..113]
------------------------------------------YSNTIIYKIY-CKDETIR
DV-YVGHT--INFVQRKTAHRLSC-TNRKLPN----SGCKLYEVIRNNGG-WDNWNMSIV
GFYN--C--KNLYEARQKEQEHFIALK---------------------------------
------------------------------------------------------------
---------
>env138181926[4..103]
------------------------------------------YKNGLIYKLVCNDTYITE
N--YIGSC--CDYNERKGQHKIDC-NNINGKA----YSNYKYKFIRENGG-IDNWSMIIV
KEFP--C--NSKRELEKEERVQMDLLG----GELNTNRPF--------------------
------------------------------------------------------------
---------
>env141311084[2..103]
-------------------------------------------RQYYIYKLECKNLEECD
NI-YVGST--YDWDERKQSHKDNC-NNPNSEK----HNQLKYKTMREYGG-YDNWNMIQL
EKCDLTI--QTDKEAHKIEEKWRKELD----AKLNMKKAF--------------------
------------------------------------------------------------
---------
>env136411477[8..103]
-------------------------------------------KNSCIYKIV-CKNPEIE
DC-YVGST--TNFRGRKSNHKSRC-KCN--------ETLFLYNFIRAN-GDWENWDMILL
ENCE--N-IENARELEKREREYFDELK----PTLNQKKPY--------------------
------------------------------------------------------------
---------
>env139722826[5..106]
-------------------------------------------ENSVIYKLVHKEDQDNE
NI-YIGST--TNFRNRKLQHKNNC-LNDDYDK----HNLPVYKYIRDNGG-WNCWEMIAI
ENFK--C--ENKRELEIRERFHIEELK----SKLNKIIPTRT------------------
------------------------------------------------------------
---------
>env143984435[9..110]
-------------------------------------------ENSIIYKIKHNEDYDDK
TI-YIGST--SNFKNRKNRHKFSC-INEKDKD----FNLTVYQFIRDNDG-WDNWVMTPI
EQYP--C--NDKKELEIRERYHIDLLR----PTLNRKIPTRT------------------
------------------------------------------------------------
---------
>env138113840[8..107]
-------------------------------------------ENSIIYKLCHCSDLENE
NI-YIGST--TNFTRRKCGHKNIC-YNEKSKD----YYYTVYQFIRDNGG-WDEWQMIPI
EVFP--C--NNKKELEVRERYHIELLK----SKLNIIIPT--------------------
------------------------------------------------------------
---------
>env143891361[14..113]
-------------------------------------------SKIIIYKLVKNDDYENA
NI-YVGST--VDFTSRKYLHKNIC-CNENNKN----HNCKVYQTIRENGG-WNEWNMIEI
EKYP--C--NDKREAEAREEWWRCELN----ANLNSKRAF--------------------
------------------------------------------------------------
---------
>env136814636[11..109]
------------------------------------------YSNTIIYKLE---HEDDK
TLFYVGST--TDFIRRKASHKSHC-NNLNSKS----YNCKVYKMIRDNGG-WSAFKMVEL
KKFP--C--NDANEAFAEEENFRKALK----PIMNSYSAY--------------------
------------------------------------------------------------
---------
>Physo348675267[1..100]
-------------------------------------------MIGRIYKIS---NADDS
IV-YIGST-VKPLWQRFSEHKCKF-RRWINGVDI--SKTAIYYHFREH-G-VENFTISLI
SEHE--I--PNRKSLLSFEQLAIDSTQ----GVINKQAALR-------------------
------------------------------------------------------------
---------
>env138114814[22..110]
-------------------------------------------DCGKIYVIK---CKYDD
TLIYVGST-IRTLEDRFKSHKGN-------------KLQSLYKYVNDD---WDNWYIELY
EDYP--C--KNKNHLEKREGELQREIA-----TINKNVAGR-------------------
------------------------------------------------------------
---------
>env142032154[9..106]
-------------------------------------------KRGKIYTIR---CKYDD
NLIYVGST-IQQLSVRMGEHRCNR-EKSKQSN----PDTTLTKAVC---GDWDNWYIELY
ENYP--C--NSKQELEKREGQVIRELG-----TINRCVAGRT------------------
------------------------------------------------------------
---------
>env139600624[9..99]
------------------------------------------YQNGKIYKII---TANSD
DV-YIGST-IQPLKRRLSRHVWDF-KH---------NRCKSSEKILKQ-G---DYSIVPI
KDFP--C--NSKIELCREEGLYQRQLK-----CVNSVIAGR-------------------
------------------------------------------------------------
---------
>env136834482[3..99]
------------------------------------------YKNGKIYCIR---SNQTD
DI-YIGST-CTPLHKRFYQHRSNY-KRWKN------GTNKNYMTSYKILE-YDDAYIELI
EEFE--C--NNRMELNRREGEVIREMD-----CVNKRIAGR-------------------
------------------------------------------------------------
---------
>env136843454[6..101]
-------------------------------------------SKGKIYTIR---SHQTD
DI-YIGST-TQSLSERLRGHKKKF-NSWTKNGK---GNYVTSYEIVKY----DDAYIELL
EDCE--C--ERKEQLLKREGKFIREMD-----CVNKQVAGR-------------------
------------------------------------------------------------
---------
>YSLV1_ORF09
MFFNLKQKNIICYIYKMEATQPTQPTEPTIRAYKKRETSIAPIPDGVIYKLE---SVLAK
LV-YYGSS--ENIDKRMAHHRLAY-ERFKTGNC---NNRCVYKVME-----QPDCKLTIL
ERKP----FDNAIELQKRESYYISTFP-----CVNERSSFGVVKSKNPKINLKEPQTKEQ
IYKQKYNAEYRKRPEVIERERARIKNPEYKKQLYDQHNNYKRIIYARKKEEKALTEAHTE
TSLKEEEKI
