# Supplementary material for: Virophages, polintons, and transpovirons: a complex evolutionary network of diverse selfish genetic elements with different reproduction strategies
Source: Virol J. 2013 May 23;10:158. doi: 10.1186/1743-422X-10-158 (PMC3671162; doi:10.1186/1743-422X-10-158)
Supplement: Additional file 3 — Multiple sequence alignments and phylogenetic trees computed using TreeFinder and PhyML (Newic format). [file 1743-422X-10-158-S3.zip › trees_aln4trees_2013/GIY_plus.freetree.nw]

(((((((('Bb_Psyto91214514[1..91]':0.34728832,((('El_Canme62736227[86..183]':0.26108431,'El_Talst380702134[62..157]':0.25220866)79.581797:0.2004487,'El_Ustma122055996[196..291]':0.2749895)81.503129:0.29099808,(('El_Pelma378829174[51..140]':0.40128629,'El_Sorma336238085[79..171]':0.37482618)38.289508:0.036507152,'El_Podan227402[42..135]':0.43227135)97.786421:0.41538243)75.128615:0.23750741)79.448801:0.19373044,'Bf_Bacam380498739[1..91]':0.63193264)70.388246:0.15190828,'f1_Aciph326536376[1..93]':0.53235274)64.102596:0.10324525,((('Bd_Deigo380003012[5..96]':1.0719512,'Bh_Ktera298250151[3..91]':0.30063622)52.379006:0.072458852,'Bf_Brela339009569[1..93]':0.42022726)73.182708:0.082556128,((('Bf_Bacam328911557[5..96]':0.50561372,'Bf_Clocl357052693[5..95]':0.3328476)77.258837:0.13886484,(('Bf_Bacce52141818[1..91]':0.34616719,'Bf_Blaha260588216[8..98]':0.27760246)90.180129:0.19353179,'f1_Bacph347449799[2..92]':0.29270419)58.145195:0.062834155)76.573724:0.090725436,'Bf_Blahy225573770[3..93]':0.23153638)55.669737:0.040088899)65.649092:0.081982099)95.805943:0.18195839,(('Bf_Bacth228904744[1..89]':0.36783274,'Bf_Tursa293375211[2..92]':0.54914577)81.003499:0.26280951,(('Bi_Grama374310784[3..94]':0.2998276,'q1_Parbu157953154[14..106]':0.94058019)51.996922:0.10262243,(('Bp_Desba302341993[306..398]':0.34474639,('Bp_Polsp91787800[308..401]':0.20905017,'Bp_Thivi350558325[307..400]':0.30150265)44.38976:0.063464579)82.608944:0.36241663,'f3_Staph119967901[1..85]':0.40492753)87.058818:0.36468427)67.704117:0.11506262)55.423152:0.060419375)71.950251:0.24746327,('l2_Invir15078732[2..94]':0.28410608,'l2_Invir15078859[2..94]':0.31797276)90.023303:0.42346013)82.245213:0.29083298,(((('Phyin301100174[1..101]':0.057150628,'Physo348666798[1..101]':0.060322872)46.190491:0.029289599,'Physo348669710[1..101]':0.0016189491)96.248001:0.29539416,(('Physo348667318[1..98]':0.034726638,'Physo348690372[1..98]':0.011355688)79.171968:0.11211606,'Physo348680858[1..98]':0.19759023)96.956152:0.24816661)71.835405:0.23331279,'Physo348675267[1..100]':0.43797718)87.357557:0.33192012)49.367881:0.12883845,(((('Mavirus_MV06_326439154[2..98]':0.37650832,'env134338850[1..91]':0.71988828)61.187267:0.10023976,((('env136834482[3..99]':0.2834523,'env136843454[6..101]':0.31840913)71.147656:0.10569403,('env138114814[22..110]':0.47219211,'env142032154[9..106]':0.0070036096)99.878204:0.57045188)52.607161:0.098842897,'env139600624[9..99]':0.50390859)95.290333:0.25495778)66.42049:0.08829177,'OLV_OLV24_322510468[7..95]':0.89333975)42.234966:0.025172459,((YSLV1_ORF09:0.92474249,('env138508026[4..106]':0.46354575,'env139465154[8..105]':0.54091123)86.419863:0.37498678)33.343703:2.6529446e-05,'env136861278[45..128]':0.62946712)68.822473:0.049653765)60.907638:0.078065001,((((('OLV_OLV1_322510447[8..109]':0.35367096,((((('env136423233[14..114]':0.11406755,'env138915422[23..113]':0.21163289)52.349859:0.055833526,'env141452369[13..113]':0.16496695)54.762495:0.11196842,'env136514003[13..107]':0.34652593)63.285291:0.075893402,'zn_Phagl357289896[5..107]':0.4556664)33.339316:5.5199857e-05,'env136634862[8..101]':0.83012464)81.561929:0.16832731)70.619172:0.069400025,'env136411477[8..103]':0.36863012)61.776465:0.10301289,(('env136814636[11..109]':0.42794069,(('env141311084[2..103]':0.39991353,'zn_Phagl357289605[2..103]':0.47745386)87.116247:0.17712906,'env143891361[14..113]':0.21304421)37.473187:0.019764622)57.299608:0.10041839,'env136864145[1..93]':0.6078281)65.952194:0.1051542)71.26115:0.090674886,(('env138113840[8..107]':0.14740856,'env139722826[5..106]':0.21002986)40.421242:0.026757757,'env143984435[9..110]':0.22135124)91.002268:0.11579629)48.90838:0.070079479,'env138181926[4..103]':0.50816288)99.934798:0.52984063);
