# Supplementary material for: Virophages, polintons, and transpovirons: a complex evolutionary network of diverse selfish genetic elements with different reproduction strategies
Source: Virol J. 2013 May 23;10:158. doi: 10.1186/1743-422X-10-158 (PMC3671162; doi:10.1186/1743-422X-10-158)
Supplement: Additional file 3 — Multiple sequence alignments and phylogenetic trees computed using TreeFinder and PhyML (Newic format). [file 1743-422X-10-158-S3.zip › trees_aln4trees_2013/helic_plus1.4tree]

>q3_Ectsi13242580
CLPDLNKRVWFDGIYDATDTYDQID-EHLVCKIIYPRADSQKPLFDSIFQDQDLWWMYVFVGRLFSESWQVIPFMKGVAGTGKSTVKVIQMMYNADVISNKFGLSTIYNKTIFVVPELKDFAMDQAFQSMVTGETLMPKNGSITGVWTTPGIMGNEAWESGSISRRIVVFPFSHKVEDKVDQDTELAIRSALVRFPIEKKKLQYNLFINSNDTLIFVTLKSFALKITFNDFEPTQ
>q1_Parbu157952927
HYPFLHSRVYFNGVYIAPDCFDTKEPLSDSVASKFEIFNFDPPHLDSIMIEEEQRWLFALLGRMLNQSWQVVPFFKGLAATGKSTI---LKVIKNFTVDNKFGISAFHDKFCVLAPEIKDLAIEQAFQSMVSGEDVVNKHKKFAEEWRVPMALGNEPWAGGSIQRRLIVFEFKKPVHGDMGLDKELYLRCNKAKYDISLPEYINELFIESMVCSDFKSLREHTTNKQLTKYALSE
>q4_Micpu356980095
VHPQIERRVWFNGVFVGADCRPYSKEFMCLPACKYDQFDIEWDIPTPYFDEEECNWAYVMGGRLCNDSWQVIPFFKGIARSGKSTLTKVKKFYEEDTLSNKFGLSAIKDSFMFIAPEVKDLALEQAFQSIVSGEDVIAKNKTMSFEWKVPGVLGNEPWKSGSVLRRILPWNFSKQVDADPDLDKELILYCIRSKFDINVPDYKKKVTLTNLVVPMFIVFNQHQANPKFNSRETYP
>El_Monbr167518862
--------IVYNSVKQS---------PLDRMQIPQAEKSLQIGFIKDIICGGYQQYILNWLSCTAG-KVQTHLLMEGDGGEGKSLLELMREILGRYTS-VCQYTSNFEGRSLIVLEEMPNSSGFTDLKSLTTESVFCRMHNQYQQSNTFNIIVSNHAEL-QTNKRRAVAFDISRKRGDVEKCDKDVLFYFLMMKDRLEFKTFFKYQDMAKGTDSKDLGISNFEEYKRVAAEEDED
>f3_Steph213163899
RARKELRAMESRSIVRVRVFDPSEKPTCNLAGWP-VQENCDLQLLWHMCGQKAYDWVVKWLAYPLHPKMKSTIVIHGPQGTGKNMFDEYMKLYGEYVLDENDWAS---RKLFLLADEVV---HLKNLKALITGDRIINKNIQYEEDNHANLVFSNEMVV-EEDDRRHAVIWTPDKLQEF--IRNGAALHYLLLGFMAELIGL--DPFLDEYPALEWYEYKAWAREKRYQGDKAQF
>env136191113
--IEFAPP-------------VSPK-NFNPSGFAASPPGIKYDHVK-ILCGDEPDYMHKLMAFKINPRWGVMPYFFSAQGVGKDQWIFISKIVGKYTATGGTATSLIDNKLFVCFSEMS---KNTEVKRLITSDTLVEKYVPYENRSCHSFIGTNYNINDD---RRFVAFKASGQFNDPVAHDPVNRVYWLLLGFKMAVADYQKFIFEEMLTAVDLYGFLRDMKLHFMEPLDCEK
>ALM_ORF02
IPIRIFPNITNKGIENFRYFNDVPDAIISKTGIKFHHVQVQINHIFEVWANQDSMYLIQWLSFTIG-KLLTFLYLQSTEGTGKSIIEFISFVLGRRISSPNKWTKVLEGTSLVNINEMPDYKGFNELKNLTTECIFPEKNEKYSQRNTFNFIITNKAFD--NNKRRIVSLDINESRGDTEKMNDECKFYYMRDDF-KPTKSFEGKLFLKDIDDIDFYEYSFWKSKYSIDSKDPKY
>Ea_Dicfa328871349
-NRKWFDVCEYTTMDPRKKFIDDIK-YINMHGFKFDEEDVQINHLDTVLCNQEYKYLKGHTAKVVG-KQETMVYLRGIQGAGKSSLEIITASIGNVTSSINAHNEDIVGKTVIVFEEIPSNDQFSSQKHFITGKTIINKHKNYFIPNMISGYASNQWIK-ENGDRRYFIPTISKSKGDTEYIQNDLMAFWECTPFEIDVCKNEIDLFIKNYLITALYTYSNFKDKIGINKEQKDN
>Ea_Dicfa328871692
--VFIEQIYLMHGFKFTDK--EFKK-MVDPA----AAKGVELNHIDIVLCNQEYKYLKGHTAKVVG-KQETMVYLRGVQGAGKSSLEIITASIGNI---VNDWN------------------QFSSQKHFITGKTIINKHKNYFIPNMISGYASNQWIK-ENGDRRYFIPTISKCKGD--EYRKNNNFV----------------------------------------------
>Ea_Dicfa328871395
----SDDSDEMKGIFKS----SMKA--------------IEIDHIYISWCSRNNQYVRMWISNLIG-KMRTALYLKNSMGTGKGIIIFLLSVIGSSVQSSNSLML---GKLFILLDEMPQAAEISDLKGYITEAKIIRKYVDFETNNCANFMITNNAIQ--PKQRRYVILDLSTELGNKEQEDSSVEFYHCMTKFEIELLSEGMDLYIKNY------------------RG----
>Ea_Polpa281203223
-FSDWFEEDEYSGM---NNYYTQGANMFNLAGYKWDNSNIGINHIRKVWCNQDFDFVKYWITSVIG-RPKLAIYLQSGQGTGKSIIDFIDHVLGSIQSQIGSFNGPLAGKILISLEDLPAGEKTSNIKHLITGSNIINKFKTVTIDNHLSFIISNTAKI--DDDRRYAILDVSNIFNNKDALTSAVEFYWCVVQF-VDQTKTDIDLFIKEFNMTEFYDLTEYTNKKEMCHDKNDD
>f2_Vibph343794827
PQDIWFNERRFNGLTFMPK--PRVDGCFNVEGWRYEAG-WSFKHVKAVVGSQEYEWLMDWFADALDPPKGCAVVMKGIEGTGKGTINVFGELFGHYIIQEGKFNGHLEEALLVFADEVTNK-KVAGLKGLVTEKKLIEKGLDTPYRNCLRLMISNEWIP-GPHSRRWFVIDVPDSFSDKSFIWKQMNGYAMMRIKELMQRARYTDVWWADVIVDSLYVYQEWQANKRLTRDRNRF
>YSLV4_ORF11_tail
YDEKFESNKLFVCYCELKGITRSQE-FLERRGMPIPKFEDSYKLMKWLLVEDKFEYYKCWLASIIRPKTKVAPILYSKTGSGKNSLDGSIAIIGQLCVEEKNFNAHLCNKLFIYGDEICNAKKVADLKAVITRPTTLEKGIDIEVDDLTNWIFSNNNIK-EEGDRRFLMVRCREEKHLLSAGDPLKALFFFKASIIEVETEY-KMYYIQIYDYSKLYETQEWKKHNRLEEPQDFE
>env139600514
----------------------------------------------------------------------IAFIIKGKQGTGKNMWNGIGKTLGHHTSSKGDYAEGFYHKLLVNMNECEKDTDFEGIKSFITEDTILNKFVCITISNLARLILSNKAIPVRSKDRRYVVYETTDHYQSKYWLKAHMTEFACLTDLRTAIEMC--LVFLANIE-----HLSEW-------KNNKKL
>vi_OrgLa322510469
PSDRWTDVHRY-RTMDFQN--PIDDNVFNLEGFNPIGEMITYDLVKELCGEEDAMYFHRFIAQIFDPKVPICVIFKGKQGTGKNMMDAIGNMLNTHTSSTGDHAEGFCKKLLVNLNECEKNTDFEGIKSFITEDTIVNKNVRYSIANMARTVITQKNIPVKTKDRRYVVYKTTDKYKMSSNRKPEMQLYWFMDDW-RPTEAYKENYLFFEFIIPELFEYEGFRRHAFISHGSEDW
>env142468211
--------------------------------------------------TDEYNYLLHYLSHLIKPLPRTSLVFFSDQGFGKNMFENFNNILGQQKITNGRFADNTR-KFITIMGEAQ---KNNDIKALITDNTILEKGKDIYNVNTSRLIFGNTTIK-EISDRRFQPIKIRCTKSAE-RNDKSILFIYLKKNF--SFEEL--VIFLQHFEITNFYKFKNYSR-FGRDKKYEGE
>env138744489
--LSPENTHFLNGYRAS---------KIPVKDYEC----IKIEHIKIVLAREDYDYLIQYFANIMNAKTGVFIVFKGKQGCGKNTIDLINGIIGEYSCSKGTFNSLLANKVLAVANEMGDMRNSMDIKDTCVAPTIIEKCKDTIFDNYINCIGTNNFLQ-DEGDRRLVWL-----------------------------------------------------------------
>ze_Marse284504072
QEKELLISANFENHLSFTHFFSRPIEYINTEGFKAPDEVIRLDHLFEIWASKEFDYIISWLSHIINPKTGVALVILSEAGAGKGIIDFLDKVFGKLCIGEHRFNSVLDKKLLVVLDEMNVDAKSFDIKHLITEKTVIEKGVETEEESFVNFILTNNFVK-EQSDRRYAMFRCSDKRKDFDALSDECRFIFLIDKNPSKECRNNSAQFSTEYDFSEVYQFVMWQNN--YKRTKQLW
>ze_Marse284504468
KSVTFFTEKSIVPLFSLKERGNEDVDYVNTEGFKAPDEVIRLDHIFEVLASKEYEYILSWLSHIVNPKTGVALVLLSESGAGKGIFNFLEKVFGSLCIGEHRFNSSLDKKLLVVLDEVKAGAKTFDLKYMITEPTLIEKGIEVEEESYLNFFITNNFVR-EQTDRRYALFRCSDKRGDEEGLDQKCNFLFLLSRKPPRECKTSSSQFDASYDIADIYLFVGWARN--YKKSKEKW
>env143873729
PDKNFFNPTRFDVCYSP----SQSDDVINLQGPRIKQADWSIRHIREIICDCDSKYLIRYIAHMLKPKPGVMIVLSSKQGTGKGLFECLRRIWSSTTSSKGQFNSVLENSYVLILDEAFGDRGAWDMKSLTTESFLIEKFQPRQVNSLHRIFATNHQATDD---RRHLFFGVAESRGDFNDVIAAMALE---LGFVFKSERAFQELYWYQLIVSSLHRAQKHRSGRMISGSRLTE
>env141025619
PEKEFWDRTLYAVAFSP----DKPKTTLNHVGPVVPKQ-CSIEFLYEVICRKEFNYLCSFLSHCLKPKPGICIVLIGGQGTGKGVFQLIRSIW-KHLLIDGRFNSSLE-RHFIVCLDEAGDKKSLDLKSMITEPTIIEKFQPRSIGSYHRFFATNHHTSDD---RRFLFLRVSDSHQDTIGSDEKKSFVYLL---NADRKK-PPEV------IKEGFRYWV--------------
>Bp_Desde323460485
--------PRLKDVATR---------FFNMPGLS-EKADWSITHLRDIWCDEEFGAVMNWMAHLVKPKPGVALVVTGGRGTGKSTIECIKPILGSLKVSNGNFNAHL-ATKLLVVNEEAGDHEANEVKSMITEELMIEKGVDREKETFMRVVFSNNHIADE---RRYLVLESSSDRQDQERINNGGEFLALMMKL-PRKGLFNQHLWTYEFDVSDLYLYNDWHNLTRIGQIMIAE
>Bp_Nitsp339482941
LDSAWTHESIYGGVVF-AG--KQPDDYYNSQGFAIPSGNIDIKHIELIICDRQIEYFYNWIAYTFHPPAGSALVLRGEKGCGKGSIHFLRKIWGQHHISKGNFNAHLADTCFLFADEAFGDKQHEGLKALITEPTLIEKGLDESLQNFLKIFMTNNYVPDE---RRYCVFDVASNRGDKKAANEAISFLEMLINFTIEQGLKDQALWFVDLFMTNLYSYVTWDSQNSLGNRRFEK
>env136778984
--------------------------DFNTKGPHLPEG-CSIDHIRDCLCDSDFNYYIGWLAHLFRPRPGVAIIQQSIEGTGKSITGVIRNIWGQHILD-GDFNAHLSGKMFVCIEETS---AATELKNLVTAEILINKGKPYQIDHFGRVIMTNHWIT-GSDSRRWFIPDISNHQGNR-SADLNVKLLYLLLAFTLERSQTLSDPWLKTL-GFGIYDGTEWATQRSAPKNGRRY
>env144053052
CPHLWLDKIKYRICWKPPL--ISDC-DLNTKPFEINTLKYQFTFCENLFENKEMHYLLARYAFRLNPRTNVCVVYYGVEGGGKSTFDTIYQLFGKCQIEAYESHSTFEEKCFICVNEAACDNENSELKTRITENKLINKGVQYEIDNYCDYDMTNNNVKD-SSTRRWFQHECTSHYGNIENALRQIDLMYDWSNFEIKVKEC--DVALTEENLTRLFSWNEWVENIQFGRQDQYF
>env139270175
TSSRWLDPIRYRKVFNP--IESTKE-DFNVRGFHNSTLDVNYDFIYNLVGNEDMNYFIAWCANIINPRACICLVLYSYEGAGKNMIKTLEKCIGNYYISNGKHSAAEMDKLLIVLNEVKKDTANTDFKTRITDDVRVEKGKEMQINNFCSYIISNN-------------------------------------------------------------------------------
>env144043289
KSSKWIDEIRYKLVFVPQL--EYKR-DYNTRDFQQNKLDIKYEFIHNLFGVQGIDFFIAWCANIINPRACVCLVLYSLEGAGKNMIKTLEMCLGIYYISNGKHSSAEMNKLLCVLNEVKKDTAHTDFKTRITDDKRVEKGKDIQINNYASYILTNNNVN-GDKDRRFCVLDCNNNKSDKKSQNPEARIFYL----NISVPDY-------------IFS-----------DLKDVN
>E8_Physo348669711
------------------------------------------DHIKHIWCRDDTNHIMKLFAWYVRPKSGACVVLEGEEGCGKNIAEILNHVIGRYETPKGRFNSAREHKILTVLNEAAQSSEDQDLKDCITEPTCIEKGIDYRVKDCNNLFISNNYVK-SKQMRRFLYLLCRSDRGDKADDNTDSILYYLMLGFPDPTKEK---------------------------------
>env136809399
KPLRWLDEIRYNVDYYP----TIPKNTFNLNDFPISPLKTSLLHIKTLL-NEDKDWFLNWLAHIVFPKTEVAVILYDKQGTGKSMIEEFKKIIGKKITCDGKFTNTQ-GKLLCILNEASKETELNEIKESITGKTIMEKGIDIQISDYLNYIITNNNIK-EEGDRRFMVFNTSSKMGDVELDDDVIRFYELMLKFNIDMKEH--DVYWKQADMKDLYKFIKYEMC----TKTDKV
>YSLV1_ORF04_tail
PDQLYFIYKIKDEQFIHEDFYDMPKNCFNLKPFPIKPLPTSIEFMKMLLR--EDEYVLNWLAHIVFPKTEICILLFGSQGCGKSTVEYMRKIIGDKITSEGKFVNTQ-GKLLAVLNEASKDTNICDLKDAITCSTTQEKGIDVTITDYTNYIFTNNNVKDD---RRFMPIEVNEQHNDKANIMRKFELMRDLVDRELKMRSM--NIYWKEVDMSKLYEFNHFTIE----TKQDNN
>zf_Mavir326439149
NTITFNDPGIFNGRFNLLNLEERKPCFINQIKRDFNKETINLSKIDQLFREKEREYCLHMLGGMLGRAKQEFLVNYGQGARGKSTLNFINAAVSVYCLKNDKSLNSFNYTRYYFLNEIDRS-LNTDIKSVVDG-KITNLYDGFKTRTQGTLIFSNHIFKDSGIERRLKGYEYKNEFDDKTKIEEKGKHIYIIREYRIGEPDFDDRIIIKQAKLNSITQIKKEEQKRAAAKNQKLK
>env136323252
PFKIIDTLKIFNGVYCCEQLVDYAGMYFLEGSVEYPSELAEYRAFLDVFGTEEARYVLRSLARAMGEEDKVFFIVKGRTNSGKGLLLLIKAFF-NKNINMDSWKCQTRHKRIGVANEAPGCGLNGDIKRASGGDHHARNGVDMTFFMETTFWLVNDPIEDEATAE----------------------------------------------------------------------
>env136325966
-----------NGYYDCDKLCDYRDVYFLMGSIDFEDEVQEWKLFMGVFGTEESKYMLQSFARAMGEKDKRLFFIIGEPNSGKGTIEVFRLVFAQFLNASNQHLVQGRDKRIAFLNETSGQEWNAQIKVFSGGESIGRNYREKCFINQQTGFCMNDPINQSDVKVRCVAVRTAYSYAPSEVRRPEVRFAMVCQPTPVRTDECFDDELFEDG-LKELLRLET----YLSGWGGKRN
>env142268062
ELTNINGLKLFNGIYDFKKFTKEDP-NVIFNRINYYEEDNKKEFFEKPFTENGSTYLLERISKAIGDKD--FNFCLGKSNAGKSILRMLSLTFQKYSYNNYRWALALRYARLIGSSEIEGITLNGNIKKGTGHDEMGRHGGATSFIPHFSMFLANDPIKDDGTKNRCRVVSYEKKFDTYIDFEDKMNL-WINIDNPVNFDEWTENKEFNINDKNITNQFSEWKDKKKFTKGGNDE
>env138349983
------TLKLFNGYYDFNNFVEYPT-FKTAKKLNMSPTRKEIRVLYPIFTQFHMEYMLHRLARIMGHEDKVWMTFEGLRDSGKGVLDLFKNCFGKYTINDLSWMLDLQFARLALTQEIQGEELDGNIKKLNGGDRLSRNYQDVEFRIQCSLV-----------------------------------------------------------------------------------
>vi_Spuvi195982544
NWKTQTSLYLFDGIYNFNSFTEGDPNIVFKRPWKFKDKLKKYLSFGALFDNPK--PFITSLACALGEKLKKIYFCPGKSNAGKSYLKMLQYCFGDYTINEYRWAYLLANTRIVMSSEISKKSIDGNIKKFAAGDKIGRHCESISFTPNFTIFCFNDPIEDEAVSNRLVYHEFPYVFKEEESQTKDFSFIILLYENPDEKEKWTAKIIINEYNVPEILKKEQHDLKNRFNKERSHD
>env134315999
-------PDFMN-----NE-------YLQSK-----------RMFIDPFG-EDADYYILNIARGLG-AMKRCLFGIGDGNTGKSAMSAIKSVAGGYTFNDLRWVMLLANKRIIASNELEDVEINGSLKKLSGGDDIARHGGYTEYKISFLPIIANDDITDDAIVNRVRAIPYEKKYEKPKDFDEEITKFFMLYKFNVNPEQIRASFYVDTKFENVESSMIEWKQNTKLGNKKKK-
>env136817672
TYDVNDEDNIYDGYFDLKKFKQRKENLISKIDFNGYKDLMNWDIITKTIPNSERLFYRKWLLYNLGKHYQQQFFNSGDGANGKTNLEMLKIAFPIYNLDTSIFKLSTNPIRCCYLEEIEQK-VDKGFKEITSQGTICKLYQTAEIRIKNKFNFFNEPLDDEATYRRLNEMPFTSKFDNEDDLIKKITKMVALYEDKFKKAIYKDDILFEEYDLHNLLDFKCFKNKKKFEKDKGKE
>env144003915
PSIEFDYPYLFNCILNLKNTIPYPEFLITKVGYSYRNKKYKIELIKKIFPQKDRELVLHKLAHSLG-NHARFVILQGEGGNGKSVINMMNTTLGKFNIGGNVELAKLDLARFIWCSEPSGDKFDYDIKEITGDGELARLFSETKTKISGDLWICNDILNDGNVRRRIIEIEMKSIFDKPDQTYHSLMLIYLMLDEPIEGLKYITNFWFNSSNIQDLYAYKCSDYIDKFRRDATSY
>u1_Orfvi74230780
MVSETDQYKLFNGVLDLAGFLTGRAKVCTVTGYAFREFAMRLGVIDDIQPNADRALYERAMSSALG-TKTVIVFFYGDTMTGKSTSRLLMSALGGLETGDNPFVANMHLRRAVFCSELPFACLRSDFKKLT-EPCIGRCFSNIHNRNHATFIITNYPFDDNALMRRVALVRFRTHFSSATDLDTKIRYFYAFLQWQLPPDAVPDFR-VAEVDRASLSKGYVLGGNQRLAGDKKEE
>u1_Canvi40556020
MIIETDYPKLFNGVYDIKSFYQGDAKVCTVTGYKYDEDNIELKILDDIQPNSERELYEQILSSCLG-TKQCIFFFYGETATGKSTTKLLKSVMHNMETGDNPFIANMHLKRAVFCSELPCNTIRSDIKKLT-EPCIGRCYSNINNRNHATIIITNYPFDDNAIMRRIALVNFKTHFNSRKNLDSKISYFYAFLGWNIPPDKIPDFLIIPST-IKKELSLGYIDEDQKLQHDKKDS
>u1_Vacvi66275907
MVVETDYPKLFNGVLDLVGFYSGDAKTCTVTGFKFDKFEMELNIINDIQPNKKRELYEKTLSSCLG-TKGCLTFFFGETATGKSTTRLLKSAIGDLETGDNPFIANMHLKRSVFCSELPFACIRSDIKKLT-EPCVGRCFSNINNRNHATIIITNYPFDDNALMRRIAVVRFRTHFQPSGDLDGKINRYFAFLKWILPPEEIPDFLLVSSV-PLDLSKGYILDNVQKISHDRKDQ
>u1_Varmi5830656
MVVETDYPKLFNGVLDLVGFYSGDAKTCTVTGFKFDKFEMELNIINDIQPNKKRELYEKTLSSCLG-TKGCLTFFFGETATGKSTTRLLKSAISDLETGDNPFIANMHLKRSVFCSELPFACIRSDIKKLT-EPCVGRCFSNINNRNHATIIITNYPFDDNALMRRIAVVRFRTHFQPSGDLDGKINRYFAFLKWILPPEEIPDFLLVSSV-PLDLSKGYILDNVQKISHDRKDQ
>u2_Amsmo9964401
LMDIICNPIIFNGVYDLKSFYTGNAKKYIRNYIKIYDIDYNLKLFNLVIPSNPRIVFETNLSSVLYCKS-VITILYGPTSGGKSTIYLLQLLF-DMEPPKNSWLGKVEDKLVSFASEGDNEVFLNKIKQYT-EQYIGRLNKSCVHKNTLTQFILNPPFSDPALVKRIAVIEIN-------TVNEKLRTVITS---NIIDSTF--DI------EFPLFYLKKWKKY----PD----
>u2_Melsa9631496
LDDTYNNPLIMNGIFDLKNFIYGEAKKYIKNYIPLYNIEYNLTVINNIIPNHKRKIFECNISSSLQIKE-TITFLVGPTKSGKTTILLLAALFGNLTIPPNAWLGKLNGKLVCFASESNCDKFDSQIKHMT-ERIISRLNSNGDQHNYATQIITNIPIDDNAILERLAVINIDHSYINSTNFSNKINDFLALLEWEIHPEKFIKNNPNEDQLIKNIKCYNRYSTIKAIEKENKQA
>YSLV3_ORF11_tail
NMELVDNPVLFNVLYDLDGCRPIPDDYISKCGYNFNSDERKIKLLEEIFPDKEREYYIKATALSF-LDFESFYVLTGKGRNGKGVLGLIKNALGKYTAEANPTYANCDGIRYLSVSEPDENCLNVEVKSLTGKDDIARLYKDKTFKNRFTTFLCNNPLNDKAIVERLKCIPFTERFENPDTSTQQYNFMFMLNDISCETNEYVENFWFEKYVIKTLLAYNAEPKNQTTANDVPEE
>zn_Phagl357289735
KFEKMDNPLLFNYVVDFSKYRKGPDDYISKTLIDYPSAKISIDFISALFPNDERGYMWDHLASVLGTDNQTFNIYTGSGANGKSKLELMGKALGDYTVPISPEIVQLMGVRYACMQEPSGDKINEGMKEITGGDPLGRLFKDVTFIPQFKLVVTNVFIPDDGTWRRIRVCDFMSKFDAPYQIDRQLKFKWAPLELVVSSDKYRNDLFAKEIDMKELVEFKNWISNNIPNKMGMYD
>q6_OrgLa322510700
SFKMLDKPLICNGVVDVQRFRKGHSDYIHNTNNDYPEYKIAIEFMYQLFPETEREYMWEHLASAIGTQNQTFNIYLGVGANGKSKLELMGKVLGDYTVPISSEVHQLIGKRYAVMQELSGDTINEGMKEITGGDPICRLFKDVTFIPQFKLVVTNTFVKDDGTWRRIRVCEFKSKFENPYQIDTKLEFEWVPLQVRVETNKYRDDLFCQSICLKIVNDFKQWINEATISKKASE-
>q6_OrgLa322511112
KFNKLDNPLVCNGVVDIKKFRKGQNDYIHKTNIDYPQHQIDLTFMYQLFPEQDREYMWEHLASTLGTNNQTFNIYLGVGANGKSILDLMSKILGDYTVPISSEVYQLIGRRYAVMQELSGDTINEGMKEITGGDPICRLFKDVTFIPQFKLVVTNVFVKDDGTWRRIRVCEFKSKFDHPYQIDKNLQFKWAPLEKRVETENYRKDIFCHSINLKMVNTFNDWKNESHISKKGQE-
>z2_Cafro310831484
PFEDLDKYLIFNGVFDLKGFRNGPEDYLTMTGLDYQDTSYICKLFEDIHPDVEREYVYTLFSTFIGHKEETLHLFNGCGSNGKSVTELLKYCLGDYSVPSTPMLAQLKGKRLGVLQEPEGEKLHVGMKELTGNDEIARMFESITFKPQIKFAICNNPVPDKGTWRRLRVIDHLMEFDKPNLKLEGMGFMFLIIVYPVFTNVYNQNIFCESFKISTIWEFKQYKEERPIQTYKKID
>n0_Acaca196885459
PFRNLDNNLIFNGVFDLEGFRDGPDDCISLTNYKYEDEDFKIGFLKKIQPDKSREYILTLLSTCLGTSEESFYVLTGSGANGKSKLELLKYTLGDLPMDSSPELADKKGIRACPFDEPKSDEINTGMKIFTGGDTIARLYKEIYFKPQFKPFLCNEPIKDDGTWRRLKVIPFLSKFKHSEDLSEKLDKQFMCFKYPVQTVEYRKDFFIGDLNISDLYQMREWKSNKDLRYNTVNE
>n2_Acapo55416829
-FTNLDNNLIFNGVFDLEGFRDGPDDCISLTNYKYEDEDFKIGFLKKIQPDKSREYILTLLSTCLGTSEESFYVLTGSGANGKSKLELLKYTLGDLPMDSSPELADKKGIRACPFDEPKSDEINTGMKIFTGGDTIARLYKEIYFKPQFKPFLCNEPIKDDGTWRRLKVIPFLSKFKHSEDLSEKLDKQFMCFKYPVQTVEYRKDFFIGDLNISDLYQMREWKSNKDLRYNTVNE
>n0_MouMo371945221
PFKNLDNILVFNGVYDLEDFRDGPDDYISLTGYKYNDDDIIIEFLQKIQPDKERDYLMTLLSTCLGSSEESFYVFTGSGANGKSKLELLKYTLGDLPMDSSPELADKKGVRACPFDEPKTDEINTGMKIFTGGDTIARLFKEIYFKPQFKPFLCNDPIKDDGTWRRLKVVPFLSKFKYSEDLSEKLEKQFMCYKYPVKTADYRKDFFIGDLDVKDIHEMKSWRANKELRYNEKDE
>n2_Megch363540124
PFKNLDNILIFNGVYDLDDFRDGPDDYISLTNYKYKDEDIMIEFLQKIQPEKERDYVMTLLSTCLGSSDESFYVFTGSGANGKSKLELLKYTLGDLPMDSSPELADKKGIRACPFDEPKTDEINTGMKIFTGGDTIARLFKEIYFKPQFKPFLCNDPIKDDGTWRRLKVIPFLSKFKMAEDLSEKLEKQFMCYNYPVKTADYRKDFFISDLNVKDMHEMRSWRANKELRYNTRDD
>ze_Lausa327409707
EFEKLDNRIIMDGVVDLKGFRDGPDDYISMTGISYESEDVVCEFLRKLFPNPKRKCAIRMVSSCMGGRNKRIYVCTGKGHNGKTVFNLLEYIFGQYKFPARPELARAPGARFAVIQEVHGEKLNPGLKELSGNDSFVRLYEKRDVKPQFTIFMCNKPVPDQATWNRLRAILFESTFSEQDDFEEKIEAHWICFAYPVMTNKMRADIYIRDVKVTELFNYKEWDENKKVTRAGKLE
>ze_Marse284504180
EFSKLDNRLLMDGVCDLKGFRDGPDDYISMTGISYASEDVICEFLKKLFPNPRRKCALRMVSSCMGGRNKRIYICTGKGNNGKSVFSLLEYIFGQYKFPPRPELARAPGTRYGVIQEVHNEKFNPGLKELSGNDSFVRLFEKRDIKPMFTIFMANKPVPDQATWNRIRLIPFEATFSEQDDFEEKIGAHWLCFKYPVATAKMRADIYIRDLELTELFNYKEWDENKTMTRANKFE
>l2_Invir15078896
DLDKMDNKLIFNGVYDLSFFRQGPEDYITRMTIPYILTEVIMNFFKKIFPDEEFEYFMLENCEMYGGRDKILQIWTGEGDNGKSVTKIIENKFGKLKFPAFPELTRAQGVRWAVVDEFADETVNAGIKNLTGGDNLARIQKDIDIDPFFKLIFCNTPIRDNATWNRIRVIPFESTFDSIDETIRELEFAYLIKQAPVETELYKANIYFNDFDINLYYQFLLWSQTKKF-GDTKEL
>l2_Wisir339906107
EFELLDNPIIFNGVFDFELFRKGQSDYLSKLNIAYELTEVKLDFLCKICPDKSRKYFIDQTCEVFGGRDKIAMFWTGNGNNGKSVTRLFETMIGKLKLSPNPQLSRLRGVRWGVFDEWGTEQILSGLNVLTGGDSLCRLFSDRDFTPMFKMLCCNEPLKVDATWDRIRIIPFESKFSRDKQRMELLKLGYLIKESPVDKLKYQADLFMEEYNVKDMYVFKSWINSKMITVKDKSK
>l4_Infsp19881514
DFQRLDNPMIFNGVYDFKRFRPGPEDMLSRLPVAYDLSALCVRFYNTTFPDPEREYFLRQVSHVFGGADKVCLFWTGSGNNGKTVTTMFEKMLGSFKLSVNPELARLRGVRWAVMEEPNDETINPGLKSMTGNDSFARLWKESEIIPMFKLHCCNTPIKDMATWNRVRVVPFEAVFSGERDFVDKILVEWLLVQGPVQTKEYEENVFADAMGVTEVYRFKAYTAYMATTKDCDLM
>l5_Ambti45686089
PFDVIDDPLFFNGVYDFRGLRDGPEDKLSRAPVDFHDNPVALAFFASVFPDEGRRFFLRNAAAIFGGPDKVVLFWTGTGNNGKTVTTLFEKMLGCFKMSANPEMARLGGVRWAVMEEPNDETINAGLKSMTGNDSFARLYKTFEIKPMFKLHVCNAPIKDQATWNRVRVVPFESTFTPGTDITRKLRTAWYLCQNPVETMAYQKDFFTEELDLTDAYTFRDWSANVRRPAIDPAE
>l3_Lymdi13358409
PFQKIDNPLMFNGVFDFKKFRQGPDDYCSKLTINYDGIQLKTIFLEQVFPDIERVFFIRQLASAFGGSEKICLFWTGSGNNGKTITTLMEQMFGPFKLNTNPELVRTGGVRWAVMEEPDDERINAGLKSLTGNDTFARLYKDKEIIPMFKLHVCNNPIKDQAVWNRVRVIPFESVFLAEEDFSEKLKIELAYWNMPVNTKEYQNDYFIDNLNLTLLYIYKDWAETVVQSDIGF--
>env139724783
------------TIFDVINKIISKYDYISNTGYAYEEQDIDLKIIIDIFPNVERKTYLSVLKQTLGKIEK-FILFNGEGCNGKGWTELLKELLNNYNANKNSELARFNMKRCIVFSEPEGTRLNGSIKQLTGGGVMARLYEDKDINILATQILCNQPIKDNAMLRRIVDIYFEVILDDDN-------------------------------------------------------
>Bf_Weipa241894876
NDNIFDEVVITDGVYDLAGRSDNPKRYFTKTLIAP-KNEPKFTFLNQVMLDADVDYLMKFVGYSMGNEEQEYVLLYGNGRNGKGVLSAIKNALGDYAVNSNDELARLRGARLVSVSEIANKKLDAAIKKLTGGGTFANKYNRYEFQSAGVPFFTNYPINSEGIWRRTNVIPFNLTIEEDVGLETEAAL-WYLAKWPVQNEKYHSDIFIKEFAVEDVTNWGQFGEEDYPTKRARMG
>Bf_Finma297587097
EKEKLDDAILTVGVIDLKSIKEHPSYYCAKTALA--SKNMDWATLRDVTGDDEINFLKFHAGSTLGHYEEALLIAYGDGGNGKSTVNSEAHVLGDYKIPAKVDLAELCGKRFILASETEGQRLSSSLKQIASVDDIAEKYYAFSFTPTHSTILTNHPVGDRGTWRRIVVAPFSVAINPKTILLEKAEILWMIYDACVDKKSYKEDIFISDCNEMRLYQYREWGSNIRNNEGNITL
>Bf_Strin343391732
ADSELDDDLLTNATYNLRGYHEHPKDYITKTTVS--GDGLGWETLATFFCDQEIDYVQEIIGMTAGKYQEHMIIAYGGGANGKSTFNTIARVLGSYKLSKSPELAELKGKRLVIASEMAGMRLNTAVKQITSTDEIAEKYKDFHFVPSHTLVLTNHPVGDDGTWRRLVVIPFNAKIGRSDALYDNAPILWIIAKAPVNVKSYREDLFITECKEKELYSYRAYLQNTRSTAGNNSD
>f3_Mycph354464452
QRDDLDDPKLTDGVVDLRGLLGPPGGWHTKTGVGY-PGVAPWRFLQDTFGNVSTAYVQELAGLAAGEREHVLPFLFGSGANGKSVMDVFAEVLGDYTAPAETEIARLRGARLVVCSEINDSTFDEAMKMLTGGDKLGRMRQDFDFRPSHLLMLGNYPVAGDSFWRRMRLVPFTRTVADRRALVDQEPILWIVVAQPVETSEYAEDLFLDECLNTEVANYAMWRRNRQLGASRREP
>f3_Strph29366784
HDGEFDKPLLFNGVVDLRGIRAHKNDMLTVMPSDY-PTKAPWQFLREIFPHPEAEYMQRLTGYGIGNSEQCFAVLWGKGSNGKSVYETCTDLFAPITTPGPNDLAALRDARLVMASEGEGKPMSEALKRVTGKDKVARLRQEFTFTPKFLILLTNHPFKDEGLWRRVKLIPFTRYFPEE-DLDRKLAAAIIAADWPIKTREYRADLFFPGLDLPDAYTYTDWEAEVWSRRNNIKA
>Ba_Myctu308370271
ATADLDDPLLVNGTLDLHLLRPHPADRITKCRGAY-SDESPWAFLTRVLPDEGRGFVQRLAGVGLGTREHVLAILIGVGANGKSVFKAIRYALGDYTAEEPTGEMDLRGVRWVAVSESEDRRLAESIKRLTGGDTIARMRQDVEFTPSHTPLLTNHPVPDTAIWRRIRVVPFEVVIADEQ-RLQLEDILWAVWDYPVATSNYREDIFIDDCPATHLFEWQRWVQEKAFGPVGRRD
>Bf_Acelo338810861
ARDQFDNSLFCNGTLDLKGLMPHPSDYITKAPVNY-PSECPFQFLTEVFPNTEISFVQRLAGYALGVTEQILCIAHGSGANGKSTLNLLADIMGDYTTPGTHDLAALRGARFVIASETQGKRLDEPIKQLTGGDKIARLYKAFTYSPQFLIVLTNHPAKDGALWRRIRLLPFEVKFSVARALKQEMDVFWMVCRWPVRTAQYREDLWIAECKTEDDYQYNGWR--KIFTVKKGAD
>Bp_Micae347757065
RHNDLDDVLLVNGTIDLKGLLPHPAHLITKAPVTF-PQECPFKFLHSTFDKADIAYIQRVFGYCLGLVEHCFFIMEGRGRNGKSTLTILAELMGDYKSENRNDIAGLKGVRVVTASEIAGIRMNEPIKEMTGGDIIARLYQEFEFRPQCKIIMVNVPIIDVGIWERIRLIPFEVTIEHKRMLQNEKSILWALLQWPIALEKYRGDVFLAETNVSELYEWRVWKNARTFGRVATRR
>Bo_Sinac373475618
PESQLNDPLLVNGTLDLRGLRPHQADLISKAPVAF-PATCKWAFLARIFDNADVAFMQRALGYAIGVSEHALFFLYGTGRNGKSTFNIILGILGDYTIDGPTGLTDLDGRRFVPTSEVEGRQMAEAVKKLTGGERIARMRENYEFEPTHKIFLANHPIRDEGIWSRIKLLPFDVYIPEERDLIAEEPILWLVCEWPIKTEGYRADIYLGECPTLTLFHYLEWKGNRKFGSDKRKD
>Bf_Rumbr291541585
PLAQMDYRALTSGIINLKGVRAHPEYYFTKTSVDC-QTECPWAFLDDIFADKEIRYIQKAVGYSLGSAEQCAFFLYGTGRNGKSTFDVIRDVFGDYNIQSNSDIARLKGARLVTSVEPNGVRINEGLKQLTGDDTVARLYSEFEFKPEFKLWMTNHPIRDTGIWRRIHMIPFNVQIEDKVTLKAEMTIFWCICLWPVQVREYKRDIFIEDC-VQTLYAYTSWGD-YCMSKRKNSD
>Bf_Thesu313903458
PKSQLDDPLLCNGTIDLRGLRPHRDDLITKVPVEY-PDKAPWKFLHRIMNNQRIEFLQRAVGYTLGDSEQVLFLLYGTGANGKSTFEVLRSLFGDYQAETRNDLARLVGKRFVSAAEAEGRRWSEVIKQLTGGDTIARLYREFEFRPAMKLWLANHPVRDYAIWRRLRLIPFTVTIEGERSLCQELQILWAVCKWPVETNQYREDIFIEACNVNDLYKYLKWEDVANAENDDDSR
>f3_Mycph206600076
TDNDLDDGLIVNGVIELGDLRDAAQDFITLTKTPYEDQSMQWEYLERFLPDEDRRTAQVALGHCLGGPEKIFIVLKGDSNTGKSTMNLCAAALGDYTASNNPLLAKALTRRMVVTTELSTDKISASLKRITGGDLIAEKGSNLVERPQFVPIVTNSPIEDKALRNRLYVIPFNVVVEQEDAMKAVGPVLWLVY--DIQSDAFASDVFLSQVTILDLYEYWNWNRMPKFSKKKQKL
>env143939493
RFQALDIEYIVNGVLQLFHIQRYEI-PISRTKVDYPDENIKTEAIMRLFADEEYNFVMMYFSTALGRKEPKFALLLGEGSAGKTTLDLQTNVLGGYSIDSDTEKVSIKHARCVYSDELDGDVLYMGIKRLTGGGVIANKNKKETFTPKCIWMLSNYPVKDYAAWRRLLKIVFRRRFDAHNQKDPAYSYLILVKQYKIYTKIYQNDYFISEVPITEITQFRKWVNSYESKEHEDER
>env135304572
EFENVDIEIIVNGVLKL-KLIDHHTFPVTKSKTEYPDPNIQIKIFRDLFPEQDYEFMMCWLASSLFKKEELILLIRGPGCSGKSMLDMLFNALGEFMANKQEDLKKFQYSRANFYDETGNVEISDLIKKYLNG-HITRLYEKTSFYIKGIHTSSNYFFP----------------------------------------------------------------------------
>env134498612
PLAALDDGLLVNGVLRLGEFLTGHQLPVSRTPVPFRDPPVEVTYYEQRFPELDRLWRLFFDAKCLGGKEAFCIIEKGSGSNGKTSGEALAALLGTYKHPADAALFALKGTRFAYIEESRGECINEALKEVVGGGQITRLRRDE--------------------------------------------------------------------------------------------
>c1_Afrsw162849454
RFQTLDNPLLVNGVLSIEILINHHEHPIHQTRICYPNPNTKLNALQDIIPELDRLWIMFYLSTAIRGKEALMLLWLGGGCNGKTFLRLVAMVLGHYKLNANSAFMRLKGRGYGYFEETNSEVLNTSLKEMVNPGDVARLNQKESFQMTATMVASNYFIDDHGTWRRLRHYRSKVKFHNPDEMDPDCNFFILVLKECISTEAYRKDLFITEVSYNEVVTYAEWNANCRILESALCN
>env140751950
--DKMDFPILVNGILELGQITGYEY-LISKTTTEYEDPDTKLIALRNLFPEPDFDFMMHYLASALGKKESLLMLLVGNGSNGKSFLELFKATIGAFKLPSTPALMSLVFARFAYYSETENEMLNSAVKEITGQETLGRNFGDINFKPTCHHLASNYFVNDHGTWRRLKRVMMKIKFKLNVSPLERIDSLASW----------PDET------LSVYYYX----------------
