# Supplementary material for: Virophages, polintons, and transpovirons: a complex evolutionary network of diverse selfish genetic elements with different reproduction strategies
Source: Virol J. 2013 May 23;10:158. doi: 10.1186/1743-422X-10-158 (PMC3671162; doi:10.1186/1743-422X-10-158)
Supplement: Additional file 3 — Multiple sequence alignments and phylogenetic trees computed using TreeFinder and PhyML (Newic format). [file 1743-422X-10-158-S3.zip › trees_aln4trees_2013/helic_plus1.afa]

>q3_Ectsi13242580 ....
YLANCCDLEFPDLNAKRRVWSFNDGIYDA----TEDTFTTY--------DQEID------
-EHLVSC---KIIYKDFYDVYFSTPSRAAD------------------------------
-------------------KLNFSQLKTPLFDSIFQ------PQRWDQDMLW--WMYVFV
GRLFYEVSELDSWQVIPFMKGVA-GTGKSTVIKVI-QMMY--------NRADVGVIS---
---------NNIEKKFGLSTIY-NKTIFVVPELKG--DFA--------MDQADFQSMV-T
G-ETLSMPVKN---GSPITGV--WTTPGIMAGNESA-KWED-KSG-SISRRIVVFPFSHK
VPEDKVNPGL--------------------------------------------------
-------------MDEIQDTELPAIIRK--SALAYRDAVQRF------------------
---GNGDIW------------QALPSRIREQKKKL--------QYSTNPLF---AFINSD
NVSLSDE---------------EYTLESIFVTKLKSFAALKF------------------
-------------PHSTITFN-----EDFYSYIFGDFGLSIRKETLPWPRSSTTNVQTQN
YLFGCKICDV--------------------------------------------------
----------------------------------------
>q1_Parbu157952927 ....
YLTNCHDYQLPFLHKSRGVYSFYNGVYIA----PEDRFHCF--------DTEKE----P-
-LSDSIV---ASKF---------IENIFDN------------------------------
-----------------THYDDWFDIPTPHLDSIMI------FQQWEEEVQR--WLFALL
GRMLYPVNQVDSWQVVPFFKGLA-ATGKSTII----LKVI--------K-NFFETVDVGI
LS-------NNIERKFGISAFH-DKFCVLAPEIKN--DLA--------IEQAEFQSMV-S
G-EDVQVNVKH---KKAFAEE--WRVPMALAGNEVP-GWAD-NGG-SIQRRLIVFEFKKP
VRHGDMK-----------------------------------------------------
-------------LGEKLDKELPYILRK--CNKAYLDLAGKY------------------
-----------------------SDVNIWSVLPEY-------FINTREALARATNFIESF
MASSEVILGEN-----------EICSLGDFKSALREHATTNV------------------
--------------MHTKQLT-----ADVFAGPFEKYGIKFLGAQTLDYCGQSVHTEFIQ
GLSLKSSRPKDSNMF---------------------------------------------
----------------------------------------
>q4_Micpu356980095 ....
NVSKCVDHQFPQIEKRRHVWSFRNGVFVGKQYIAEDVYDCRFY------PYKSK----E-
-FMCLDPTIVACKY---------FDQQFDD------------------------------
--------------------FPDIERWQDIPTPYFD--SVLRYQKFEEEVCN--WAYVMG
GRLCFDVNDMDSWQVIPFFKGIA-RSGKSTLITKVFKKFY--------ESEDVGTLS---
---------NNIEKKFGLSAIK-DSFMFIAPEVKG--DLA--------LEQAEFQSIV-S
G-EDVSIAVKN---KTAMSFE--WKVPGVLGGNEVP-NWKD-NSG-SVLRRILPWNFSKQ
VQDADPQ-----------------------------------------------------
-------------LDKKLDKELPIILYK--CIRAYHDYSKKF------------------
-----------------------NDKDIWNVVPDY-------FKKIQKQVAMVASTLTNF
LESTNVNFGAD-----------LFVPQKMFIVVFNQHCQANN------------------
--------------LGKPKFN-----QDFYAGPFSSREIEVREEVVTYKGRTYPKQPIIY
GLDVISEDAVEFSDNF--------------------------------------------
----------------------------------------
>El_Monbr167518862 ....
------------------IVNYINSVKQS-------------------------------
-PLDREM---QIPQ---------EAQEKAS------------------------------
---------------------RGLQYILGFIKDIIC----------GGYAQQDEYILNWL
SCTA--AG--VKVQTHLLMEGDG-GEGKSLLCELM-REIL--------GARYYSTS----
---------NVEEVCQYTSNFE-GRSLIVLEEMPVSSNSSKR------GFTDALKSLT-T
E-SVFACRRMH---NQAYQQS--NTFNIIVNSNHSA-EELT---Q-TNKRRAVAFDISRK
RVGDVE----YYNRL---------------------------------------------
-------------HKYICDKDVQLAFYL--FLMSRFDGMPKDWTGNEVPMSIKRREKLTR
SLPPSIKFLIEHYVLPKRDIDNLPRKQLREEFKTF--------FKGHYDQAQFGRDMAKC
GVTKGTKLEGGVRCQTYRAEWQTIDSTLKDLGIISNFDEEYEEHEETEVQRYKRFLDERD
RRIQELEQEIAKLKQQKKRVAKPKPLPEPEMELEVAEIDSSVEESYDPEDFDEVLPDPEP
KPKSKPKKIQVQIKGKPAKAFTSPEERCLGRSQQWLERHDTDIVLKCDVADLFD------
----------------------------------------
>f3_Steph213163899 ....
ALGDMRDACVRKELHRAWMEHSDRSIVRV----REV--DFD--------PSGEK----PG
VTCNLFA---GWP----------TVPQEGN------------------------------
-----------------------CDRLLQLLWHMCG------NEANQKALYD--WVVKWL
AYPL--QHPGAKMKSTIVIHGPQ-GTGKNMFFDEY-MKLY--------G-EYGRVLDQAA
---------LEDKFNDWAS----RKLFLLADEVVA--------RTEVYHLKNKLKALI-T
G-DRIRINPKN---IQAYEED--NHANLVFLSNEAM-PVVL---E-EDDRRHAVIWTPDK
LSQEF-----YSEVL---------------------------------------------
---------------SDIRNGATAALHH--YLL--QVDLTGF------------------
---TNGTNP--------------PMTQAKEELIGL----------SQDSPQ---RFLDEL
YGDDIPGLKP------------MPALSKEWYEVYKAWCAREGMPRPAPSPKFINALVR--
------KRQILHPDRARKRYQIEQTVNGPHGFLMLGDCTVPDGKTEAAWLGDQVVAFRRM
YSDYRARA----------------------------------------------------
----------------------------------------
>env136191113 ....
---------TIEFAPPPL-------------------------------VSKPK------
-NFNPWS---GFAA---------ESLPPIG------------------------------
---------------DQSEIDQRIKPYKDHVK-ILC----------GDEDPD--YMHKLM
AFKI--QNPGLRWGVMPYFFSAQ-GVGKDQWFIFI-SKIV--------GTKYCYTATN--
---------FGELKGTATSLID-NKLFVCFSEMSS---------EDSLKNTEFVKRLI-T
S-DTLLVEAKY---VPQYENR--SCHSFIGFTNYMN-AINYKSDD----RRFVAFKASGQ
FRNDPVYHGPF-------------------------------------------------
-------------NAYIHDPVNQRAVYE--WLL--GMDLTGF------------------
---EPMKAR--------------PKTVMHAEVADY--------QKPMFDIFIDKHFEEMR
LSAEFTTDIRQNRLIDNKILEINSAVIQDLYGTFLRDEMKLADMT---------------
------TGSKIAKTFIKHFMEASTRMDKFKVLPQGPLVKKKYKDRYCFQFDIEAIKKYIS
EDIRHEKDGDEGEEEVLPDGYVDMDHLAHGFVPNTR------------------------
----------------------------------------
>ALM_ORF02 ..
PKWYNISPQQIRIFMPNDITNNKKGIENF--EGRAYLQSFNFQSKKYLVDVIPD---VAD
TIISKETTLKGIKFEQKYLNFMGEHKHVVQ------------------------------
--------DIPEYETFSDKDKNKVQLILNHIFEVWA----------NQDDSMNKYLIQWL
SFTI--MG--HKLLTFLYLQSTE-GTGKSIIIEFIRSFVL--------GNRRAIISS---
---------TPSHINKWTKVLE-GTSLVNINEMPVSSDYK--------GFNESLKNLT-T
E-CIFYPEEKN---EKSYSQR--NTFNFIITTNKEAIQFDE-----NNKRRIVSLDINES
RIGDTEYFNKI-------------------------------------------------
-------------IKECMNDECGKCFYA--YMRDNYIKDFDF------------------
--------------------------TKKPETKSF-------IEGIQKRLPLHIKFLKDL
IREGED----------------KLDICEDFYEEYSFWCKSKGKNPSDKINFGKSLSQIEG
ITKIRKTDKETKKKHNYYSIDIKEMFNFFKGKDYISKYDNIIIDDEPTENTPKTIDYKLK
YLELKKELDDLKYALEQGVEEIPKQKEELIKTTSIKKEPVKIEMKPTIKTKTKFKTKSLT
SKKKNILKGPCQVSFD------------------------
>Ea_Dicfa328871349 ....
------DNSIRKWFFDVDCERYSTTMDPR----KPK--VFI--------DDKIK------
-YINMFH---GFKF---------NDREEFD------------------------------
--------KKIKDKDTAKIAKEGVQFIWNHLDTVLC------SN--NQEEYK--YLKGHT
AKVV--SG--KKQETMVYLRGIQ-GAGKSSLIEII-TASI--------GHNVVYTSSDP-
---------NICLPNAHNEDIV-GKTVIVFEEIPVKSSNDWN------QFSSAQKHFI-T
G-KTIKINPKH---KNQYFIP--NMISGYAISNQ-W-AIKV---E-NGDRRYFIPTISKS
KVGDTEYFKK--------------------------------------------------
-------------LYSFIQNDLVMEAFY--WECIDIEKTNPF------------------
-----------------------NERLIPDTVCKN--------EILNDHLLSIYEFIKNK
YVLQGLGI--------------ERITRMALYTLYSNFCKDKG------------------
--IKIIPKNEAYKRLEEIGINSQRGGQNTTIYEYSKEQLLTIYQKEKFITKNDDIFNQED
EQKVDVEIGGTTTKKD--------------------------------------------
----------------------------------------
>Ea_Dicfa328871692 ....
---------KVFIENQIKYLNMFHGFKFT----DRK-------------EFDKK------
-MVDPIA----------------EAIAKEG------------------------------
-----------------------VEFLWNHIDIVLC--------SNNQEEYK--YLKGHT
AKVV--SG--KKQETMVYLRGVQ-GAGKSSLIEII-TASI--------GHNI--------
---------PVKSSNDWN------------------------------QFSSAQKHFI-T
G-KTIKINPKH---KNQYFIP--NMISGYAISNQ-W-AIKV---E-NGDRRYFIPTISKC
KVGD--------------------------------------------------------
-------------TEVGYRKNNKNGFV---------------------------------
------------------------------------------------------------
------------------------------------------------------------
------------------------------------------------------------
------------------------------------------------------------
----------------------------------------
>Ea_Dicfa328871395 ....
------------SDRDSFDEQMKKGIFKS--------------------SMKKA------
------------------------------------------------------------
-----------------------IENIWDHIYISWC----------SRNKNQFSYVRMWI
SNLI--KG--KKMRTALYLKNSMEGTGKGIITIFL-LSVI--------GLSSIRVQSTNF
L--------KSDGYNSLML----GKLFILLDEMPCSSQAAWN------EISDSLKGYI-T
E-AKITIRQKY---VDDFETN--NCANFMITTNNNAIRIQS-----PKQRRYVILDLSTE
LVGNKEYFTKL-------------------------------------------------
-------------AQIVEDSSVMEAFYW--HCM--DIDTSKF------------------
-----------------------NEDNIPESLLSE--------GMISDHLPPVMKYIKNN
YV----------------------------------------------------------
--------------------------LKGNNISCDRGMRRV-------------------
------------------------------------------------------------
----------------------------------------
>Ea_Polpa281203223 ....
------YFSASDWFFEEDDEFYISGM-------NPNKPLYY--------TQNGA----N-
-MFNLFA---GYKW---------TDRNSFN------------------------------
--------VKMNEPEYAARMKLSIGVILNHIRKVWC------SD--NQDQFD--FVKYWI
TSVI--AG--RRPKLAIYLQSGQ-GTGKSIIIDFIRDHVL--------GESIVFQSQDP-
---------SIVQPGSFNGPLA-GKILISLEDLPTSSAGEWN------KTSNSIKHLI-T
G-SNIVINDKF---KTQVTID--NHLSFIITSNTSA-IKIE-----DDDRRYAILDVSNI
FKNNKDYFEWL-------------------------------------------------
-------------AANHLTSAVGEAFYW--WCVDNVDLVKQF------------------
-------------------------NRVPDTQTKT--------DIKSDHLRPPLQFIKEN
FVLQKNA---------------LEMTLKEFYDRLTEYCTNKK---------------ISC
PTKPQTKKILGEYGIETKEMCRGGVSGKNNWFVYTHDQLLQIYKVNNMISRFDTYEDLSF
GELQKIKMLEKENEELEKRK----------------------------------------
----------------------------------------
>f2_Vibph343794827 ....
KGKSKPVQKSDIWFVNEKRREFVNGLTFM----PDK-------------PREVD----G-
-CFNVWE---GWRY---------KEVAGD-------------------------------
-----------------------WSLFKKHVKAVVG----------SQEHYE--WLMDWF
ADAL--QDPMDPKGCAVVMKGIE-GTGKGTIANVF-GELF--------GQHYKHIIQ---
---------EEQLIGKFNGHLE-EALLVFADEVTYGGNK---------KVAGTLKGLV-T
E-KKLMIERKG---LDATPYR--NCLRLMIASNEDW-FIPA---G-PHSRRWFVIDVPDS
FASDKS------------------------------------------------------
-------------YFDAIWKQMENGGYE--AMMYELRNREIK------------------
---SDLRKA--------------PETKLLMEQRAR--------YTTTDSVV---EWWADK
VEAGVIGVTGYEEFGDEVDWP-QFVDKASLYVDYQEWCQANG------------------
----------------AKRLT-----KPAFYAKVERDFKFVDCRPANPHGGPRKRMFEIM
NHSACRALLFKMTGIDVGTSDTEE------------------------------------
----------------------------------------
>YSLV4_ORF11_tail ...
RLTKNYQDYREKFETSNFKLNFPVCYCELINDKKKGKYIIT--------RSVQE------
-FLERNRDIEGMPIYLVKGGIAPRPMKFHE--IWLDDTIKLKYSNIKFDPTNTEEKLAEG
EYQXYNAFCGWVNDKCAEPIKEEDSDYIKLMKWLLV----------EDKVFE--YYKCWL
ASII--QRPHIKTKVAPILYSKTHGSGKNSLVDGS-IAII--------GKQLSACVEC--
---------IEDITKNFNAHLC-NKLFIYGDEICA--NAK--------KVADKLKAVI-T
R-PTTNLEKKG---IDAIEVD--DLTNWIFTSNNEN-NIKV---E-EGDRRFLMVRCREE
KQHLLSKAL---------------------------------------------------
-------------YAEIGDPLKLAQLFA--FFKNYEQSAESI------------------
---KTYGKF--------------NIGMENVIETEY---------KKEMIYEHRSAYIQIL
YKSTRDLXX-------------XKYSASKLYEMTQEWAKKHYCSANYTIQEFSKHSQKYX
GCFKKASNTGTRYVFPDNRLE-----LMKHLFTIDEPYYRYVNQLEDDYTPTFLPEEPKP
LKKDQYGNPIWNANQDEE------------------------------------------
----------------------------------------
>env139600514 ....
------------------------------------------------------------
------------------------------------------------------------
------------------------------------------------------------
--------------IAFIIKGKQ-GTGKNMWLNGI-GKTL--------GAHHYITSSN--
---------PKDFFGDYAEGFY-HKLLVNMNECEG--KDT-------FDFEGKIKSFI-T
E-DTITLNRKF---VCPITIS--NLARLILFSNKPA-PIPI-DVR-SKDRRYVVYETTDH
YLQSKYGAK---------------------------------------------------
-------------FWTKLKAHMETPEFI--ACLYDYYNTLDL------------------
---SNYNIR--------------KRPTTKAYIEMC-----------KLYVPVEALFLANK
IEQAKE-------------------------HDLSEWN----------------------
--------------------------IYKASGMDAKNIPDLLINNWKGTNGIKGEDLYNE
YMEYCKKYGFY-------------------------------------------------
----------------------------------------
>vi_OrgLa322510469 ....
SQQGVPQSFTDRWTNDVKHRLY--RTMDFIPFNQEN-------------PIEDD----N-
-VFNLFE---GFNP---------DIYGEEM------------------------------
---------------NEDTIQKKITPYLDLVKELCG---------GEEDHAM--YFHRFI
AQIF--QDPNRKVPICVIFKGKQ-GTGKNMMLDAI-GNML--------NKTHYITSSK--
---------PTDFFGDHAEGFC-KKLLVNLNECEG--KNT-------FDFEGKIKSFI-T
E-DTITVNPKN---VRPYSIA--NMARTVITTQKPN-PIPI-DVK-TKDRRYVVYKTTDK
YIKMSSKFWTQL------------------------------------------------
-------------HNHLRKPEMMQALYQ--WFMTFNLTDFDW------------------
-------------------------IKRRPLTEAY--------KEMCNLYSPIEALFFEE
FYDNEIWLGLGVSGRKDEV---VTIPMQELFEEYEGFCRRHR------------------
-----FLKDDTKATSSRAFISKLVDLEIPMTRYKAHGTNSIKLSPQEVYDYIDKKRWING
YRDDEEEIEYVDKGEDANEGYFD-------------------------------------
----------------------------------------
>env142468211 ....
------------------------------------------------------------
------------------------------------------------------------
----------------------------------------------TDECYN--YLLHYL
SHLI--QKPGELPRTSLVFFSDQ-GFGKNMFWENFGNNIL--------G-QQYIKITQDL
---------KNDITGRFADNTR--KFITIMGEAQA---------EQAFKNNDKIKALI-T
D-NTINLEQKG---KDTIYNVY-NTSRLIFFGNTKT-QIKI---E-ISDRRFQPIKIRCT
KPSAE-----YFNIL---------------------------------------------
-------------HRDMNDKSILLKFID--YLKTFDLSKFNF------------------
---ERERIK-------------------TSYFEEL----------RQVNIPILARFLQHK
FDSFDEDT--------------IKITGTNFYKEFKNYLSR--------------------
------YHKDIDYTLTKFGRD-----IKEYNGIVKKKSNGIMIYTIERELVIGYLKEKLF
YEEVEEEELDENEIIY--------------------------------------------
----------------------------------------
>env138744489 ....
---------ELSPELNTKHFNLFNGYRAS-------------------------------
-KIPVYK---DYEC----------------------------------------------
-----------------------IKPILEHIKIVLA------NN--REDVYD--YLIQYF
ANIM--QNAKNKTGVFIVFKGKQ-GCGKNTIVDLIANGII--------G-EYSISCSNP-
---------EKVFFGTFNSLLA-NKVLAVANEMGN--DMR--------NSMDRIKDTC-V
A-PTINIEKKC---KDPTIFD--NYINCIGTTNNDF-PLQI---D-EGDRRLVWL-----
------------------------------------------------------------
------------------------------------------------------------
------------------------------------------------------------
------------------------------------------------------------
------------------------------------------------------------
------------------------------------------------------------
----------------------------------------
>ze_Marse284504072 ....
IKFFLQVEGVKELLPISLANFFQENHLSF----TVHGLCFFPFSPEEDDSRLPI----E-
-YINTFE---GFKA---------QPVDEGV------------------------------
-------------------DREKIRPLLDHLFEIWA--------DGSKENFD--YIISWL
SHII--KNPREKTGVALVILSEAQGAGKGIITDFLLDKVF--------GRKLGKCIGD--
---------IERVVHRFNSVLD-KKLLVVLDEMNQ--VDAGAYH----KSFDVIKHLI-T
E-KTVQIERKG---VETTEEE--SFVNFILTTNNTF-SVKV---E-QSDRRYAMFRCSDK
RAKDFDYFRE--------------------------------------------------
-------------LAGSLSDECARHFIK--FLIDWGGVDIKN------------------
-----------------------IPETSLKKECRN--------NSKNASQLFLEDFSTEE
YDKDED----------------GWFSATEVYQDFVMWAQNNG------------------
-------------------YK-----NIPNANVFGRTAGKVFGKKRQRKNGKLALMWKHM
DE----------------------------------------------------------
----------------------------------------
>ze_Marse284504468 ....
DISFLKKS-TVTFFFTEDKSIIPVPLFSLFLLAKKELTTRGVKFYPFSSNEDDVTLPID-
-YVNTFE---GFKA---------QPVDEFV------------------------------
-------------------DMEKIRPLLDHIFEVLA--------DGSKENYE--YILSWL
SHIV--KNPRQKTGVALVLLSESQGAGKGIFTNFLLEKVF--------GRSLGTCIGD--
---------LERVVHRFNSSLD-KKLLVVLDEVKPVDAGAYH------KTFDTLKYMI-T
E-PTLQIERKG---IETVEEE--SYLNFFITTNNSF-AVRV---E-QTDRRYALFRCSDK
RVGDEEYFKN--------------------------------------------------
-------------FGKSLDQKCANNFLS--FLLGFEGMSLRK------------------
-----------------------IPNTPLRQECKT--------SSKSSIQLFMDEFDASE
YETNVD----------------GWIASSDIYLNFVGWSARNG------------------
-------------------YK-----NTPNSSVFGKSTNTLFEKKRETRGGKKIVVWKEK
------------------------------------------------------------
----------------------------------------
>env143873729 ....
PVKTKPSDDIKNFFSNPNTRVFVDVCYSP--------------------SQSSD----D-
-VINLWQ---GPRI----------KGQAGD------------------------------
-----------------------WSVIKRHIREIIC----------DCDESKFEYLIRYI
AHML--QKPEEKPGVMIVLSSKQ-GTGKGLFFECL-RRIW--------SSSTVFTSS---
---------IKDVVGQFNSVLE-NSYVLILDEAFF-HGDR--------GAWDRMKSLT-T
E-SFLRIEAKF---QPQRQVN--SLHRIFASTNHRQFGATT-FDD----RRHLFFGVAES
RVGDFNYFKQLAEAI---------------------------------------------
-------------ADDAVIAAMVAELES--------MDLRGF------------------
-----------------------NVREFPKSSERA--------FQVLESLIGFDDYWYQV
LLSEQIDCSDLVFSVPYDF---GFVSSSSLHRYAQKHVRSGP------------------
----------HKGRITHRMISDGLRSLCPSALQARGSAAHRDQRGFLLPELKTARKEFAK
ALEIEVDWECVT------------------------------------------------
----------------------------------------
>env141025619 ....
-----PKEVIKEFWIDRKTLIYDAVAFSP--------------------DKTPK----T-
-TLNHWV---GPVV---------QPSKQD-------------------------------
-----------------------CSKILEFLYEVIC------DS--RKEAFN--YLCSFL
SHCL--VKPEEKPGICIVLIGGQ-GTGKGVFFQLI-RSIW----------KHTTLLIND-
---------MDSITGRFNSSLE--RHFIVCLDEALFVGDK--------KSLDRLKSMI-T
E-PTILIEQKF---QPTRSIG--SYHRFFAATNHDH-FTSIDSDD----RRFLFLRVSDS
HKQDTIYFEQL-------------------------------------------------
-------------VGSFSDEKKMSGFVD--YLL---------------------------
-----------------------NNALALDIRKK---------PPMQEHVN---------
----------------------QKIKSLEGFRRYWV------------------------
------------------------------------------------------------
------------------------------------------------------------
----------------------------------------
>Bp_Desde323460485 ....
------------------PRPLSKDVATR-------------------------------
-FFNMYP---GLS----------KEPKAGD------------------------------
-----------------------WSRIQTHLRDIWC------NG--DEELFG--AVMNWM
AHLV--QKPWEKPGVALVVTGGR-GTGKSTIFECIFKPIL--------G-SLYCKVSH--
---------RNHLSGNFNAHL--ATKLLVVNEEAFFHGDH--------EANEVVKSMI-T
E-ELMEIEPKG---VDIREKE--TFMRVVFLSNNEH-VIAASTDE----RRYLVLESSSD
RAQDQEYFKG--------------------------------------------------
-------------LRHEINNGGIEAFLH--ALMSWKIDMDKL------------------
-------------------------RTPPRTKGLF--------NQMLHSLNPFQRWTYEK
FLHIGDDHPCIKWK--------TKVSSEDLYLCYNDWRHNLR------DCDVRTGANKIA
DAGAITKEIHKLFGFPRTRIGNQRGFVLPSRDDARQIFEKHVKMTGIWDDFEADEGEFFD
DSSKSESRGFDDLDDLLND-----------------------------------------
----------------------------------------
>Bp_Nitsp339482941 ....
MVVPILKDKISAWTNHENSITYKGGVVF-----APG-------------KQLPD----D-
-YYNSWQ---GFAI---------EPISGAN------------------------------
-----------------------IDIIKKHIELIIC------KG--DRQLIE--YFYNWI
AYTF--QHPDKPAGSALVLRGEK-GCGKGSIGHFL-RKIW--------G-QHGIHISN--
---------PKHLTGNFNAHLA-DTCFLFADEAFY-SGDK--------QHEGVLKALI-T
E-PTLIIERKG---LDAESLQ--NFLKIFMVTNNDY-AVPASKDE----RRYCVFDVASN
RTGDKKYFDEL-------------------------------------------------
-------------HAACANEAIQSAFLF--EML--NRDITNF------------------
-----------------------HTGAIPETQGLK--------DQRLASLSSVGKWFVDS
LTQGYFDLKEDNNTLWH-----NEMTSENLYSSYVTWCDSQR------------------
----------ITYRMSQNSLG-----RYLTKIFGQNRKLKGDKRGYFFGSLLEAISKLEK
YEKIDLGLMADDDSLHLDTFEASNDESISSEFNFGMIDERVAPLRVVR------------
----------------------------------------
>env136778984 ....
------------------------------------------------------------
-DFNTYK---GPHL---------TPEEGD-------------------------------
-----------------------CSGILDHIRDCLC--------SGDSDQFN--YYIGWL
AHLF--QRPYERPGVAIIQQSIE-GTGKSITTGVI-RNIW--------GQQHSIILDKQV
-----------QLTGDFNAHLS-GKMFVCIEETST---------ARNIAATEQLKNLV-T
A-EILTINPKG---KPIYQID--HFGRVIMNTNHNW-AITA---G-SDSRRWFIPDISNH
QVGNR---A-YFREL---------------------------------------------
-------------ASYVADLNVQKALLH--YLL--NVDLSAF------------------
---DPAVIP--------------DTQALKEQRSQT--------LSRLDMPL---DWLKTM
L---------------------SNGFIDGIYDGGTEWQATQFEIPRKKL-----------
------RDSYVDYSARSRSAP-----NFDAAIKSIKNVISLIDGPQRMVGDVRQRTYLLP
SLGTATSEFEASTRIRI-------------------------------------------
----------------------------------------
>env144053052 ....
HNIKECKPFIHLWLADKDIKCYKRICWKP----PPL-------------ISDDC------
-DLNTWK---PFEI---------SNITLEK------------------------------
------------------CNRNYYQEFMTFCENLFE----------NKEVMH--YLLARY
AFRL--QNPGFRTNVCVVYYGVE-GGGKSTFIDTI-YQLF--------G-KCAIQIE---
---------KAKKLYESHSTFEKEKCFICVNEAAG--CDN-------FENSEVLKTRI-T
E-NKLHINPKG---VQAYEID--NYCDYDMTTNNVN-VVKI-TD--SSTRRWFQHECTSH
YLGNIEFFNDYRKNIL--------------------------------------------
-------------DNTNALRQIYDGLMK--YDWKDVIKSGNF------------------
---QDVNFK--------------PETNITKQVKEC----------NRDKVVWFFKALTED
EDDGSNE---------------INLTNKRLFSKWNEWCVENK------------------
----------IEYRLNNIQFGLK---VKMVCDDVKRQVKYDFCDKHQNYYILYKNVFREY
IDILNR------------------------------------------------------
----------------------------------------
>env139270175 ....
KNKMQTISFISRWLNDPNIRLYNRKVFNP---------DIE--------STEKE------
-DFNVWR---GFHN---------ESLTLTD------------------------------
---------------DNDVRERYVNQYKDFIYNLVG-------K--NEDCMN--YFIAWC
ANII--QNPAKRACICLVLYSYEEGAGKNMITKTL-EKCI--------GKNYVNYISDV-
---------SNQLFGKHSAAEM-DKLLIVLNEVKG--KDT-------YANTDLFKTRI-T
D-DVREVELKG---KEAMQIN--NFCSYIINSNNL-------------------------
------------------------------------------------------------
------------------------------------------------------------
------------------------------------------------------------
------------------------------------------------------------
------------------------------------------------------------
------------------------------------------------------------
----------------------------------------
>env144043289 ....
KGKQQKVSFISKWINDEHIRLYRKLVFVP----QPL-------------EYDKR------
-DYNTWR---DFQQ---------QNVKLPD------------------------------
--------------NFDLDTNVYIKKYKEFIHNLFG---------GVQGYID--FFIAWC
ANII--QNPAKRACVCLVLYSLEEGAGKNMITKTL-EMCL--------GEIYVNYISDV-
---------SNQLFGKHSSAEM-NKLLCVLNEVKG--KDT-------YAHTDLFKTRI-T
D-DKREVELKG---KDTIQIN--NYASYILNTNNLN-SVNA---G-DKDRRFCVLDCNNN
KISDKKYFKDYE------------------------------------------------
-------------KSVNQNPEAIRCIFE--YL----------------------------
-----------------------KNFDIQSVVPDY-------------------------
-----------------------------IFSD---------------------------
--------------------------ARPKTDLYKDLVDCNREKEWDFLEDIVRKHNNQE
ELRISNDR----------------------------------------------------
----------------------------------------
>E8_Physo348669711 ....
------------------------------------------------------------
------------------------------------------------------------
----------------------------DHIKHIWC-------GG-RDDLTN--HIMKLF
AWYV--QRPYEKSGACVVLEGEE-GCGKNIAFEILKNHVI--------GTRYCLETPK--
---------MKILTGRFNSARE-HKILTVLNEAANVKQSS-------HEDQDELKDCI-T
E-PTCMIEKKG---IDPYRVK--DCNNLFIASNNSY-SVKA---S-KQMRRFLYLLCRSD
RLGDKAYFKAM-------------------------------------------------
-------------IDEFDNTDSGIHLYH--YLM--NMDLNGF------------------
-----------------------HPQNDAPMTKEK-------------------------
------------------------------------------------------------
--------------------------SDM-------------------------------
------------------------------------------------------------
----------------------------------------
>env136809399 ....
TGKSIKTPFILRWLLDEDIRFYNNVDYYP--------------------TICPK----N-
-TFNLWN---DFPI---------KSIPLDK------------------------------
--------------------DADTSLLHLHIKTLL-----------NEDTKDIEWFLNWL
AHIV--QFPHKKTEVAVILYDKQFGTGKSMIAEEFLKKII--------GIKKMIITCK--
---------TDKVFGKFTNTQ--GKLLCILNEASG--KET-------FELNEVIKESI-T
G-KTIEMEKKG---IDSIQIS--DYLNYIITTNNLN-CIKL---E-EGDRRFMVFNTSSK
MKGDVEYFNKL-------------------------------------------------
-------------ALALDDDVIMRKFYE--ELM--ERKLSKF------------------
---NPSRDR--------------QNNKIMDIMKEH----------NVDVVLEFINYWKQE
ADDISDSAMIK-----------SKMKGMDLYKEFIKYYEMCG------------------
--------------------------NNMNSKPSLTKFGTRVKTYEDKVGYVKSSGVMTY
KL----------------------------------------------------------
----------------------------------------
>YSLV1_ORF04_tail ...
IMFIKPKDLTQLYFNIYCKIGKEDEQFIHHWIMEKDIKTFYTYNFYPNIDMCPK----N-
-CFNLWK---PFPI---------LKTPLDP------------------------------
--------------------KADTSKIYEFMKMLLR------------ECDE--YVLNWL
AHIV--QFPARKTEICILLFGSQ-GCGKSTVGEYMLRKII--------GIDKMIITSK--
---------IEKMFGKFVNTQ--GKLLAVLNEASG--KDT-------FNICDILKDAI-T
C-STTEQEKKG---IDAVTIT--DYTNYIFTTNNIN-SVKIPEDD----RRFMPIEVNEQ
HKNDKAYFKVLYDIL---------------------------------------------
-------------DNDIIMRKFYEELME--RDLSEFNLVIDR------------------
-----------------------PETELMKDMRSM----------NRNCIKQFIIYWKEK
VMTNMDEDGNFME---------KKMSGAKLYECFNHFWTIEG------------------
--------------------------KKTESKPTSTKFGIELKQFKDHVITHNRSGNGMS
YEIILA------------------------------------------------------
----------------------------------------
>zf_Mavir326439149 ....
SSIRSNLTYDITFNDDPDGIHFQNGRFNL----LNN--TLE--------ERTKP----C-
-FINQYI---KRDF---------INPKEET------------------------------
-----------------------INWLNSKIDQLFR----------EKEARE--YCLHML
GGML--SGRVCAKQEFLVNYGQG-ARGKSTLYNFI-NAAV--------SDVYFQCLKNDT
FSN------HNNNKDKSLNSFNNYTRYYFLNEIDT--RS---------LNTDLIKSVV-D
G--KIQTNKLY--QDGTFKTR--TQGTLIFVSNHMI-NFKT--DS-GIERRLKGYEYKNE
FTDDKTRVNNDTVYLKDEKLFNAEENFTDEQKNAMFYILSSQLVKENVPTIPECFTSVTD
DIVDANDEWAHFIEKYLIEEKGAKVHID--YII--ENVRLEYPTKKNIGRSQVLSELKDK
GFNYNRKLKCPGYNGYGCFIDYKPREKIEGDEPDF---IDDDPDDHKRSIADCEKIIKQQ
AEEIEKLKKLLEQ---------HQLNKLSITQEIKKEVEQKAPVEPEEIESDSDDEEPPK
VKQVPKIKPVKTKKISMRAAA-----VPVKEEKENKNITSTTVQASKIINPELKENKTRK
PRAKKETKETKETKKPTTIKAKTAKIGISF------------------------------
----------------------------------------
>env136323252 ....
LLEDDPAFHDKIIDTTLRKIPFSNGVYCC----ETQ--RLV--------DYDAG----M-
-YFLEKG---SVEY---------DPQSEAL------------------------------
----------------------KAEVYQRAFLDVFG----------TEEIAR--YVLRSL
ARAM--AGE-TEDKVFFIVKGRT-NSGKGLLTLLISKAFF----------NKFGNINATN
ICQKRTDG-DMAKMDSWKCQTR-HKRIGVANEAPKKRGCG--------LNGDAIKRAS-G
G-DHHTARTNG---VDEMTFF--METTFWLFVNDMP-SIED-CDE-ATAE----------
------------------------------------------------------------
------------------------------------------------------------
------------------------------------------------------------
------------------------------------------------------------
------------------------------------------------------------
------------------------------------------------------------
----------------------------------------
>env136325966 ....
----------------------KNGYYDC----DKK--ALC--------DYNRD----V-
-YFLMKG---SIDF---------EESDECV------------------------------
----------------------RQEVWDKLFMGVFG----------TEEVSK--YMLQSF
ARAM--AGE-IKDKRLFFIIGEP-NSGKGTITEVF-RLVF--------ASQFNTLNAQDF
CAKKSDG--NSALSNQHLVQGR-DKRIAFLNETSRARGQE--------WNAQAIKVFSNG
G-ESISGRLNY--DREAKCFI--NQQTGFCNMNDTP-KING-FQS-DVKVRCVAVRTAYS
YVAPSEYDQATARPFQRPADPDIK------------------------------------
-------------DVFLRRPEVIRAFAQ--MVCEAYSPQRPT------------------
-----------------------MPESVKRETDEC--------FDEEDEENKIKGLFEDA
GDDPQ-----------------HFLKCSELLRELET------------------------
--------------SAIYLSG-----NRLGRLMKQWGYTTEKKGNSKGWCGIRLVKNYLT
LSSDY-------------------------------------------------------
----------------------------------------
>env142268062 ....
LCVNNEWLNDTNINSGLYKLLFKNGIYDF----KTK--TFT--------KEFDP------
-NVIFVN---RINY---------DYPEEVD------------------------------
-------------------NDIYNKVKNEFFEKPFT------KKQIENGVST--YLLERI
SKAI--AGDFVKD--FNFCLGKS-NAGKSILMRML-SLTF--------Q-KYVASYNGEC
MAGTSGE--DNAKNYRWALALR-YARLIGSSEIEM--GIT--------LNGNKIKKGT-G
H-DEMVGREHG---GAETSFI--PHFSMFLFANDLP-KIKP-IDD-GTKNRCRVVSYEKK
FGDTYIEDEQEV------------------------------------------------
-------------IDYKFEDKMKNPL----WINAFCKLIIDN------------------
--YKQDNVS--------------VPNLVINDFDEW--------TEGDNFKEIFENEFNIC
NYKPNDD---------------EYKNNFITNQRFSEWRKDKN------------------
------------LHMSSKKFT-----MELQTLGAIKGIKNNKRGFYNVKFNCDSEEEDTD
------------------------------------------------------------
----------------------------------------
>env138349983 ....
---------------TLRKLCFDNGYYDF----NKN--KFV--------EYEPT------
-FKTAIKLSNKLNM---------KSNPTIR------------------------------
-----------------------KELIKRVLYPIFT---VKNEDSDQFHLME--YMLHRL
ARIM--AGH-IEDKVWMTFEGLR-DSGKGVLCDLF-KNCF--------G-KYVQTINASC
FLMKQND--EDAKTLSWMLDLQ-FARLALTQEIQI--GEE---KKKTILDGNKIKKLNSG
G-DRLSSRKNY---QDEVEFR--IQCSLV-------------------------------
------------------------------------------------------------
------------------------------------------------------------
------------------------------------------------------------
------------------------------------------------------------
------------------------------------------------------------
------------------------------------------------------------
----------------------------------------
>vi_Spuvi195982544 ....
DECQDNEWMLKTQTSSLGYLLFKDGIYNF----NTS--TFT--------EGFDP----N-
-IVFKFRV--PWKF---------PKYDKEL------------------------------
----------------------IKKAYKLSFGALFD----------NPK-----PFITSL
ACAL--AGE-IKLKKIYFCPGKS-NAGKSYLIKML-QYCF--------G-DYIGTINGEN
ISYNSKDSRDEAAKYRWAYLLA-NTRIVMSSEISM--KKS--------IDGNMIKKFASA
G-DKIVGRKHC---ESEISFT--PNFTIFCMFNDIP-EIEP-HDE-AVSNRLVYHEFPYV
FVKEEELNEKPYNKLKDEDL----------------------------------------
-------------DSKYQTKDFASGFIH--ILLDAYKNYLEN------------------
----------------------GLPEFDNEVKEKW--------TAQTKQIDKVTSIINEY
YEVTNNVK--------------DFVPLNEILKFKEQHKDLKT------------------
--------------ISKNRFN-----EILVEELKLKEGRSAKLRYWSGLKKRHFGDDINF
E-----------------------------------------------------------
----------------------------------------
>env134315999 ....
----------------PYDFKMCN---------NKE------------------------
-YLQSVK-----------------------------------------------------
---------------------------KRMFIDPFG-----------EDVAD--YYILNI
ARGL--AG--DAMKRCLFGIGDG-NTGKSAMTSAI-KSVA--------G-GYFGTFNANN
LVVKKHANPDDAQALRWVMLLA-NKRIIASNELEP--DVE--------INGSVLKKLSSG
GKDDIVARKHG---GYETEYK--ISFLPIIFANDLD-KITP-MDD-AIVNRVRAIPYEKK
YVEKPKNNNYELK-----------------------------------------------
-------------IDPNFDEEIQTPKFRGAFMLLLMKAYKKF------------------
----------------------MKNKRVENEPEQI-------RRAFVSTFGKVEEYVDTF
KNDFEFT---------------DNENDFVESSIMIEWIKQNK------------------
------------LNISMTKLG-----RDINKYCDQNKLTNVQSKLKKIGGKPKQVX----
------------------------------------------------------------
----------------------------------------
>env136817672 ....
KVMFNTYYKFDVNDEEDYNIHYQDGYFDL----KEK--KFK--------QREKE----N-
-LISKVI---DFNG---------NYNKDDL------------------------------
--------------------LDEMNKWTDIITKTIP----------NSEDRL--FYRKWL
LYNL--TGK-THYQQQFFNSGDG-ANGKTNLFEML-KIAF--------P-IYVENLDKEV
FASGN----NTRHKSIFKLSTN-PIRCCYLEEIEG--QK---------VDKGFFKEITGS
QNGTIKCKQLY--KQTEAEIR--IKNKFNFNFNELP-DLDN--DE-ATYRRLNEMPFTSK
FCDNEDKLNEEKQKRINLNEEDKNCPYKEENVYY--------------------------
-------------KDYTLIKKINTEKMK--VALLYYILYGED------------------
---TEISVD--------------DKIDFTKYKAIY--------KDNTDDIDEFKLLFEEK
YEFTNDSN--------------DRLHKKNLLDYFKCFKKNKTYNSDL-------------
------IILKMMKQKYNKKFE-----YVKNIPLRKKDVEYDFYKGQGIYKFIKVKDEFEE
NFGRNKYDFVDEDDL---------------------------------------------
----------------------------------------
>env144003915 ....
IIDYIPYSYNIEFDNYPDYLPFDNCILNL----KDN--TTI--------PYSPE----F-
-LITKTV---GYSY---------TRKNKTK------------------------------
-----------------------YKEIDELIKKIFP----------QKDERE--LVLHKL
AHSL--NG--HNHARFVILQGEG-GNGKSVILNMM-NTTL--------G-KFAYNIGNAI
CVSAKK---TGSGPNVELAKLD-LARFIWCSEPSC--GDK--------FDYDRIKEIT-G
D-GELNARTLF---SEKTKTK--ISGDLWIACNDDI-PLNLTSDGHNVRRRIIEIEMKSI
FSDKPDTNVPNSYKADIKY-----------------------------------------
-------------TQQDTYHSLKMDLIH--YLMPYSKNLYDE------------------
---KRNRKI-----------DDLIPKHITELGLKY--------ITKSNTFK---VWFNSI
SEKTDNSE--------------EYIQTNDLYAKYKCSDDYIN------------------
--LTKKQRREITYSSFMDKFR-----KDPDTKLYYRDKIDIKKADGTPTCARSIILYYKL
KKSTDEDFITDEDKLSSSSTN---------------------------------------
----------------------------------------
>u1_Orfvi74230780 ....
TNIRDMLVDISETDTQYDKLPFTNGVLDL----ATG--EFL--------TGDRA----KA
CVCTVST---GYAF---------SREEFAA------------------------------
-----------------AADSEAMRRLVGVIDDIQP------DTPENADNRA--LYERAM
SSAL--CG--ATKTVIVFFYGDT-MTGKSTSKRLL-MSAL--------G-GLFIETGQTV
LTDV-----LDKGPNPFVANMH-LRRAVFCSELPD--FACNNARK---LRSDNFKKLT--
E-PCIVGRPCF---SNKIHNR--NHATFIIDTNYRP-VFDR-VDN-ALMRRVALVRFRTH
FSSSATRAAAAHNVEYSAVKE---------------------------------------
-------------MDESLDTKIQRNYFR--YAF--LRLLVQW------------------
---FGKYHV--------------PQVSLAPTPDAV--------PDFAFHRR-----VAEL
VVASNDA---------------HRRAMESLSKLGYVLVGGNV------------------
---------AMPADAFRQRLA-----AHFNARVHGGDIDAFMFKHKKVVNVTEEYVEYVF
IEDVENK-----------------------------------------------------
----------------------------------------
>u1_Canvi40556020 ....
HNLKDMLIDPIETDIYPEKLQFTNGVYDI----KDS--VFY--------QGNDA----KN
FVCTVST---GYKY---------EDKEDIN------------------------------
---------------------GVIEELSKILDDIQP------KTKENSENRE--LYEQIL
SSCL--MG--TTKQCIFFFYGET-ATGKSTTKKLL-KSVM--------H-NMFLETGQVI
LTEQ-----MDKGPNPFIANMH-LKRAVFCSELPDFSCNTSKK-----IRSDNIKKLT--
E-PCIVGRPCY---SNKINNR--NHATIIIDTNYKP-VFDK-VDN-AIMRRIALVNFKTH
FTNSRKKVYNTKYDFIKP------------------------------------------
-------------LNEGLDSKIQSNYFR--YAF--LKILLGW------------------
---YQKYHV--------------PNLTILPTPDKI--------PDFKFRLKIDALIIPSS
T---------------------THIKYIKELSKLGYIIDEDG------------------
-------LPVLYVSTFQQKLQ-----VYFNVKLYGHDIESFILKNKKYINFTDEYMSFIF
IEDLNNINVSTDISNTE-------------------------------------------
----------------------------------------
>u1_Vacvi66275907 ....
ANIRDMLVDSVETDTYPDKLPFKNGVLDL----VDG--MFY--------SGDDA----KK
YTCTVST---GFKF---------DDTKFVE------------------------------
-------------------DSPEMEELMNIINDIQP------LTDENKKNRE--LYEKTL
SSCL--CG--ATKGCLTFFFGET-ATGKSTTKRLL-KSAI--------G-DLFVETGQTI
LTDV-----LDKGPNPFIANMH-LKRSVFCSELPD--FACSGSKK---IRSDNIKKLT--
E-PCVIGRPCF---SNKINNR--NHATIIIDTNYKP-VFDR-IDN-ALMRRIAVVRFRTH
FSQPSGREAAENNDAYDKVKL---------------------------------------
-------------LDEGLDGKIQNNRYR--FAF--LYLLVKW------------------
---YRKYHV--------------PIMKLYPTPEEI--------PDFAFYLKIGTLLVSSS
VK--------------------HIPLMTDLSKKGYILYDNVV------------------
---------TLPLTTFQQKIS-----KYFNSRLFGHDIESFINRHKKFANVSDEYLQYIF
IEDISSP-----------------------------------------------------
----------------------------------------
>u1_Varmi5830656 ....
ANIRDMLVDSVETDTYPDKLPFKNGVLDL----VDG--MFY--------SGDDA----KK
YTCTVST---GFKF---------DDTKFVE------------------------------
-------------------DSPEMEELINIINDIQP------LTDENKKNRE--LYEKTL
SSCL--CG--ATKGCLTFFFGET-ATGKSTTKRLL-KSAI--------S-DLFVETGQTI
LTDV-----LDKGPNPFIANMH-LKRSVFCSELPD--FACSGTKK---IRSDNIKKLT--
E-PCVIGRPCF---SNKINNR--NHATIIIDTNYKP-VFDR-IDN-ALMRRIAVVRFRTH
FSQPSGREAAENNDAYDKVKL---------------------------------------
-------------LDEGLDGKIQNNRYR--FAF--LYLLVKW------------------
---YRKYHV--------------PIMKLYPTPEEI--------PDFAFYLKIGTLLVSSS
VK--------------------HIPLMTDLSKKGYILHDNVV------------------
---------TLPLTTFQQKIS-----KYFNSRLFGHDIESFINRHKKFANVSDEYLQYIF
IEDISSP-----------------------------------------------------
----------------------------------------
>u2_Amsmo9964401 ....
RISANLSMNTDIICFNPYIIQFNNGVYDL----KES--KFY--------TGENA----K-
-KYIRLN---YIKI---------DYKDIED------------------------------
-----------MSDEEKIKFENNYNILLKLFNLVIP-------K--SNPKRI--VFETNL
SSVL--HYC-HKS-VITILYGPT-SGGKSTIKYLLRQLLF----------DMFLEPPIEF
YQNYI----PKNSPNSWLGKVE-DKLVSFASEGDVNRNEV--------FLNKNIKQYT--
E-QYILGRDLN---KSKCVHK--NTLTQFIDLNPKP-MFSS-VDP-ALVKRIAVIEIN--
------------------------------------------------------------
-------------ETQFVNEKLSRDTVN--ITS---------------------------
-----------------------DNRNIVIADSTF-----------DDKIL---------
----------------------NNEFTLPLFYILKKWSKKYH------------------
--------------------------KDTVKLLYTPDFFDKQN-----------------
------------------------------------------------------------
----------------------------------------
>u2_Melsa9631496 ....
RILTDLSDSTDTYNTNPYLIQMCNGIFDL----KNN--IFI--------YGIEA----K-
-KYIKPN---YIPL---------SYKNIEE------------------------------
-----------MSEEEYNNYMENYNMLVTVINNIIP-------E--NHKDRK--IFECNI
SSSL--LQI-SKE-TITFLVGPT-KSGKTTIKLLL-AALF--------G-NLFLTIPIID
YVKQH----NPHSPNAWLGKLN-GKLVCFASESNA--CDK--------FDSQTIKHMT--
E-RIIISRVLN---SNEGDQH--NYATQIIDTNIFP-SIDI-TDN-AILERLAVINIDHS
YFINSTKIDSVNENILKDRNNILDTRVIRP------------------------------
-------------RNPNFSNKIENGDFS--LAL--FNILKEW------------------
---VRKYHL--------------DELKIIHTPEKF--------IKTTNTNKKMDTPNEDN
QNNKMLTLVSSINFNNTN----KNIKMHNIKCNYNRYYSTIK------------------
-----------KLTRSRKAIE-----IIVINEKFIKEFEHLIPNEYKKVILNQPYVALEH
LIEPKEI-----------------------------------------------------
----------------------------------------
>YSLV3_ORF11_tail ...
HYYLNNKM-EELVDSNPRVLAFENVLYDL----DTG--KCR--------PIKPD----D-
-YISKTC---GYNF---------INASDPE------------------------------
----------------------IRKEILKLLEEIFP----------DKETRE--YYIKAT
ALSF--F-L-NDFESFYVLTGKG-RNGKGVLDGLI-KNAL--------G-KYAYTAEPTF
LTTAY----KAGVANPTYANCD-GIRYLSVSEPDNGSENC-------CLNVEFVKSLT-G
K-DDITARGLY---KDLKTFK--NRFTTFLQCNNKP-TLNK-LDK-AIVERLKCIPFTER
FIENPDLTDPHQHYGNSKL-----------------------------------------
-------------KTIISTQQYINEFMV--FMLEVAHANKDI------------------
---DKKDLK--------------ISELCKESTNEY--------VEENNVFK---FWFEKK
YKRIVVPENFKNLKKAEKEQYIVRIKTSTLLAEYNAEKPKNE------------------
-----------------QTTA-----KKLRNALTFNDIEVHTYVGTPVIMGYEKKEEEEE
EDVNDLDIL---------------------------------------------------
----------------------------------------
>zn_Phagl357289735 ....
DIFYDKDF-IEKMDANPYLLCFNNYVVDF----SSK--TYR--------KGRPD----D-
-YISKST---LIDY---------TPMSALK------------------------------
---------GTHTTDKTVTYEEIISEINDFISALFP----------NDELRG--YMWDHL
ASVL--IGT-NDNQTFNIYTGSG-ANGKSKLVELM-GKAL--------G-DYKATVPITL
ITQTRN---QIGSTSPEIVQLM-GVRYACMQEPSK--GDK--------INEGIMKEIT-G
G-DPLVGRALF---KDSVTFI--PQFKLVVCTNVLF-EIPT-NDD-GTWRRIRVCDFMSK
FNDAPYEDEDRFPRENFP------------------------------------------
-------------HQFAIDRQLDKKFKI--WAPVLASMLVEL------------------
AFVKEGKVK--------------DVSVVTSISDKY--------RNSQDYLS---EFAKEK
IVRKRD----------------SKMKKTELVEEFKNWYISNY------------------
--------------GRNNIPN-----GKEIVEYCDKMFGRCARGKWMHVQIIYEQEDSDN
DAEEEDGDDAN-------------------------------------------------
----------------------------------------
>q6_OrgLa322510700 ....
EIFYDSAF-YKMLDSKPYLIGCRNGVVDV----QNR--LFR--------KGIHS----D-
-YIHNTT---NNDY---------YPLEYYK------------------------------
-----------------EKSPDVIAEIDEFMYQLFP----------ETELRE--YMWEHL
ASAI--IGT-NQNQTFNIYLGVG-ANGKSKLVELM-GKVL--------G-DYKGTVPSTL
ITQKRT---SIGNTSSEVHQLI-GKRYAVMQELSK--GDT--------INEGIMKEIT-G
G-DPIQCRALF---KDSVTFI--PQFKLVVCTNTLF-DVKS-NDD-GTWRRIRVCEFKSK
FTENPYNDKLFPKEYYP-------------------------------------------
-------------YQFKIDTKLDEKFEY--WVPVFFSMLVQV------------------
AFETQGKVK--------------DRPCVLEPTNKY--------RDGQDILL---DFCQSN
IVEEPCDS--------------GNLKIGIVNDVFKQWMINEY------------------
--------------GKNATIS-----NKELREYMEKKYGKYPKAGWSNIHIMEEEC----
------------------------------------------------------------
----------------------------------------
>q6_OrgLa322511112 ....
ELFYDKEF-YNKLDTNPYLVGCKNGVVDI----KQK--EFR--------KGSQN----D-
-YIHKTT---NIDY---------MPLQHYQ------------------------------
-----------------EVSPEIIDELNTFMYQLFP----------EQDLRE--YMWEHL
ASTL--IGT-NNNQTFNIYLGVG-ANGKSILVDLM-SKIL--------G-DYKGTVPSTL
ITQKRT---SIGSTSSEVYQLI-GRRYAVMQELSK--GDT--------INEGIMKEIT-G
G-DPIQCRALF---KDSVTFI--PQFKLVVCTNVLF-DVKS-NDD-GTWRRIRVCEFKSK
FTDHPYEDRAFPEKDYP-------------------------------------------
-------------YQFKIDKNLNQKFKY--WAPVFFSMLVEK------------------
AFQTQGKVI--------------DRPCVLEPTENY--------RKGQDVIL---EFCHSQ
IVEEPNDAL-------------GSLKIGMVNTIFNDWFKNEY------------------
--------------GKTSHIS-----SRELREYLEKKYGKCPKGGWQNIHIKEVDI----
------------------------------------------------------------
----------------------------------------
>z2_Cafro310831484 ....
RRFYLPKF-AEDLDEKYDLIGFNNGVFDL----KKG--IFR--------NGHPE----D-
-YLTMTT---GLDY---------QQLDTDS------------------------------
---------------------EEYIACMKLFEDIHP----------DVETRE--YVYTLF
STFI--SGH-HKEETLHLFNGCG-SNGKSVTFELL-KYCL--------G-DYIMSVPVTL
LTRKRA---GSENATPMLAQLK-GKRLGVLQEPEE--GEK--------LHVGLMKELT-G
N-DEITARPMF---ESPITFK--PQIKFAIPCNNLP-EVPA-RDK-GTWRRLRVIDHLME
FVDKPNQKYPNQKQIDR-------------------------------------------
-------------TLKEKLEGMAGQFMS--FLI--DRYINVY------------------
---VKKGMK--------------VPNSVTFSTNVY--------NQDNNCIK---QFCESK
FEVTGKKT--------------DTISQKTIWEEFKQYFKEEQ------------------
-------------EGNKRPIQ-----REFYSYLDKTYGQAISGKGGKKYCGIIFSGDDEE
NEDVDL------------------------------------------------------
----------------------------------------
>n0_Acaca196885459 ....
DIAYDPNF-LRNLDENNYLIGFENGVFDL----EAG--IFR--------DGCPD----D-
-CISLCT---NYKY---------IEIDEDD------------------------------
---------------------ETFKNINGFLKKIQP----------DKSMRE--YILTLL
STCL--SGT-ISEESFYVLTGSG-ANGKSKLMELL-KYTL--------G-DLYKPMDIRL
LTEKRS---SSSSASPELADKK-GIRACPFDEPKA--SDE--------INTGFMKIFT-G
G-DTIAARALY---KEPIYFK--PQFKPFLLCNELP-TIKS-DDD-GTWRRLKVIPFLSK
FIKHSEATKKMKKEGLPKNHFW--------------------------------------
-------------ADTSLSEKLPDWKQG--FMCLLLKYFRKY------------------
---RKHGLI--------------HPKLVTQHTVEY--------RKKCDVFQ---DFIGDY
LVRVDNTK--------------KGISVMDLYQNMREWYKSNY------------------
----------TGKCPNAKDLR-----NYVQHRMPTYNKNADMLTCYVLKTEVNQAGELID
DIDNITVVG---------------------------------------------------
----------------------------------------
>n2_Acapo55416829 ....
------NF-LTNLDENNYLIGFENGVFDL----EAG--IFR--------DGCPD----D-
-CISLCT---NYKY---------IEIDEDD------------------------------
---------------------ETFKNINGFLKKIQP----------DKSMRE--YILTLL
STCL--SGT-NSEESFYVLTGSG-ANGKSKLMELL-KYTL--------G-DLYKPMDIRL
LTEKRS---SSSSASPELADKK-GIRACPFDEPKA--SDE--------INTGFMKIFT-G
G-DTITARALY---KEPIYFK--PQFKPFLLCNELP-TIKS-DDD-GTWRRLKVIPFLSK
FIKHSEATKKMKKEGLPKNHFW--------------------------------------
-------------ADTSLSEKLPDWKQG--FMCLLLKYFRKY------------------
---RKHGLI--------------HPKLVTQHTVEY--------RKKCDVFQ---DFIGDY
LVRVDNTK--------------KGISVMDLYQNMREWYKSNY------------------
----------TGKCPNAKDLR-----NYVQHRMPTYNKNADMLTCYVLKTEVNQAGELID
DIDNITVVG---------------------------------------------------
----------------------------------------
>n0_MouMo371945221 ....
DIAYDPNF-LKNLDENIYLVCFENGVYDL----EAD--VFR--------DGCPD----D-
-YISLCT---GYKY---------INLDDND------------------------------
---------------------GLIIEIQEFLQKIQP----------DKEMRD--YLMTLL
STCL--AGS-ISEESFYVFTGSG-ANGKSKLMELL-KYTL--------G-DLFKPMDIRL
LVEKRA---SSSSASPELADKK-GVRACPFDEPKA--TDE--------INTGFMKIFT-G
G-DTITARALF---KEPIYFK--PQFKPFLLCNDLP-NIKS-DDD-GTWRRLKVVPFLSK
FVKYSEATKKMKKKLPENHYW---------------------------------------
-------------ADCNLSEKLPEWKQG--FMCMLLKYYKKY------------------
---RTDGLV--------------HPKLVTKYTADY--------RKKCDVFQ---DFIGDY
LERTQDVK--------------NYVKIIDIHEGMKSWYRANY------------------
----------DGKCPNTKELR-----NYLQHRMPTYNKSKDCLEYYKFKTDEDDGEEVLD
NLNTIKA-----------------------------------------------------
----------------------------------------
>n2_Megch363540124 ....
DIAYDPNF-LKNLDENIYLICFENGVYDL----DSD--VFR--------DGCPD----D-
-YISLCT---NYKY---------VKLDEND------------------------------
---------------------GIIMEIREFLQKIQP----------EKEMRD--YVMTLL
STCL--AGS-ISDESFYVFTGSG-ANGKSKLLELL-KYTL--------G-DLFKPMDIRM
LTEKRS---SSSSASPELADKK-GIRACPFDEPKA--TDE--------INTGFMKIFT-G
G-DTITARALF---KEPIYFK--PQFKPFLLCNDLP-NIKS-DDD-GTWRRLKVIPFLSK
FVKMAEATKKMRKEGLPENHYW--------------------------------------
-------------ADNNLSEKLPEWKQG--FMCLLIGYYKNY------------------
---KTNMLV--------------HPKLVTKYTADY--------RKKCDVFQ---DFISDY
LERTENPK--------------NTVKVLDMHEGMRSWYRANY------------------
----------DGKCPGAKELR-----NYMNHKMPTYNKKTDSLTHYRFKTDDDEEDDVMN
NLDDIKA-----------------------------------------------------
----------------------------------------
>ze_Lausa327409707 ....
RLFLNEKF-LEKLDENRDIIGMEDGVVDL----KLG--IFR--------DGSPD----D-
-YISMST---GISY---------REFSETD------------------------------
---------------------RAVVECREFLRKLFP----------NPKIRK--CAIRMV
SSCM--QGG-NRNKRIYVCTGKG-HNGKTVFFNLL-EYIF--------G-QYLIKFPREM
CLVGRTA--SASSARPELARAP-GARFAVIQEVHK--GEK--------LNPGILKELS-G
N-DSFFVRSLY---EKGRDVK--PQFTIFMMCNKPP-SVPG-SDQ-ATWNRLRAILFEST
FLSEQDDLWIDDPEERKRLHMFK-------------------------------------
-------------ADPHFEEKIPELAHALFWIC--MQDFRAY------------------
---KEEGLC--------------EPEEVTMTTNKM--------RARNDPIR---RYIRDC
VEKIDKEELDGEDEEI------PYVTVSELFNNYKEWYDENF------------------
------------PSYSAKKVT-----ILKFRKQISRALKVQPVGGKKFEYYRLREQEDLE
DENGSEE-----------------------------------------------------
----------------------------------------
>ze_Marse284504180 ....
RLFLNEHF-LSKLDENRDLLGMEDGVCDL----KLG--IFR--------DGSPD----D-
-YISMST---GISY---------KALSEED------------------------------
---------------------RSVIECREFLKKLFP----------NPRIRK--CALRMV
SSCM--QGG-NRNKRIYICTGKG-NNGKSVFFSLL-EYIF--------G-QYLIKFPREM
CLAGRAG--NPSSARPELARAP-GTRYGVIQEVHK--NEK--------FNPGILKELS-G
N-DSFFVRNLF---EKGRDIK--PMFTIFMMANKPP-GVPG-SDQ-ATWNRIRLIPFEAT
FLSEQDENWIEDPELRREAKMFK-------------------------------------
-------------ADEHFEEKIPGLAHALLWLC--VEDFRKY------------------
---KEEGLC--------------EPEEVEAATAKM--------RARNDTIR---KYIRDC
LIVDREKKEDDEK---------TFLTVSELFNHYKEWHDENF------------------
-----------PSYAVRKTMT-----ILKFRKQFARAVKIQPINGKKFEGLSFKEQENLE
DDEGKGDEDF--------------------------------------------------
----------------------------------------
>l2_Invir15078896 ....
DMIGIDNL-NDKMDQNKQLIAFTNGVYDL----SLF--TFR--------QGLPE----D-
-YITRQM---TIPY---------DITLTME------------------------------
--------------------NPKVIKMLNFFKKIFP----------DEELFE--YFMLEN
CEMY--IGG-NRDKILQIWTGEG-DNGKSVTNKII-ENKF--------G-KLSVKFPKGM
VTGDPP---KAGACFPELTRAQRGVRWAVVDEFAP--DET--------VNAGVIKNLT-G
GIDNLYARDIQQKGKDVIDID--PFFKLIFICNTIP-NIRN-PDN-ATWNRIRVIPFEST
FKDSIDDISLEEQKRDKIFLKDTSF-----------------------------------
-------------CEKETIRELGEAFAW--YLIQVFIKKEQA-------------RRDAR
LNGKSFKIK--------------IPAKVNEATELY--------KAQGNAIA---DYFNDK
FEISDDDN--------------DTINIKLYYQDFLLWFSQTH------------------
--------SNKNVNIDKKKF------MKLFVQHAKGDMNTFICTKLKLKETLEEFNLENN
EENGMPLF----------------------------------------------------
----------------------------------------
>l2_Wisir339906107 ....
VLFYNEEF-AELLDDNPLIIAFKNGVFDF----ETL--TFR--------KGLQS----D-
-YLSKTL---NIAY---------DESLTEE------------------------------
--------------------STEVKVLHDFLCKICP----------DKSVRK--YFIDQT
CEVF--RGG-NRDKIAMFWTGNG-NNGKSVTQRLF-ETMI--------GKKLAIKLSTNV
LTERI----QPGQPNPQLSRLRGGVRWGVFDEWGK--TEQ--------ILSGSLNVLT-G
G-DSLPCRDLFQKGSDSRDFT--PMFKMLCICNELP-CLKD-AVD-ATWDRIRIIPFESK
FVSRDKCPPTLKEQKQKKIFLCDTEM----------------------------------
-------------TQKDRMELLAKSLGW--YLIQIFIKKEES------------------
---RRDGSY-----------NPIIPDKVNDAKLKY--------QAKCDILA---FFMEET
YIKTDNLE--------------CKVKFDDMYVSFKSWYINSF------------------
---------------SGKMIT-----LNKHEFIEMVKNKYNLSDADKFLKGYSWNRKYDD
DSDDVD------------------------------------------------------
----------------------------------------
>l4_Infsp19881514 ....
EQFYRDDF-VQRLDTNPYMIAFSNGVYDF----KTR--TFR--------PGQPE----D-
-MLSRTL---PVAYTVGGYGRYVDDILSAA-----------------------TLDPLSN
TYNVCALLDNIETVGNTMTAKQPLCDVIRFYNTTFP----------DPEVRE--YFLRQV
SHVF--VGG-NADKVCLFWTGSG-NNGKTVTQTMF-EKML--------G-SFAVKLSTTV
LTGRKP---CVTSANPELARLRNGVRWAVMEEPNN--DET--------INPGPLKSMT-G
N-DSFFARDLWCSGKETSEII--PMFKLHCICNTLP-DIKM-ADM-ATWNRVRVVPFEAV
FVSGERLEEARRDVPVEQRDCVQV------------------------------------
-------------MDKYFVDKIPLLVEPMAWLLVQLWGVLQG------------------
--EPADAYK--------------TPRKVIQVTKEY--------EEANNYVR---GFADAM
MVHEPG----------------ASVTEMEVYREFKAYMTAYG------------------
-----------------MATT-----AGYSITKVMKDLVLYLKCRYDKRSGHLIDVMVRD
MATATGR-----------------------------------------------------
----------------------------------------
>l5_Ambti45686089 ....
ELFYQPEF-GDVIDSDPLLFAFANGVYDF----REG--CLR--------DGRPE----D-
-KLSRRA---PVDFVMFGPIPKARHPDNSPVMRPKRMPGESVQDHARRLAECFEQDDVSA
SAGTMGKEDVESFSCNPEDFKGPVAKLLAFFASVFP----------DEGTRR--FFLRNA
AAIF--VGG-NPDKVVLFWTGTG-NNGKTVTQTLF-EKML--------G-CFAVKMSTQT
LTGKKP---SAGSANPEMARLGGGVRWAVMEEPNS--DET--------INAGTLKSMT-G
N-DSFFARDLYCAGKTTFEIK--PMFKLHVICNALP-GIKD-ADQ-ATWNRVRVVPFEST
FVTPGTTAPADSKYVFP-------------------------------------------
-------------ADTDITRKLDRLTAPLAWYLVYCWACIQN------------------
---ERVKYV--------------PPPKVMEATMAY--------QKEHDLFR---QFTEEM
LRKDLD----------------STLTCDDAYTAFRDWTSANS------------------
-------------PHGTVRRP-----KGQVVKCLEAILGKKTVDGWPGYAVGAEQQE---
------------------------------------------------------------
----------------------------------------
>l3_Lymdi13358409 ....
ELFFDPLF-NQKIDSNPYLMAFQNGVFDF----KQK--LFR--------QGRPD----D-
-YCSKKL---TINY---------VDYGISQ------------------------------
----------LLSCNPEDFINQGLKETLIFLEQVFP----------DIELRV--FFIRQL
ASAF--IGG-NSEKICLFWTGSG-NNGKTITQTLM-EQMF--------G-PFAVKLNTSV
ITGKKL---PTGQANPELVRTGGGVRWAVMEEPDS--DER--------INAGILKSLT-G
N-DTFWARDLYCTGKDTKEII--PMFKLHVICNNLP-EIKY-ADQ-AVWNRVRVIPFESV
FKLAEECPDTYKERLNQKIFP---------------------------------------
-------------VDLKFSEKLSKLIEP--LAYYLIYYWLNM------------------
---DRLNYN--------------PPTKVLNATKEY--------QNDNDIYK---QFIDNN
LIKQDN----------------IILTERLLYIRYKDWLAETH------------------
--------------PYYVVQS-----RNKAIKRFSDILGPLTNGAWFNLNLI--------
------------------------------------------------------------
----------------------------------------
>env139724783 ....
------------------------TIFDV----IQN--EKI--------ISNKY----D-
-YISNHT---GYAY---------MESEQKD------------------------------
-----------------------IDLLNKIIIDIFP----------NVEIRK--TYLSVL
KQTL--LGK-PIEK-FILFNGEG-CNGKGWTLELL-KELL--------N-NYMVNANKDI
LVSP-----IKTGANSELARFN-MKRCIVFSEPEE--GTR--------LNGSTIKQLT-G
G-GVMEARGLY---EDAKDIN--ILATQILECNQRP-AIKGRTDN-AMLRRIVDIYFEVI
LTDDDNLV----------------------------------------------------
------------------------------------------------------------
------------------------------------------------------------
------------------------------------------------------------
------------------------------------------------------------
------------------------------------------------------------
----------------------------------------
>Bf_Weipa241894876 ....
LASMVNVD-INIFDKEVGVINTPDGVYDL----ATG--ERS--------DNDPK----R-
-YFTKST---LIAP-----------DKNLE------------------------------
-----------------------PKEFKTFLNQVML-------G--DADMVD--YLMKFV
GYSM--FGN-GEEQEYVLLYGNG-RNGKGVLMSAI-KNAL--------G-DYVTAVNPDT
FMDDGK---KSTSNNDELARLR-GARLVSVSEIAQ--NKK--------LDAAIIKKLT-G
G-GTFVANEKY---NRPYEFQ--SAGVPFFDTNYLP-QIND-TSE-GIWRRTNVIPFNLT
IKEEDVDVN---------------------------------------------------
-------------LGHKLETEAGAIL----WYL--IKAATKW------------------
---RNEGLGP-------------VPYAVKQANEKY--------HSSSDPIG---EFIKET
FIENEA----------------GFVEGPDVTNAWGQFVGEEP------------------
----------------DDYPT-----RKMLGSELAKRFKTKRTARGRGYKGIMLKEGVSY
TFKIPEH-----------------------------------------------------
----------------------------------------
>Bf_Finma297587097 ....
AKSLLEVK-NEKLDADAFILNTPVGVIDL----KTS--EIK--------EHDPS----Y-
-YCAKIT---ALA------------PSKDN------------------------------
-----------------------MDMWIATLRDVTG-------G--DDEFIN--FLKFHA
GSTL--IGH-VYEEALLIAYGDG-GNGKSTVFNSE-AHVL--------G-DYAGKIPAES
LTT------RAKNVKVDLAELC-GKRFILASETEE--GQR--------LSSSMLKQIA-S
V-DDISAERKY---YAPFSFT--PTHSTILYTNHLP-KVGS-NDR-GTWRRIVVAPFSVA
IKNPKTD-----------------------------------------------------
-------------YIDKLLEKAGEAILQ--WMIEGAKEYIDA------------------
----GFKYP--------------KCNVVDDAKKSY--------KEENDWIN---HFISDK
CIKGTN----------------YKEMSARLYQVYREWAGSNG------------------
---------------EYIRNN-----RDFSRALIAEGYEKKRTNRGIEWGGITINDLMES
EDDFL-------------------------------------------------------
----------------------------------------
>Bf_Strin343391732 ....
AKPMLAID-LSELDKDDMLLNTPNATYNL----RNGLRDYH--------EHDPK----D-
-YITKIT---TVS------------PGDEG------------------------------
-----------------------LGLWKETLATFFC-------N--DQELID--YVQEII
GMTA--IGK-VYQEHMIIAYGGG-ANGKSTFWNTI-ARVL--------G-SYSGKLSADA
LTMN-----NKRNVSPELAELK-GKRLVIASEMAE--GMR--------LNTAVVKQIT-S
T-DEIQAEKKY---KDPFHFV--PSHTLVLYTNHLP-KVGA-NDD-GTWRRLVVIPFNAK
ISGRSDIKN---------------------------------------------------
-------------FADYLYDNAGPAILS--WIIEGAEKAIKA------------------
----NFKTS--------------VPKAVTNSVKSY--------REANDWLG---HFITES
CEVGEK----------------LSEKSGELYSKYRAYCLQN-------------------
--------------LEYTRST-----TDFYAALNQAGYERKRTNKGNFIMGLSLKADDDD
FLN---------------------------------------------------------
----------------------------------------
>f3_Mycph354464452 ....
RDPELQVR-VDDLDGDPYKLNTPDGVVDL----RSG--ELL--------GPDPG----G-
-WHTKVT---GVGY-----------APGQV------------------------------
-----------------------APRWSRFLQDTFGD------G--NVSLTA--YVQELA
GLAA--IGE-VREHVLPFLFGSG-ANGKSVMLDVF-AEVL--------G-DYAITAPATF
LLAG-----RAEKHETEIARLR-GARLVVCSEINA--DST--------FDEARMKMLT-G
G-DKLTGRFMR---QDHFDFR--PSHLLMLAGNYQP-EVAS-GGD-SFWRRMRLVPFTRT
VPADRRVEG---------------------------------------------------
-------------LAQQLVDQEGPAILA--WIVAGAVRVLAQ------------------
------GLS--------------DPDEVTEATSEY--------AEQEDALA---RFLDEC
CERLSLPA--------------GRNTTGEVANAYAMWARRNG------------------
-----------EPELSGRQLG-----KQLKARFGIASSKYNGDRVYRMLRLKEEWLPYSF
NRHAAQQTGSFVPGGAQ-------------------------------------------
----------------------------------------
>f3_Strph29366784 ....
SVPSVHVD-AGEFDAKPHLLSFRNGVVDL----RTG--NIR--------AHDKN----D-
-MLTVSM---PSDY-----------DPTAK------------------------------
-----------------------APRWEQFLREIFP-------D--HPELAE--YMQRLT
GYGI--TGN-TSEQCFAVLWGKG-SNGKSVYTETC-TDLF--------A-PITKTTPFAT
FEDKG----NGGGIPNDLAALR-DARLVMASEGES--GKP--------MSEAVLKRVT-G
K-DKVTARFLR---QEFFTFT--PKFLILLATNHKP-KFKS-QDE-GLWRRVKLIPFTRY
FAPEE-------------------------------------------------------
-------------RDYDLDRKLRAEAAG--IIAWAVRGAVDW------------------
---YANGLR--------------DPECISKATREY--------RATSDALA---GFFPGV
LEAADDT---------------HVLPGADAYTAYTDWCEAEG------------------
------------LQRKEVWSR-----KAFYGAMEERNVMKKKTNKGIALVGVKVADAPAA
ATGPGIFAQD--------------------------------------------------
----------------------------------------
>Ba_Myctu308370271 ....
ALVPFAAT-VADLDSDPHLLNVANGTLDL----HTL--KLR--------PHAPA----D-
-RITKIC---RGAY-----------QSDTE------------------------------
-----------------------SPLWQAFLTRVLP----------DEGVRG--FVQRLA
GVGL--LGT-VREHVLAILIGVG-ANGKSVFDKAI-RYAL--------G-DYACTAEPDL
FMH------RENAHPTGEMDLR-GVRWVAVSESEK--DRR--------LAESTIKRLT-G
G-DTIRARKMR---QDFVEFT--PSHTPLLITNHLP-RVPG-DDT-AIWRRIRVVPFEVV
IPADEQDRE---------------------------------------------------
-------------L-DARLQLEADSILS--WAV---AGWSDY------------------
---QRIGLS--------------QPDAVLAATSNY--------REDSDTIK---RFIDDE
CVTSSPV---------------LKATTTHLFEAWQRWRVQEG------------------
-----------VPEISRKAFG-----QSLDTHGY-PVTDKARDGRWRAGIAVRGADDFDD
------------------------------------------------------------
----------------------------------------
>Bf_Acelo338810861 ....
HLPALAAR-QDQFDQNSWLFNCLNGTLDL----KTG--ALM--------PHNPS----D-
-YITKIA---PVNY-----------DPSAE------------------------------
-----------------------CPRFMQFLTEVFPDDMGLGIG--NTELIS--FVQRLA
GYAL--AGV-TTEQILCIAHGSG-ANGKSTLINLL-ADIM--------G-DYATTTPTDA
FLMQ-----KGQKPTHDLAALR-GARFVIASETQE--GKR--------LDEPLIKQLT-G
G-DKIAARFLY---KASFTYS--PQFLIVLLTNHMP-RAKA-EDG-ALWRRIRLLPFEVK
FESVARDNN---------------------------------------------------
-------------LAEKLKQEM-DGVFR--WMV---EGCLRW------------------
---QKEGLG--------------EPEEVTRATAQY--------REENDSLG---DWIAER
CELDAKATA-------------RTTELRDDYQRYNGWRR---------------------
--------------IEPKIFT-----QMLKARDFKVKISHGISKAYGIRLKPAGVDDFLT
EDQESES-----------------------------------------------------
----------------------------------------
>Bp_Micae347757065 ....
SKSELRIH-QNDLDRDVMLLNVQNGTIDL----KTG--NLL--------PHNPA----H-
-LITKMA---PVTF-----------DPQAE------------------------------
-----------------------CPEFMKFLHSTFD-------G--KADMIA--YIQRVF
GYCL--TGL-TVEHCFFIMEGRG-RNGKSTLLTIL-AELM--------G-DYHRKSEAKS
FLTQ-----RNEGVRNDIAGLK-GVRVVTASEIAE--GIR--------MNEPLIKEMT-G
G-DIIAARFLY---QEYFEFR--PQCKIIMAVNVKP-EIIG-TDV-GIWERIRLIPFEVT
IPEHKRDKN---------------------------------------------------
-------------LMGKLQNEK-SGILN--WAL---EGLKQW------------------
---HAGGLQ--------------EPPTIKAALEKY--------RGDMDVVG---RFLAEC
TTSSQN----------------DSVSAHELYETWRVWQKNAG------------------
-----------EPFMTQRTFG-----LKLTEKRILRVKERYNGAPMTVYKGLRITHRPKP
QHTAPTKEVAF-------------------------------------------------
----------------------------------------
>Bo_Sinac373475618 ....
SEAGVPVE-PSQLNRDPWLLNVENGTLDL----RTG--TLR--------PHQQA----D-
-LISKLA---PVAF-----------DPAAT------------------------------
-----------------------CKRWEAFLARIFD-------G--NADLVA--FMQRAL
GYAI--SGV-VSEHALFFLYGTG-RNGKSTFLNII-LGIL--------G-DYATTIDSSL
LTVK-----RGDDHPTGLTDLD-GRRFVPTSEVED--GRQ--------MAEALVKKLT-G
G-ERIKARRMR---ENFYEFE--PTHKIFLAANHKP-EIRG-TDE-GIWSRIKLLPFDVY
IRPEERTKD---------------------------------------------------
-------------LDKILIAEEGPGILA--WLV---KGCLEW------------------
---QRIGLA--------------DPAAIVKATEGY--------RAEMDHIG---DYLGER
CDCPEPKHLREA----------SRTLASTLFHDYLEWAKGNG------------------
-----------VEPLDQRKFG-----SEMTKRGFKSD--KSNGKCWRYGLSVKPKEDAKS
DVSGLF------------------------------------------------------
----------------------------------------
>Bf_Rumbr291541585 ....
VEHHIPVL-PAQMDKYRMALNTPSGIINL----KNG--EVR--------AHNPE----Y-
-YFTKIT---SVDC-----------SQTAE------------------------------
-----------------------CPRWLAFLDDIFA-------G--DKELIR--YIQKAV
GYSL--TGS-TAEQCAFFLYGTG-RNGKSTFIDVI-RDVF--------G-DYAANIQPET
-IMVRNS--QSSAINSDIARLK-GARLVTSVEPNE--GVR--------INEGLLKQLT-G
D-DTVTARKLY---SEEFEFK--PEFKLWMATNHKP-IIRG-TDT-GIWRRIHMIPFNVQ
IPEDKVDKN---------------------------------------------------
-------------LTHKLKAEM-TAIFK--WCI---DGCILW------------------
---QREGLK--------------MPSAVLQSVREY--------KREMDVIS---AFIEDR
CVLE------------------GSVQASTLYAAYTSWAGD--------------------
--------------NNEYCMS-----NTKFSTELAKRFEKVRGKNYNFFNGISLFKDC--
------------------------------------------------------------
----------------------------------------
>Bf_Thesu313903458 ....
TEPGIPVK-PSQLDRDPWLLNCLNGTIDL----RSG--ELR--------PHRRD----D-
-LITKLV---PVEY-----------DPDAK------------------------------
-----------------------APLWEKFLHRIMN-------G--NQRLIE--FLQRAV
GYTL--TGD-TSEQVLFLLYGTG-ANGKSTFLEVL-RSLF--------G-DYGQQAEFST
-FLAR----DTERVRNDLARLV-GKRFVSAAEAEE--GRR--------WSEVVIKQLT-G
G-DTITARFLY---REYFEFR--PAMKLWLAANHKP-RVRG-TDY-AIWRRLRLIPFTVT
IPEGERDRD---------------------------------------------------
-------------LSSKLCQEL-QGILA--WAV---QGCLKW------------------
---LDRGLD--------------APPEVMEATNQY--------REEQDVIA---QFIEAA
CVPHPN----------------TRVNATDLYKAYLKWCEDVGERPVSLTEFGERLNEKGF
PTKKIQGLKYRLGIGLLANAE-----KAQAQKLVDNDGGGEGGDSGDTSSKNSPIKRVEP
KFSDKGPQLSPLSPQPLGEPMRNLPRSEFYQLQSAGARQDTEDEDDDRIEWDDYEGAETA
----------------------------------------
>f3_Mycph206600076 ....
ALPGVTVD-INDLDNDGRLIGVANGVIEL----GVDGVRLR--------DAEAQ----D-
-FITLNT---KTPY---------LEPDQMS------------------------------
-----------GTQKI------GMQKWEEYLERFLP----------DEDIRR--TAQVAL
GHCL--IGG-NPEKIFIVLKGDS-NTGKSTMANLC-AAAL--------G-DYAMTASLTI
Y--------QNHKLNPLLAKAL-TRRMVVTTELSE--TDK--------ISASMLKRIT-G
GSDLISAELKG---SNVLVERV-PQFVPIVATNSVP-SIEG-ADK-ALRNRLYVIPFNVV
VSEQEDDKE---------------------------------------------------
-------------AATVMKAVGLPAVLH--WLVEGYKIYR--------------------
---RERGLP--------------KDPRIVQESDAF--------ASELDTVS---TFLSQC
VKKHPTNFGDPKIPWQDHPG--WVILPDDLYEAYWNWCNRMK------------------
--------VREPDRLSQPKFS-----RRVAAMGHNKKQLRGPKKPTQHWYGIKLVGLAAG
KVTDITAGWGGR------------------------------------------------
----------------------------------------
>env143939493 ....
IEFRRRGF-NQALDQIEDYIGVGNGVLQL----FPHVELIQ--------RYHEI------
-PISRYT---KVDY---------IPYDENN------------------------------
---------------------PIIKETEEAIMRLFA----TPEGEFDEETYN--FVMMYF
STAL--HGR-KKEPKFALLLGEG-SAGKTTLADLQ-TNVLGVINNMHPGEGYGNSIDPSF
FTTSQSG--RSGGPDTEKVSIK-HARCVYSDELDE--GDV--------LYMGKIKRLT-G
G-GVIGANDKN---KKHETFT--PKCIWMLVSNYEP-GVKG-SDY-AAWRRLLKIVFRRR
FMDAHNYDP-NNPLHYLKDKKWA-------------------------------------
-------------DQATKDPAYLSAYLS--ILVKMHE-KLQY------------------
---EYGGDINLV-----------PKTRIDYDTKIY--------QNEQDVYS---RFISER
VVHIGPVYPGTSRKP-------KLITMDEITQKFRKWFVNSLDTNVPPA-----------
---QEIHKHIKQTILSKYESK-----SHANAFLIEEHVILEPGEIFDLNVAVEKIKREES
DERDMSNLDDSVGSNNPDDVEPPLPPDDLDEKSEPVMVSGSDNFDIPNDLSDLEDAFVDD
LSDEIIDDLSDEIIDDLSDEIIDDLSDEIIDDLSDDLSLS
>env135304572 ....
DIFMNEDF-GENVDQIEDIIGVGNGVLKL-----GKCPKLI--------DHHHT----F-
-PVTKYS---KTEY---------HPYDPNN------------------------------
---------------------KMIQRIEKIFRDLFP--------SDEQDVYE--FMMCWL
ASSL--DFK-RKEELILLIRGPG-CSGKSMLSDML-FNAL--------GEEFVYMANSSL
LTDKT----DKSGAQEDLKKFQ-YSRANFYDETGG--NVE--------ISDLKIKKYL-N
G--HISTRGLY---EKQTSFY--IKGIHTSFSNYDF-IFPH-------------------
------------------------------------------------------------
------------------------------------------------------------
------------------------------------------------------------
------------------------------------------------------------
------------------------------------------------------------
------------------------------------------------------------
----------------------------------------
>env134498612 ....
RFFRRPDL-AAALDRDGRLLPVANGVLRL----GGERAEFL--------TGFHQ----L-
-PVSRYT---PVPF---------ERFDPRP------------------------------
-----------GAEGPGAPAAFWVERVLTYYEQRFP----------ELDVRL--WRLFFD
AKCL--AGG-GKEAFCIIEKGSG-SNGKTSGLEAL-AALL--------G-TYAGKHPLGL
LTTERP---AADRPDAALFALK-GTRFAYIEESRP--GEC--------INEARLKEVVNG
G-GQISTRGLR---RDQE------------------------------------------
------------------------------------------------------------
------------------------------------------------------------
------------------------------------------------------------
------------------------------------------------------------
------------------------------------------------------------
------------------------------------------------------------
----------------------------------------
>c1_Afrsw162849454 ....
FLFRQRSF-IQTLDTNPHLLGVGNGVLSI----ETIPAKLI--------NHFHE----H-
-PIHQYT---RICY---------VPFNPEN------------------------------
---------------------PWTKLLLNALQDIIP----------ELDARL--WIMFYL
STAI--FRG-LKEALMLLWLGGG-CNGKTFLMRLV-AMVL--------GDHYASKLNISL
LTSCRE---TAEKPNSAFMRLK-GRGYGYFEETNK--SEV--------LNTSRLKEMV-N
P-GDVTARELN---QKQESFQ--MTATMVAASNYNF-IIDT-TDH-GTWRRLRHYRSKVK
FCHNPDPGNPYEKKEDPRFI----------------------------------------
-------------HEYIMDPDCQNAFFS--ILVYFWEKLQKE------------------
---YNGQIK------------KVFCPTIESETEAY--------RKSQDTLH---RFITER
VVESPSAE--------------TVYNLSEVVTAYAEWYNANINVKRHIALELSQELENSV
LEKYLQWSPNKTRILKGCRIL-----HKFETLQPGESYIGVSTAGTLLNTPICEPKNKWW
EWSPNLSAPPEKEASAPTP-----------------------------------------
----------------------------------------
>env140751950 ....
---------ADKMDTFPNILGVGNGILEL----GEQCRLIT--------GYHEY------
-LISKYT---TTEY---------KEFDPED------------------------------
---------------------PVTKKLLIALRNLFP--------DDEPDVFD--FMMHYL
ASAL--DGK-KKESLLMLLVGNG-SNGKSFLVELF-KATI--------GEAFAVKLPLSF
LTSRQK---NSESATPALMSLV-FARFAYYSETER--NEM--------LNSAKVKEIT-G
Q-ETLGGRKNF---GDYINFK--PTCHHLATSNYDF-EVNS-TDH-GTWRRLKRVMMKIK
FCKLNVDGY---------------------------------------------------
-------------DSENPLERIADPSLG--ASW---------------------------
-------------------------------------------PDNPEVTS---------
----------------------AFLSILVYYYEX--------------------------
------------------------------------------------------------
------------------------------------------------------------
----------------------------------------
