# Supplementary material for: Virophages, polintons, and transpovirons: a complex evolutionary network of diverse selfish genetic elements with different reproduction strategies
Source: Virol J. 2013 May 23;10:158. doi: 10.1186/1743-422X-10-158 (PMC3671162; doi:10.1186/1743-422X-10-158)
Supplement: Additional file 3 — Multiple sequence alignments and phylogenetic trees computed using TreeFinder and PhyML (Newic format). [file 1743-422X-10-158-S3.zip › trees_aln4trees_2013/helic_plus1.freetree.nw]

((((ALM_ORF02:0.57040174,El_Monbr167518862:0.67650875)82.660425:0.17857587,(((Bp_Desde323460485:0.62262149,((Bp_Nitsp339482941:0.46155312,f2_Vibph343794827:0.85823144)87.18403:0.16935163,(env136778984:0.71336742,(env141025619:0.60479364,env143873729:0.47056142)89.04171:0.19863794)71.308368:0.097569158)65.334249:0.089086593)93.570721:0.18136538,(((E8_Physo348669711:0.58826539,env138744489:0.81464927)79.359579:0.17359804,((YSLV1_ORF04_tail:0.55943639,env136809399:0.23369469)99.855822:0.32603589,((env136191113:0.92690929,env142468211:0.92579932)55.863261:0.10324797,(((env139270175:0.093145894,env144043289:0.24695154)99.67736:0.37504294,env144053052:0.80706302)63.147581:0.15407305,((env139600514:0.4401321,vi_OrgLa322510469:0.29306466)98.410708:0.45715145,f3_Steph213163899:0.98025652)92.548954:0.27722504)70.290005:0.092328897)39.863995:0.028863133)88.271147:0.14735929)51.750457:0.04926079,(YSLV4_ORF11_tail:1.0050453,(ze_Marse284504072:0.23331418,ze_Marse284504468:0.21616001)98.620582:0.41578614)85.967296:0.23515808)58.595973:0.046215725)98.589158:0.18593546,(((Ea_Dicfa328871349:0.072281006,Ea_Dicfa328871692:0.29891647)100:0.61865406,Ea_Polpa281203223:0.49150617)81.436634:0.16261656,Ea_Dicfa328871395:0.65032452)72.158206:0.12848708)80.244607:0.15049499)98.241687:0.44772371,((q1_Parbu157952927:0.46270212,q4_Micpu356980095:0.43308211)60.593259:0.21342695,q3_Ectsi13242580:0.50453591)100:0.96979043)67.053556:0.17793365,(((((((((((Ba_Myctu308370271:0.39677951,f3_Mycph354464452:0.56207442)70.068341:0.095799888,Bo_Sinac373475618:0.33671187)86.026257:0.11002452,Bp_Micae347757065:0.46143096)65.219104:0.057817756,Bf_Thesu313903458:0.30031492)58.147854:0.056975294,(Bf_Acelo338810861:0.30119679,f3_Strph29366784:0.64603675)77.807534:0.11901255)68.173099:0.080972388,Bf_Rumbr291541585:0.43427321)63.868415:0.09998527,Bf_Weipa241894876:0.74773748)58.219206:0.061944203,(Bf_Finma297587097:0.48262937,Bf_Strin343391732:0.28828777)99.985945:0.28641789)63.763022:0.070293927,f3_Mycph206600076:0.75473228)95.441753:0.14847282,(((c1_Afrsw162849454:0.41235538,env134498612:0.6575231)84.67617:0.15331626,(env135304572:0.77003011,env140751950:0.49653355)52.616858:0.13693522)84.228611:0.1915525,env143939493:0.64713046)99.263221:0.30236762)56.78286:0.058007664,((YSLV3_ORF11_tail:0.73431736,(((env136817672:0.85442605,zf_Mavir326439149:0.91637086)66.189301:0.20420587,(env139724783:0.65414642,env144003915:0.78814926)44.589469:0.056230164)38.89671:0.084875167,((u1_Canvi40556020:0.083967258,(u1_Orfvi74230780:0.24294626,(u1_Vacvi66275907:0,u1_Varmi5830656:0.0036636822)99.727464:0.12926408)97.004712:0.16670101)99.33719:0.39031105,(u2_Amsmo9964401:0.60400832,u2_Melsa9631496:0.3289076)99.910605:0.52950701)99.862826:0.47182662)62.833709:0.093196517)73.352909:0.10374205,((((l2_Invir15078896:0.43940124,l2_Wisir339906107:0.39772778)78.399515:0.13367916,(l3_Lymdi13358409:0.29148778,(l4_Infsp19881514:0.27807132,l5_Ambti45686089:0.3002794)43.740568:0.080097426)91.37643:0.14473434)93.881005:0.18897685,(ze_Lausa327409707:0.067022888,ze_Marse284504180:0.08993856)100:0.36975429)98.816496:0.21388099,((((n0_Acaca196885459:1.0588551e-05,n2_Acapo55416829:0.0036505187)91.69122:0.065693956,(n0_MouMo371945221:0.043519176,n2_Megch363540124:0.038490477)79.830843:0.076301801)100:0.32458641,z2_Cafro310831484:0.54140315)64.600414:0.069091315,((q6_OrgLa322510700:0.1243957,q6_OrgLa322511112:0.10597161)99.327511:0.13662216,zn_Phagl357289735:0.198974)100:0.3757775)57.910323:0.029030603)82.788837:0.068718648)75.521296:0.058727503)74.709076:0.092016194,((env134315999:0.79254198,(env142268062:0.57937335,vi_Spuvi195982544:0.79324374)47.373134:0.15628617)47.864562:0.15673963,((env136323252:0.40930525,env136325966:0.72983743)86.240149:0.24988471,env138349983:0.68595313)81.965739:0.17863955)99.044526:0.33041627);
