# Supplementary material for: Virophages, polintons, and transpovirons: a complex evolutionary network of diverse selfish genetic elements with different reproduction strategies
Source: Virol J. 2013 May 23;10:158. doi: 10.1186/1743-422X-10-158 (PMC3671162; doi:10.1186/1743-422X-10-158)
Supplement: Additional file 3 — Multiple sequence alignments and phylogenetic trees computed using TreeFinder and PhyML (Newic format). [file 1743-422X-10-158-S3.zip › trees_aln4trees_2013/helic_plus1.phy_phyml_tree.nw]

(u1_Vacvi66275907:0.0000001795,u1_Varmi5830656:0.0036576684,(u1_Orfvi74230780:0.2433709588,(u1_Canvi40556020:0.0884134641,((u2_Amsmo9964401:0.6242150275,u2_Melsa9631496:0.3178638614)100:0.5237355364,(((El_Monbr167518862:0.6823874805,ALM_ORF02:0.5822086565)92:0.1973284028,((Ea_Dicfa328871395:0.6407009630,(Ea_Polpa281203223:0.4809278256,(Ea_Dicfa328871349:0.0715652487,Ea_Dicfa328871692:0.3023197455)100:0.6327604977)72:0.1721103789)60:0.1162826101,((Bp_Desde323460485:0.6307173367,((env136778984:0.7197538893,(env143873729:0.4717877110,env141025619:0.6126143111)91:0.2043139092)55:0.0989168596,(f2_Vibph343794827:0.8682215300,Bp_Nitsp339482941:0.4611621944)60:0.1724302330)37:0.0887105353)61:0.1746005165,((((env136809399:0.2378324122,YSLV1_ORF04_tail:0.5615481024)95:0.3276414797,(((env144053052:0.8138644561,(env139270175:0.0921898304,env144043289:0.2500318016)100:0.3800526013)73:0.1524934154,(f3_Steph213163899:0.9845475655,(env139600514:0.4453906968,vi_OrgLa322510469:0.2940103297)100:0.4659248601)68:0.2819739329)32:0.0943997695,(env142468211:0.9309126771,env136191113:0.9280986864)13:0.1041933058)6:0.0303703207)10:0.1429845268,(E8_Physo348669711:0.5944409574,env138744489:0.8277210892)53:0.1729052306)2:0.0561529723,(YSLV4_ORF11_tail:1.0051560381,(ze_Marse284504072:0.2349051170,ze_Marse284504468:0.2165836316)100:0.4289025684)33:0.2329273044)7:0.0537171900)55:0.1943557655)46:0.1468813885)96:0.5022638970,(((env144003915:0.7853262400,env139724783:0.6625515977)39:0.0469966261,(zf_Mavir326439149:0.9149394164,env136817672:0.8600944321)25:0.2275980411)5:0.0994428845,(YSLV3_ORF11_tail:0.7571917389,((((zn_Phagl357289735:0.1978434361,(q6_OrgLa322510700:0.1253120488,q6_OrgLa322511112:0.1058636754)100:0.1402733651)100:0.3824884069,(z2_Cafro310831484:0.5501819225,((n0_Acaca196885459:0.0000002072,n2_Acapo55416829:0.0036586263)100:0.0626496868,(n0_MouMo371945221:0.0439227210,n2_Megch363540124:0.0382986269)93:0.0794453502)100:0.3279017382)38:0.0673571152)33:0.0476308610,(((ze_Lausa327409707:0.0570729749,ze_Marse284504180:0.1000616687)100:0.3583144626,((l3_Lymdi13358409:0.2872019586,(l4_Infsp19881514:0.2764272761,l5_Ambti45686089:0.3039849714)41:0.0877335200)93:0.1493282355,(l2_Invir15078896:0.4387856092,l2_Wisir339906107:0.4018205154)75:0.1287826380)97:0.2111421879)82:0.1119458958,((env138349983:0.6527157454,(env136323252:0.4326612426,env136325966:0.7083694571)91:0.2845709834)76:0.1715860637,(vi_Spuvi195982544:0.8037874366,(env142268062:0.5425679690,env134315999:0.8600808046)41:0.1128113412)49:0.1650903285)97:0.3904397715)23:0.0933356920)2:0.0444792452,((env143939493:0.6760526874,((env134498612:0.6576467524,c1_Afrsw162849454:0.4240868409)65:0.1569770643,(env140751950:0.4980611425,env135304572:0.7874174674)43:0.1377507338)51:0.1524743634)88:0.3117366323,((((Bp_Micae347757065:0.4709987861,(Bo_Sinac373475618:0.3536289939,(f3_Mycph354464452:0.5623979391,Ba_Myctu308370271:0.3975210740)46:0.0898635680)59:0.1109129412)27:0.0594771298,(Bf_Rumbr291541585:0.4723743575,Bf_Thesu313903458:0.2749194513)21:0.0663529432)6:0.0742319177,(f3_Strph29366784:0.6624608637,Bf_Acelo338810861:0.3057862149)58:0.0877896941)52:0.1473728994,(((q3_Ectsi13242580:0.5948842576,(q4_Micpu356980095:0.4124775656,q1_Parbu157952927:0.4865893523)56:0.1305891695)100:1.2369305483,(Bf_Finma297587097:0.4934427968,Bf_Strin343391732:0.2847288665)100:0.2451523327)6:0.0518445371,(Bf_Weipa241894876:0.7173899517,f3_Mycph206600076:0.7292887417)25:0.0639153621)1:0.0553893958)18:0.1962415696)6:0.0933400090)2:0.0906161075)7:0.0827209354)14:0.1590452411)99:0.3492913318)100:0.4105707502)100:0.1638029722)100:0.1297921024);
