# Supplementary material for: Virophages, polintons, and transpovirons: a complex evolutionary network of diverse selfish genetic elements with different reproduction strategies
Source: Virol J. 2013 May 23;10:158. doi: 10.1186/1743-422X-10-158 (PMC3671162; doi:10.1186/1743-422X-10-158)
Supplement: Additional file 3 — Multiple sequence alignments and phylogenetic trees computed using TreeFinder and PhyML (Newic format). [file 1743-422X-10-158-S3.zip › trees_aln4trees_2013/integrase_plus.4tree]

>Tlr1_int
NLEIPEQFRQNHGYILIEITRYNRTIRDKISSFKQNLSKLKRIDLRKDEEEKDEKKY---YHNMKLLLKFTDQLNTLNSKMTRKQFLEFNNYLIDEKEPLKKKQGKQLKAHQRKQIA----------QTEQIDEYIKNLKSKLIQEEKKNLNFYALVDNYSLDEDNMSREKFNSLFEPHKVQESIFDYDYDEIQNEKINREFDIKLLKEKLSNQPNIETTNNEQNI
>ZMCOPIA_I_1p
LQFLGGEYRQMKGLDLLGEVATDGGRRSRKGSGWHRLGHGPDTKFAQADVHCDLWSPLSGYKYYLVILDFSHFLWTPLRLKDTFTLTHFFTWVSQFRRPLQCDNGREFNNSRSFLTGVQLSCPYTSAQNGRAERMIRTTTNMLCLLFSSYWEALHATHLLNRLPSKAHHTPHFALYGTAYLAGTPPTDDLASTPAPRTHRRGHTVRFADPA-VAEYPVAIDPVSGL
>Bb_Leebl86140482
-FPVEYHWKSPSTLKNLSSIKFKAELKAL----SKRVARMKALYLVRAQWVSDITVQNQGWSYLTVIIDFNRKVIGALSDTNTEDVIKAWMAIKTTLTPFHSDQGIQYSQFTNLKSNVKMSRKGNCWDNAVAESFFKSLKVEWYWHKKQAESIFQIETWYNTRRHSYLGRTI-----KEI----------------------------------------------
>OPIE2_I_1p
TYASSNELDALNXKRLQEDLYHSKSEFDKLKDAWHRLAHGMKHKSTRPELHMDLFPVIGGSKYGLVIVDFSRFTWVFLQDKETQGLKRFLRRAQEFELVIRSDNGSEFNLVEEYEEGIKFSAPYTPQQNGVVERKNRTLIDMATMLGKRFWEAVNACHAINRYLHRLLKTSYELLTGNKVIEDVPTAARAQDQVEEEAVNFCEYALLDPDWPFEPCLSKAGLAQTL
>Bp_Psefu333899719
TQRIKVDVRKDYGVIKTRQVSQQRVTQSELIVQGRRLFKLAELLGAAPHWVADITLPRSGPLYLSLVTDYSRKIVGHVHEGHAESVAVAFQALKRQGSAHHSDRGIQYSAYQALKHGVQMTDGYDCYQNALAERVNGILKNELLRSP-QQASMVRAVRVYNTRPHLAKYTPDAVHRALQQ----------------------------------------------
>Bp_Psycr93005545
-SVSPYQHIRQHDKSFIKDVQ-YRILMPRIGLYGRGFFDLRALLTPKPQLVADITVTKQGTHYLSLVTDYSRQIMGHLSESPATEVVKALMAAQRRYTKHHSDRGLQYASYQEVRANISMTDGYDCYQNALAERVNGILKNEFLYEC-SELQLIDSIYVYNHRPHLSNMTPAEVHDGYLA----------------------------------------------
>El_Acypi328705992
NEYCESKILSTAGVKTYRNRKIIKTITNASEYYGHGRDRMAELKLLSANAQLDLIMQVNDFRFIMNYQDLTKFVVLPLKTKRAEEVAHNLLDIYTFGAPLHSDNGREFNNINELAMGVKHGKPRHSQSQGSVERANRDVEDMLTWMAKSDWSGLKIQFRKNRAFHSGIGSPYEAMFGCSLIENLQVCEQHPTENSELILEVGTVDRARGSPNATKYLCTEFLKNSK
>Ginger2-1_MG_1p
QFTNEDEWMSTFKSVRYLMLHHTRQNYSLNELYHHGTSKWYERRPSEVEVQMDLIMRDRKYRWILHIKDYSRFCMLPLRRRRGKHVVRCFLQWITMGPPLQTDNGVEFNAITQVVQQILRGQSGRPRSQGLIERANGHVRNLIKWCNGNRWRSLPIALACNTSVHSSTRTPFEMVFGRAWTNGPTPSPRVSSRKTSVPFRRGTVKPLDVYRLLSKYVCTAILRNDA
>El_Xenop301617876
QYFNP-----PGSYGEYREKKLRKDVKEWLNVY--ALHKVRKKR-VDISWQADLVMINDGIKYILTVIDLSKYAWCGLRNKTGTAVATAFQRIFEDHRPIQTDRGKEFNKVKQLDKK--HFVSSDTVKCSLVERFNRTLKTKMRYLTNFRYDILPLVYSYNHTYHSSIRRPADVTKQNSIIGDVRISKKFTEIFIYDIYKLKDADPIDGSFEQPQYIEKIRKDRAT
>INT-2_SM
EWTNP-----EAGFGEKKKTN-KKETQKWLSAY--SLNKMLKPT-TGIDWQMDLMMINKGYKYILTCIDFSRFVRAPVKTKSANEMALAIKSMFKNGKPLQTDLGKEFNSVKEIKGN--HYSVFSQFKAAHVERFNRTLRDKLRYFVGKTWNVLPMIYSYNHSSHRGKGKPIDVTSKDSQVDDVRISKSPSEVFISKIYVIKDENEVSGKFYEVPFIEKITKNKDL
>INT-1_TCp
KYFIPVKFNIPK-----------KEIIKWLESY--TLHKVRRPR-VNIDFQADLVMRNRGVNYLLTVIDFSKFAWVPLYTKTGKEVAAAFEEIFDERVPLQTDKGKAFAKVQKLKQDINYVTNNPDVKAAVVERFNKTLKTKMKYFTNMHYDVLSFIHSYNNSYHRTIKTPNEVNPDNVVVGDVRITKKFSEIFITDVYKISDMEAIEGVFPQTPFIEKVKRRSSL
>El_Danre189537622
QYTPSGGKRLKDAINT------DKHISDWLATY--TLHRAPLKR-VNIEFQADLVMSNDNKNFLLTCIDFSKHGWVVLKNKTGVEVVKAFESILEGRIPLQTDKGKEFNKFQSMKKN--HFAPSTELKACVVERFNRTLKGRMRYLTNKRYDVLQIVKGYNNSYHRSIKRPIDVTKENEVIGDVRISKRFTEFFIAACYRLCDDDVIDGVFQQVKFVEKIKKGKEL
>INT-2_CIp
LHTLNYNPEISFGGELSSK---RSKVKGWLSTY--TLHKTRRPR-VGISWQLDLVASNSGFNFILTCIDFSKFAFAPLRNKTGKTLVGAFSKMIKRK-PIQTDKGSEFNKFLTFKESITFTTHNIEMKASIIERFNRTLKTRMRYFTSLKFNVLQLISSYNESYHRTIKSPIMVTPDNEIVGDVRISRRFSELFVKKVYKIIDNEPIDGSFELVPYVESIRRKNNL
>El_Sacko291227659
LRVQKSLWNIKEDKNK-------DELKEWLQVY--SLHKAVKPY-VGISWQADIIMQNKGFRYMLTVIDFSKYAWAPLKSKRGDEMADTFENIFKKRKPIQFDEGKEFNRVKELEKNIESTK--SDKKASIVERFNRTLKGRMKYFTQRTWDMIDLVNSYNNTYHSSIHTPIEASKEENIVSDVRISKKFTELFIKQIYKLEDSEIIEGTLELYKYVEKIKKKENI
>N_vitri_int
-----MECRVAE-----------------------ELHKARRKR-IGIEWQADLVMINKGFHYLLTVIDFSKYAWAPVKSKSGNNITTAMKSILEGRVPLQTDQEKEFNSFQKLKKN--LYSSHSNLHASICERFNRTLTNAMREFSGYKWDILPLLKAYNSRKHRTTGESENVTQANEVVGDVRISRKFSEIFITRVYHLKDYKPVFGGFEITPYVEKVKSRNEI
>Tribolium_int
---------AMVRLQSKQKVN--------------EIFKARRKR-IGLDWQVDLAMQNNGFKYILVVIDFSKFLWTPLKSKSANEVSRAMESILKERIPLQSDQGKEFNTFQDLRRNINST--YSVKKAAIAERVIRTLKSKIRYFTAHKWNKLQITKNYNTTIHRTTGKPTEINASNQIVGDVRISKKFSEIFISKIFLLEDEQPIKGAFILTPYVEKVRKKKDI
>El_Trica189241946
----------MVRLQSKQKVN--------------EIFKARRKR-IGLDWQVDLAMQNNGFKYILVVIDFSKFLWTPLKSKSANEVSRAMESILKERIPLQSDQGKEFNTFQDLRRNINST--YSVKKAAIAERVIRTLKSKIRYFTAHKWNKLQITKNYNTTIHRTTGKPTEINASNQIVGDVRISKKFSEIFISKIFLLEDEQPIKGAFILTPYVEKVRKKKDI
>A_pisum_int2
-----MSKEI------------------------AELHKARKTR-VGRDWQSDLVMINGGYKYILVVIDFTKFSWAPLKSKTGKEVTNAMATILRDRSPLQVDNGKEFNTFDALTKG--KYSTFSILKASIAERLNRTLKGKMKEFTGHEWSILPLLDEYNNSPHRTIGTPIQADSDPTVVGDVRISTKFSEIFIIKIYQLQDMKPIAGCFYEKFYIEKIKKQRDV
>El_Acypi328712673
QPPPPPPLSAPTSYDNFGPIKLPESRKYTQATYGGGRSAIEK--YVYSNFQADLAMQNKSYRFILIIIDFTKRVWAALKTKKGEEVAAAASKIFAQNSPLHVDQGTEFNKFKDLKKNIKSTS--SVLKATIVERVIRTIKGRMKEFTGHEWTILPVIDDYNNSTHRTIGTPMQADAHPTKVGDVRISVKFSEIFIIKVFILQDTNPIAGGFERLDYVEKVTKRTDL
>zf_Mavir326439150
SF---WLKAQDLGFKEL------------------KISKLNKSPNIKLVQQADVLLPKNGFKYVLVVADYNRKIGAPLKTLNGEEIVKAFKEIYNDGLPIQFDNGPEFNKVVDYKSNSSYTKPYRSRQNGLVENINFII-GKLGVYQGFKWDLLPIVRVYNKSQENI--PPDKMEYPKC-VDDVRIPLHHDKVYIENVYMVNQDEPLNNEVEDEPYIEKFKRKKEL
>INT-1_GIp
EYILQYH---PCGYRPLWAVQG--DITEWLHIW--QIHSIPKPQ-IRPMHQADILMPRKLYKYCLNIVDASRYKASPLEDRSSARVAKAFKKIYKADCPLQVDGGSEFDEIR-LDEGVRVGTTHKSQ--AIVERYNRTLAERLKIQDETAWKNLSIVNELNNSNTRLLGSPVEAIQKDQAAGSVKYLLNYSKVYIESS------TVVDGQ-PYSPFREELVPT---
>Ea_Polpa281203224
-----MDFKKNLKKDNLS-----------------NLFKPKKNKTEKEDQQADLLLPDNGYKYALVVVDGSRLTDAALKAK-----------------SIQTDPGSEFG-VKRYDEGIYYGRPGRHRQQALVEQRNKIIGKLLMRMTEISWEDLPVIEAINERYNRD-----KEERDRLKEGTVRVQLEDNKPTIDRIYFVISPQIVEPG-KPIEYVEKIKKGEDV
>Ea_Dicfa328871350
-----MPHQE-----------------------------YKDKQ------QADLLLPDNGYKYALVVVDANRLTDAPLQNKSSNDVRDAFIKIYKH--PIQMDPGTEFG-TKKYQEGIMYGVVGRHRNQALVESRNKTLGGTLKRMMEKEWQDLPIIKAMNKKFKRIKDKPLSDMPLCESLDDIDYNTKINEIKIQDLYKMNDDDEEKPPR--VKYVLKIKDNQDV
>Bb_Leaby312129833
EKPKSYYYSTGTKPKIFVYLERKKLLEGEFVYYGARTYKMKELLWPVQESFLEFDKYTRSNAQVLTVLDFSRWQLGYIANSKSEDVIRLFEQIFTYPMPVRNDNGSQFATVQEYRQGVNFTKPATPQQNAHIESYHSILESAVQRFEDQDFQVMHWKKFYNFRIHGGQYSPRKFLESIQ-------------------------VEIDPTW---------------
>Bb_Halhy332663746
AQSIRYHAKKGHRPQDIAQLHV-----GFWMFLNHRVYRWKELNYPEIQWAMDFVDWDKQVR-IINVMDCSRRAWTAYQSINAKTLTNVLDQILWRGKPIRCDNGPEFSKLKDWDDKIDFTQPGKPSQNGLIERLNGTLRRECNLQWNDLLDALQWWLIYNERPHSSDFSPVDFEIEHKY----------------------------------------------
>Bp_Desal347360106
TFSILYSWSKYGGMADRMKMELGSRVHEVIESLNHRVYRYCELNKPQPLWSADFMDS--GKRFTFNVIDFNRELLHEIDTSTGRRLIRVFERLRERGLPLRTDNGPEFSGFVAWESGMSYIQPGEPNQNAYIERFNRTYRTEVDLYLTNEVEITHWKIEYNERPHDSGDTPSEFLSNNAS----------------------------------------------
>Bp_Conli88705838
----------MAGVRGYQSPADEQSAYGYLLILNKHTYRYTELQRPRVQWSMDFVDQSSGRRFVLNVVDFSREMVGLVAVSTGSQVARFLSELFDRGKPITCDNGTEFSKMFFWQEGVKFIQPGKPTQNAFVESLNGKFRNECNRHWSDDATEIMWQHQYNNRPHSSNYPPVAFARQAA-----------------------------------------------
>Bp_Ralso17549522
-FFFPFTPRRIFKRLPRKAVGIMHEIASTRVFWNHRVYRYKELNRLAPQWSMDFVDAFNGNKFALTVVDHTRECLAEAAPSNGSDVVRVLQAIVRRGMPIQADNGPEFSLLDKWYEGVTFSRPGKPTDNAFIESFNGSLRDECNTYWSEDAQKLEWRHDYNHRPHSADDAP--ALFARQI----------------------------------------------
>Bh_Dehet57234972
-----MEFRGNLGLERLLVISARQRLRDLAGRFNHRTERYKELARPRPQWSMDFVDSVTGRRFTLTIVDFTRECPAEVDTSGGARVVSVLERLATRGLPITIDNGPEFGRLDEWYRGVKFIRPGKPIENAFAESFNGRFRDECNENWSKQAEIIEWRIDYNERPHTSKGTPQEYAEANSY----------------------------------------------
>El_Strpu115947303
RYQLPYRFRLPFGVSPFHKVHFKQDVQRFLGYQGHGIEKKRREVLPRPEIAADLFLN------YMVIVDYSQFIEVPLSTTTSKTVITKMKEVFRQGTPLVTDNGPQLSKFKNFQDDFCTTSPYHPQSNGLAENAVKIVKNLIK----QDSQDVYALQVYRSSPLEC-GSPAELLYNRRSDPQINPQQRKGKVKKERYLNIGQVNMHNNRWQIVPYVETEEIRTRS
>GYPSY63_AGp
AYPLPFRFRLAPGVSPFQRVDIVSELRSYLGFYGHGIVRMKSRSLPKPSVHIDYAPV--GFYF-LVIVDHSKWPEVATRSITARTTIRILKQIFTFGVPLVSDNGTQFSYFKEFVSGINRIAPYHPQSNGLAERFVDTLKRSIKI--GESLDALTFLQVYRTTPSGDDGAPADIMFSRPTQGDVYVKIRSNFLKKQQLSRLANQDDFGLKTPSQSVCDEPTSTRRV
>Gypsy12-NV_I_1p
VHPLPYRYKMPEGITPFQTIEIAKQLLSILGFYSHGIVKIKMRSLPKASIHCDFLPF--GHMY-LVVIDHSKWPEVDFHNNKAEKLISKFRDIFRHGLAIVTDNGPQFSDFQNYKKGIKFSPPYHPATNGAAENFVGIFKDKVKIVK-RALDAINFLFDYRSVPHSTTGSPAFLMTKRET-ENVYEKQAV--------LEEGDIGKGDKKIEIQPDQIKPICHKNK
>El_Sacko291223449
QYLSTVGEATCVDRDSYTGNHPDEEGTCILIRIGHGTQKINKTQLIVPKVAMDLVPITKGHQYILTVVDATRYPEAPLKRISTEVVAEALFTIYRVGFPVLTDHGTQFSDMREVRLSIKTTTPYHPQCNGLVERFNATLKGMLRMCS-KDWRYIALLFAYREAPQASLGSPFELLYGRTGTYEVLNLRRTRRSHDKKTFEVGDVDKLRMQWPIRGYIDKNLKHDGK
>Gypsy-7_RO-I_1p
NQPIPYMFGCPFGLHAYQRINLGKDIQRFLGYFGHGSQAVTTSEPAAPDICIDTAPMIQGNNYILVVVDFTRFCVLAMPDKSSHTIALALRNILLFGRPIQSDNGTEYNDIRKYEIGIDLITAYHPRSNGIAERWVGKTKNIIKRLQ-DDWLYLDTQEALNNTPTALHDRPFSLMFARRQKQFGHITKNVSSQVIKNILYIGNTDGTGALLSKSQYVEAVHKPRPR
>env138709430
------------MMKSFSSVAL-----------GRLLEVLKDKP-VKG-HQADLLLPGKDYKYALVVVDANSGFDVPLVNRDAAAITRAFKQIYKIRKPMVTDDGSEFGDLK-YKSKIHFSKVGRSRQTAWAESRNAGMGKVLTIMVERDWDLVPVVNAMNQ--------PEYLMKIYTD------------------CNPGD--------KGSSYIARG------
>Gypsy-91_MLP-I_1p
KYPLPYEFVMPFGLNPFQSMNLITEVRGFLNYYGHSVKDLDAKRLRGPKWGMDFVPLANGYQYLVTAIDGTAWACAPLKKQSAKAAIQMVKSLIQFGLPITTDNGPEFSYFINFKALIQQTSPYHPQSNGLVERFHQTLISSVKLVSSNLWEVLEALFGYRVSKNATLGSPYFLVHGIELTQEELIYRRDAEKARRAAFKEGDVTKLHPRWPIINVMTSGSLPQRR
>TCN1-I_2p
KYPLPFEYVMPFGLNPFQHMNFLRDTQSFLGFYGHGRRKIQLRHLPYPSVSMDLIQLSHGYNTILVIVDLTKMALFPTTTSNAEELAQLYTHVFKHGIPIVSDRGSEFSRWRAFQLHIELSTAFHPETDGQTERVNQVL-EQYRLYTKKEWPLLPAEFTYNNTPHSSTTSPFFANKGYHAPPAASITDSHSALQDKHRYTIGDVKKLDHRYGTASYLELPMRDSEI
>El_Trica270016734
KFSTEYEYRMPFGLNPFQRMDLQKEIKSFLGYYNHGIREYTRRLLICPQLNIDLFIE---GKTFLTIIDFTKLAQAPIRSKNAIDISDTLIVCFHYGIPITFDSGTEFNDVQKLETKIKFTTPRHPHSNGLIERFQSTI-TEHRILKFDPPKTMIAISGYNNSIHSVTNTPLELLFGHTRQYHDHKNRKYMKEKINKRFKIGQVNKSKNRYPIVDIKNKNRKHPSS
>A_pisum_int1
TDALSYDNMQKFETVFNVKVHLKHKLTKLAM--GHGVNKIKKKQMSKPEIFLDIVPLGLGNNYILTMQCLTKFSLGAIPCHTANVVAKAFINFVIHGIPILSDQGTEFSKFTDVKLKINKTSGYHPMTNGALERSHKTLAEYLHYVS-DNWELLPAMFVYNSTEHTSTRQPYALLYGRDIYDDVYDLKKEVKRHDKKVLKINDINKLSPLWPIISISRNRVTKNDV
>El_Lubba220675709
KYPLPFQFRMPFGLGSFQRMNMATEVRQFIGYYGHGSQRLHRQQPIRPQVAIDVLVPTNNNKYLLVMQDFTKWADAPIKDQTAATISTELVKLFTYGIPIHSDQGANFSTIGQTEAGVKHTTPYHPEGDGMVERFNRTLLQLLTYVE-EEWKYLPALFAYRTAVHSSTGTPFKLMYGRENAVLSKLAKQVRKSHDKTSFVAGDVGKLDPRWRIVPETDGEKIVPDE
>Bp_Salsh335419017
------------------------------------------------EWSMDFVDRADGRAICLGIVDATHECALPGRSMSGTQVARVLDELSTRGLPIRSDNGPEFGKMLNWHNDVQQIEPGKPNQNAYIESFNGRFRDECNEHWSAHATIIRWHREYNERPKKESGTPADYAAQMAA----------------------------------------------
>El_Caere308508519
LHPLPYQFVMPFGLTPFQEMELRVELHSFLGYYGHSPEKGAMKRPTEPEVALDLLLGAHGNRYVLTIVDFSRYAGVAIPDKSAETVAKAFENWLKEGRPILTDQGLEFNAFEKVKMNIKRTKGYNSRMNGAVERFNRTIQTVLKITV-AEWEKLPAVFAYNSCRHDATGSPHYLMYGRDIHAEMNSAQEAFKKHVHKIPVVGDVAKLRNEWPHKIESVKARRRDKL
>Gypsy-79_AA-I_1p
KFFELHIYQGKFTITCLKELNDNREDKNYELVVGHGVEKYELKSLGRPHIHIDHYPINCNYRYIFVVVDFTKYLKLPCKTTNTSEVIKHLKHYFAYSIPIISDRGSCFSNFREFVEEIKLIATACPRANGQVERFNRVLTPVIKLVEPRGFPILLAEHFINNTFCRSIGTPSQVLFGINKINEKDIERLVAQIYKKKYYQEGDVSKLQAQFPVTPYVSDVIQRKNE
>El_Acypi328724040
MFPLPYQFKIPFGVNVFQRIDIASSLKRVLGHYCHGMTRYHWSK-ASPELNIDFKPLNTSNHYILTIVDYSRFPFAPCRDISSTTVVNSLWQLFIFGMPIHSDRGSSFSQLTTFHNGIARTTPYNPEGNGQAERYNGIIKAVQAQQTKTQWEVLTALHSIRSLLCTAINTPHERFFHYPSCPGVLIRKVSYPLVEAELYALVRNPPGDRGLLKRSSLEAPNCGKNK
>ERV3_MD_I_2p
KAVIPMTWRLPMGFDPFCQLQLKKQLRAFLGFCGTAVIDVRRTALATPEIQIDFIMPDKGFKYCLVIIDLTRWPEVPSKKNNAAFVVKILKEIIRFGIPLDSDRGSHFQSLNEIKNGIQYHTPYHPQSSGQVERLNKDIKTLIKFCA-QKWNILPVLFHLRTRPSGDLHSPFEMLYGHAQIGGCQLTKILLEMGIQQTIKPGDVLATDIKWPVTTVGKDSHCVEKV
>ERV1-1_FCa-I_2p
DPTVPLTWRLPQGFNPFDELHLRREVREFLGYCGAKLKDIRHIKKGRPAWEVDFTVKKYGYKYLLVFTDFSGWVEAPTKHETAQTVAKKLEDILRYGFPVGSDNGPAFSQTQAVKAGANLHCAYRPQSSGQVERMNRTLKETLKLTM-GDWTLLPALYRVRNTPYT-LGTPYEIMFGRPV----LSLKKF---------------------P--------------
>ERV1-3-EC_I_1p
DPTVPYCWVLPQGFNPFNELALRRQLRGFLGFCGRALVDLRPRGKGQPEWQVDFTMPTGNFKYLLVFVDFSGWIEAPTRTEKATEVAKCLKEIVRFGLPIQSDNGPAFAETQQVKVGIKLHASWRPQSTGKTEKMNHTLKKTIKLCQ-LKWKVLPALLRIRVAPRSGLGSPYEIIYGRPATEILKQYVHQTHEFSSRSFQPGDVQQLEEKWPVTTLGVKPHHVEGL
>HERV4_I_2p
PPLVAYTWVLPQGFDPFARLELKQQLRSFWGFCGRATLAVNRTGEGYPEWQLDFTMPCRGYKFLLVLIDFTGWVEAPTRTEKANEVIKFLKEIIRFGLPLQSDNGPSFSQTQGVKAGIKLHSAWRPQSSGKVERANQTLKRALKLCQ-ETWSLLPALLRIRNTPRAKINSPYEMLYGRPT-AGVKYLVLFGQRLTPGTIRPGDVQQLQPKWPVASVGLDSHLIEDL
>Ginger1-11_HM_1p
EFYDITNFKQSDRFINLHYYRMLCVVKDQMSYKGHGRDKIWKDSLPKIHVGVDLCLPPEGYVGICVVVDFSKWIEAPIYNKSAEEVSRFLYELIRHGCAQINDQGREFNKSENLNLGTCITSAYHPQANGLVERANRTIQGSMKVLN-EKWHSLDILFAFRTTRHKSTGTPFQVMYARELIEEILEQALNKQLRKKDYFNIGDVDKGKSVWPVTDYLKQKETTDTP
>E9_Zeama18568275
KFPLPYCYRMPEGLNGFSRTALKKGAQRLTGSLSHGSRPLGKRQLPWPQWGLDLLPLQGNLRYVVVAVEFSKWIEAPLATITSATVQKFFQNIVRFGVPITVDNGTQFSEFRDFDQGTKFASVRHPESNGLVERANGIIMTGIKLIFPGKWDQLIVVWSHNTTTSRSTGTPFKLLFGDETAAYIEKDAERRRKVLKNIRRVANEGKLQLKWPVSPYLKDMSDRDEL
>Gret1_I_1p#2
KFPLPYCYVMPFGLNGYQRMTFKKELQRLTGALNHGGRSAHRSQLGWPAWGMDIVPLPAQKKFLLVATDFSKWVEAAYASTKDKDVTKFVKNIIRFGIPIIADNGPQFSIFRNFSENIRYSTPRYPQSNGQAEATNKTLITALKRLE-GKWEELPVLWAYRTTPGRPTGTPFALAYGMDILGRLDWTDVSRSAHNRKVLKNGTVGKFQANWPVADYLQKLTPRSNL
>ALM_ORF04
---------------------------------QNFFNKLKKDNKPYPNQQIDIILPKEGFEYALVVADYKRYIGIPLKKIDSKSVLKALQRIYKVLKPLQADNGSEFGEKKFFKSSTQFIKPYRSRQNGLVESVNGLI-GRIGLYQEFEWDIIQITKSYNE-------------------SQEKINKRI------------------------------------
