# Supplementary material for: Virophages, polintons, and transpovirons: a complex evolutionary network of diverse selfish genetic elements with different reproduction strategies
Source: Virol J. 2013 May 23;10:158. doi: 10.1186/1743-422X-10-158 (PMC3671162; doi:10.1186/1743-422X-10-158)
Supplement: Additional file 3 — Multiple sequence alignments and phylogenetic trees computed using TreeFinder and PhyML (Newic format). [file 1743-422X-10-158-S3.zip › trees_aln4trees_2013/integrase_plus.afa]

>Tlr1_int
------------------------------------------------------------
------------------------------------------------------------
------------------------------------------------------------
------------------------------------------------------------
------------------------------------------------------------
------------------------------------------------------------
------------------------------------------------------------
------------------------------------------------------------
------------------------------------------------------------
------------------------------------------------------------
------------------------------------------------------------
------------------------------------------------------------
------------------------------------------------------------
------------------------------------------------------------
-------------MQQEIINAYQENFTSANDIYKKLNKKYTLKQIK--------------
-------------DVLKNIDTNQIIGKKQENKDLEIPLSAPQGSFQADLTFY--------
------------------------------------------------------------
-------------------------EQFKRQ-NHGYSILLTIIEINTRFAYVFPLKDKSA
QSILECLKELYRTEKDNFKSISSDEGSEFDNNLVKNFLDQNNIKY---------------
--------IFFNKQTNPNVTSLIERFNRTIRDKISKYQSFHK-QKNFIDELQKLVKTYNN
TIHSQINMTPQKAKEKNFSNLNARQQKYNTLQKIDETF----------------------
----------------Q-------INDFVRVFRKKKQFERGQKNHTK---NIYQIVAKDG
NNFILQKFKDGKLQDKQIEKTAAYLQKV--------------------------------
------------------------------------------------------------
------------------------------------------------------------
------------------------------------------------------------
------------------------------------------------------------
-------------------------------NISTLYSKQKTKKEISKKEVKKQTNLSKK
LKRKGIDLKYIIPDNKYLPP-EQIHQEIEQLKKEKQEAIQLRNQLYVNLERDKDEE-IEE
KDEKQKYLTF-----YHN-MKLLLKDFTDQL-NTILNSKMNTRKQ-FLEFN-NYLIDDIQ
LDEKEQPL-----NLKKKQGKQLKKAIHQRKDQIQA--------------QTEQIDEYIK
NLEKSKLQIQEE-NEK------IKNLENFYAELVDNYSL-DEDNMESRIEKFNSLFEPHQ
KKQQEPQVEER----------------------------------------------KEP
EKKEV------------EKVQEQSIFDYNDSEYF---------------------KKHEL
KKY------------DNEIQINEKISELEEAIQV--------------------------
NREFDDIENQIRVQEYQEMIKLLKEKL------------N--------------------
------------------------------------------------------------
--------------------SSKNKKQEKPKRKNIIETTFLNNNDE--------------
------------------------------------------------------------
------------------------------------------------------------
------------------------------------------------------------
------------------------------------------------------------
-------EESQNIFEFFNQIGKN-------------------------------------
--------------------------------------------------------
>ZMCOPIA_I_1p ClassI LTR Copia unnamed protein product.
------------------------------------------------------------
------------------------------------------------------------
------------------------------------------------------------
------------------------------------------------------------
------------------------------------------------------------
------------------------------------------------------------
------------------------------------------------------------
------------------------------------------------------------
------------------------------------------------------------
--------------------------MDANTTAATGTITPAATGSEPAHGGAPYITGLGP
LRASSPLPLHRTSPPGFPAFASPTWSHRVAPSTIPTTDPPLVSTLASIQAAVMASRERER
AASLALERERALGAALTTQMATTQRLLG--------------------------------
------------------------------------------------------------
---------------------------HPTLADAEPPEDPHASDLDADLIAALHAQAAGL
----HNIRALVSVVLDPASSHYPRWRGQVLLTLRRFVLDDHVLVDHDAPPPRSWCLMDSV
VLSWLHGTITVELQDIIRDQADTARQAWLALEDQFLGNRDARALHLDAQFHLFSQGDLSV
------------------------------------------------------------
-------------------------GEYCRQ-MKGLADSLRDLGEPVADRTLVLNLLRGL
SPRYGHLKALIKRSVPFPTFHAVRNELLLEELTMANEAPTPASALYSAPTSGQPPSGGQA
TRPPSTGAPTRPPPAVPAAPRPTSTTDGGRRSRKGGRGSGGSSRGGPSGRGGGHAWPSFY
NPWTGTIAMWPGQAPSTPRPPAPALLTTPHYGAPPYGVPVVPQAPSALLPPGTHTSTPWS
PPAGG-----------W-------DSTSLAAAFSTMAMTPPPSDWVIDSGASYHTTPTAG
TLSRSHPPLPSHPSSIVVGNGSTLPVTSVGAS------VLPGPFYLNDVLVAPHITHNLL
SVRRFTTDNSCSIEF---------------------------------------------
------------------------------------------------------DPSGFS
VKDLATRTLLARCDSSGPLYT---------------------------------------
------------------------------------------------------------
------------------------------LQPSTAGVSPPPALVSTTSSTTWHRRLGHP
GPDVMTKITSSLDLSCSR---GHFEGLCHACQLGRHTRLPFTTSFSR---AEQAFD-LVH
CDLWTSPVLS--LSGYKY-YLVILDDFSHFL-WTFPLRLKSDTFTTLTHFF-TWVST---
-QFRR-PVR----ALQCDNGREFDNNASRSFFLTHG--VQLRLSCPYTSAQNGRAERMIR
TT-TNMLRCLLF-QASLP----ASYWAEALHTATHLLNR-LPSKAVHHPTPHFALYGTAP
SYDHLRVFGCACYPNTSATAPHKLSPRSTRCLFLGYSPDHKGYRCLDLTSHRIIISRHVV
FDEDV------------FPLAGSTPPTDLDSLLESDPIPPPPSAPRLAPLPAPRAAPTTS
SAPRAAPSTPPAPRAAPSTPPAPRTAPSIPPAPRAAPSTPPAPRAAPSTPARFANPALVY
HRRGHTTTSAPPDACPSTGAVRFADPAVVYHRREPAPPAA--------------------
------------------------------------------------------------
---------------------PDVPVAHSESSVYHPVAIHRDPGHV--------------
------------------------------------------------------------
-------------------------------------------------------HPMVT
RRAAGVTPPRRPAHPGSRYDQHSTRRFPGTLLRSHCPRRPTLASRYGGGVRGPLGQPHLG
PGAASTRHQRG--------------------------HRQVAISPQAGLRRLPRPLQGPL
GPSGLHPAPRSGLRRDLQPCRQVRHCSRRPLPRPLPRLGDPSARCQECLPPWHSDGDCLL
QPAHRLRRR-----------------------------------------------
>Bb_Leebl86140482
------------------------------------------------------------
------------------------------------------------------------
------------------------------------------------------------
------------------------------------------------------------
------------------------------------------------------------
------------------------------------------------------------
------------------------------------------------------------
------------------------------------------------------------
------------------------------------------------------------
------------------------------------------------------------
------------------------------------------------------------
------------------------------------------------------------
------------------------------------------------------------
------------------------------------------------------------
------------------------------------------------------------
-------------------------------MKFPVEKMCTMLAVSKSGY----------
------------------------------------------------------------
-------------------------YHWLKSGPSTLWKENQKLSSLIKDIFEDSHQS---
------------------------------------------------------------
--------------------YGAPRIKAELKAL---------------------------
------------------------------------------------------------
------------------------------------------------------------
------------------------------------------------------------
------------------------------------------------------------
------------------------------------------------------------
------------------------------------------------------------
------------------------------------------------------------
------------------------------------------------GFKVSKPRVARI
MKANYLY--------------AKRKRKFKATTDSNHKYPIAPNLLNQCFNVARANQ-VWV
SDITYVQT----NQGWSY-LTVIIDLFNRKV-IGWALSDTLNTEDTVIKAWQMAIKN---
-TTLTQPL-----IFHSDQGIQYASQRFTNLLKSYNDLVKQSMSRKGNCWDNAVAESFFK
SL-KVEWVYWHKYKLK------SQAELSIFQWIETWYNTRRRHSY-LGNRTI-----KEF
EIDMYNQKLAA-------------------------------------------------
------------------------------------------------------------
------------------------------------------------------------
------------------------------------------------------------
------------------------------------------------------------
------------------------------------------------------------
------------------------------------------------------------
------------------------------------------------------------
------------------------------------------------------------
------------------------------------------------------------
------------------------------------------------------------
--------------------------------------------------------
>OPIE2_I_1p ClassI LTR Copia unnamed protein product.
------------------------------------------------------------
------------------------------------------------------------
------------------------------------------------------------
------------------------------------------------------------
------------------------------------------------------------
-------------------------------MDPKGKGMVINDKEKESFVNEPKDDKPTD
SGSSHLFSLHPSIWEIVESGMQFDSTDSPMFINEQIHKNAQATTVLLASLCRDEYHKVSG
LDNAKQIWDTLKISHEGNDVTMLTKMELVEGE----------------------------
------------------------------------------------------------
------------------------------------LGRFAMIRGEEPTQTYNRLKTLVN
KIRSYGSTRWTDHDVVRLMLRSFTVLDPHLVNNIRENPRYTKMSPEEILGKFVSGRMMIK
EARYVDEALNGPPSTSLKPLLSKQQGAR--------------------------------
------------------------------------------------------------
-----------------------------------------RRYLARWRKLRRPGLTRKK
W-------PSSSSASRRRPGXRKTGKREKKKTYKKAKGEAHLGKEWDSDCSSSDSDNEGL
AATAFNKSSLFPNERHTCLMAKEKKVSTRDTTTYASSSDDESSDDEVDYSSLFKGLDRTK
V-----------------------------------------------------DKI---
-------------------------NELIDA-LNXKNRLLEKQEDLLYEEHDKFVSAQNS
LALEIKRNEMLSCELSTCHESISSLKSINDDLNAKLEVASKSTSCVEHVXICNRCKDFNI
DACSEHLVSISKLNDEVASLNAQLKTSKSEFDKLKFARDAYTIGRHPSIKDGLGFKREAK
NLTSHKAPIXIKEKGKAPMASSVQKNHAFLYYDRKYSRNXHYNRSYNAYDSHAMXASSSS
FXHG------------------------RNMPRKEKCYSSCSDPTXVGYLRPKPKFALQV
YASGGSSWIIDSGCTNHMTGEKXMFSSYVKNK------DPQDSIIFGDGNQGKVKGLGKI
AISSEHSISNVFLVE---------------------------------------------
--------------------------------SLGYNLLSVSQLCNMGYNCLFTNVDVSV
FRRSDGSLAFKGVLDDKLYLV---------------------------------------
------------------------------------------------------------
------------------------------DFAKEEAGLDACLIAKTSMGWLWHRRLAHV
GMKNLHKLLKGEHVIGLTNVTFEKDRPCAACQAGK--QVGSAHHSKNVMTTSRPLE-LLH
MDLFGPVAYL-SIGGSKY-GLVIVDDFSRFT-WVFFLQDKSETQGTLKRFL-RRAQN---
-EFELKVK-----KIRSDNGSEFKNLQVEEYLEEEG--IKHEFSAPYTPQQNGVVERKNR
TL-IDMARTMLG-EFKTP----ERFWSEAVNTACHAINRVYLHRL-LKKTSYELLTGNKP
NVSYFRVFGSKCYILLKMMFQRPQYAPWRLEMCDHRNKRSKINLLPQQWCIPQLKMMNRF
IKRRRVIKGEHKMIKMLYSIEDDVPTAAIRTMAIGDVRPQEQEEQDQPSSSTMVHPPTQD
DEQVHQEEACDQGGAQDDQVMEEEAQQAPPTQVRAMIQRDHPVDQILGDISKGVTTRSRL
VNFCEHYSFVSSIEPFRVEEALLDPDWVLAMQEELNNFKRNEVWTLVPRPKQNVVGTKWV
FRNKQDEHGVVTRNKARLVAKGYAQVAGLDFEETFAPVARLESIRILLAYAAHHSFRLFQ
MDVKSAFLNGPIKEEVYVEQPPGFEDERYPDHVCKLSKALYGLKQAPRAWYECLRDFLIA
NAFKVGKADPTLFTKTCDGDLFVCQIYVDDIIFGSTNQKSCEEFSRVMTQKFEMSMMGEL
SYFLGFQVKQLKDGTFISQTKYTQDLIKRFGMKDAKPAKTPMGTDGHTDLNKGGKSVDQK
AYRSMIGSLLYLCASRPDIMLSVCMCARFQSDPRECHLVAVKRILRYLVATPCFGIWYPK
GSTFDLIGYSDSDYAGCKVDRKSTSGTCQFLGRSLVSWSSKKQTSVALSTAEAEYVAAGQ
CCAQLL-WMRQTLRDFGYNLSKVPLLCDNESAIRMADNPVEHSRTKHIDIRHHFLRDHQQ
KGDIEVFHVSTENQLADIFTKPLDEQTFCKLRSELNVLDSRNLD------------
>Bp_Psefu333899719
------------------------------------------------------------
------------------------------------------------------------
------------------------------------------------------------
------------------------------------------------------------
------------------------------------------------------------
------------------------------------------------------------
------------------------------------------------------------
------------------------------------------------------------
------------------------------------------------------------
------------------------------------------------------------
------------------------------------------------------------
------------------------------------------------------------
------------------------------------------------------------
------------------------------------------------------------
------------MEQGVKRTQRDYSLTFKLALVDQIEKGELTYKQAQERYGIQGRSTVLV
WLPKHGRQDWSQGASIRADRSRAVIDPKNLTPEQRIKELEQQLQFMSQKAQFFESV----
------------------------------------------------------------
-------------------------VDVLRK-DYGVSIVKKATRQVVSQGQAQGLTV---
------------------------------------------------------------
----ARACQFLSISRQAYYKHNRATDQRVTQSELIACYVQRLRLRQP-------------
------------------------------------------------------------
------------------------------------------------------------
------------------------------------------------------------
------------------------------------------------------------
------------------------------------------------------------
------------------------------------------------------------
------------------------------------------------------------
-------------------------------RIGTRKLHYLLHCQPNNSLKVGRDRLFKI
LAEYRLL-----------VLPKRAYHKTTQSFHRFYRHPNLLKSGAEQVKAQAPEH-VWV
ADITYLPA----RSGPLY-LSLVTDAYSRKI-VGHHVHEGLHAES-VAVAFRQALKG---
-RQGSQAL-----VHHSDRGIQYCSALYQALHKHHG--VQCSMTDGYDCYQNALAERVNG
IL-KNELLLRSP-DD-------LQQARSMVRDAVRVYNTERPHLALKYKTPDAVHRALQV
PQNPAETV----------------------------------------------------
------------------------------------------------------------
------------------------------------------------------------
------------------------------------------------------------
------------------------------------------------------------
------------------------------------------------------------
------------------------------------------------------------
------------------------------------------------------------
------------------------------------------------------------
------------------------------------------------------------
------------------------------------------------------------
--------------------------------------------------------
>Bp_Psycr93005545
------------------------------------------------------------
------------------------------------------------------------
------------------------------------------------------------
------------------------------------------------------------
------------------------------------------------------------
------------------------------------------------------------
------------------------------------------------------------
------------------------------------------------------------
------------------------------------------------------------
------------------------------------------------------------
------------------------------------------------------------
------------------------------------------------------------
------------------------------------------------------------
------------------------------------------------------------
------------------------------------------------------------
-------------------------------MLSVSPQAV--------------------
------------------------------------------------------------
-------------------------YQHRIR-QHDKASRFAVIKDWVQ------------
------------------------------------------------------------
-------------------------AYRILMPRIGGRKLYWLIKP---------------
------------------------------------------------------------
------------------------------------------------------------
------------------------------------------------------------
------------------------------------------------------------
------------------------------------------------------------
------------------------------------------------------------
------------------------------------------------------------
-------------------------------------------KLMAHGIKIGRDGFFDY
LRAHRLL--------------VMPKRSYTKTTFSKHWMKKHPNLTKDAPAPIKPEQ-TLV
ADITYVTS----KQGTHY-LSLVTDGYSRQI-MGYHLSESMPATE-VVKALKMAAQR---
-RRYTHKA-----IHHSDRGLQYCASEYQEVLRANN--ISPSMTDGYDCYQNALAERVNG
IL-KNEFLLYEC-NT-------MSELKQLIDESIYVYNHIRPHLSLNMRTPAEVHDGYLC
PA----------------------------------------------------------
------------------------------------------------------------
------------------------------------------------------------
------------------------------------------------------------
------------------------------------------------------------
------------------------------------------------------------
------------------------------------------------------------
------------------------------------------------------------
------------------------------------------------------------
------------------------------------------------------------
------------------------------------------------------------
--------------------------------------------------------
>El_Acypi328705992 unnamed protein product.
------------------------------------------------------------
------------------------------------------------------------
------------------------------------------------------------
------------------------------------------------------------
------------------------------------------------------------
------------------------------------------------------------
------------------------------------------------------------
------------------------------------------------------------
------------------------------------------------------------
------------------------------------------------------------
------------------------------------------------------------
------------------------------------------------------------
------------------------------------------------------------
------------------------------------------------------------
------------------------------------------------------------
-MDLNEMRIKFDNAILLLIESKRNDNNFFLNNEEYCERIKEIKK----------------
------------------------------------------------------------
-------------------------SKITLS-TAGVKKCTKDYRNVRKYDILIINGK---
------------------------------------------------------------
-----------------------DRLIKTITNASEGVRYY--------------------
------------------------------------------------------------
------------------------------------------------------------
------------------------------------------------------------
------------------------------------------------------------
------------------------------------------------------------
------------------------------------------------------------
------------------------------------------------------------
-----------------------------------VKNEELFDIIHSTHTAIGHGGRDRM
MAELKLKYANVTK--------ETIMVYLSLCSDCHKKSSNPKRGLVSKPILHSAYNSRAQ
LDLIDMQSQS--VNDFRF-IMNYQDHLTKFV-VLKPLKTK-RAEE-VAHNL-LDIYT---
-TFGA-PA-----ILHSDNGREFVNNTINELHAMWGD-VKIVHGKPRHSQSQGSVERANR
DV-EDMLATWMA-ENK------SSDWPSGLKFIQFRKNR-AFHSG-IGRSPYEAMFGCSA
RLGVASIGLPM---------------------------------------------DEID
CLQSE------------EDIENILQVCEAQNDHL----------GSDSLDSEQCHTTLVE
ENE------------PGTENNSELINQRQQKIQHERALSVKCLEKQAKKMVKTSNSKYPE
LEVGTSVRISIPDV------DRARGSP------------R--------------------
------------------------------------------------------------
--------------------NVLAVITDVKDNLYKLCTENGFLKHK--------------
------------------------------------------------------------
------------------------------------------------------------
---------------------YTRTEINPCKEKLLDLETVVSKLKEGGEITLREAAA---
-------------------------------------FNSISGSQGFTRCHCKTQCKTNR
CACRASTRLCNSKCHNSLPCNNKD------------------------------------
--------------------------------------------------------
>Ginger2-1_MG_1p ClassII ? Ginger2/TDD unnamed protein product.
------------------------------------------------------------
------------------------------------------------------------
------------------------------------------------------------
------------------------------------------------------------
------------------------------------------------------------
------------------------------------------------------------
------------------------------------------------------------
------------------------------------------------------------
------------------------------------------------------------
------------------------------------------------------------
------------------------------------------------------------
------------------------------------------------------------
------------------------------------------------------------
------------------------------------------------------------
------------------------------------------------------------
--------MGYQASLHEGLEHASSQAHVPIQEGFTNEHRNLF------------------
------------------------------------------------------------
-------------------------DEWLMSNTFKSVVIREQYLMRLHVLHALANGH---
------------------------------------------------------------
--------NSRQLLKDGVCSLSFIQKTRQNYSLNERGELYYHARKGKA------------
------------------------------------------------------------
------------------------------------------------------------
------------------------------------------------------------
------------------------------------------------------------
------------------------------------------------------------
------------------------------------------------------------
------------------------------------------------------------
-------------------------------TLLVIPDDEVFDVIVREHNAIHHQGTSKT
WYEISRRYHGIPK--------RAVDWVLRHCLLCHDHRPGPRPAPTQKISSHEVME-RVQ
MDLIDMRREP--DRKYRW-ILHIKDHYSRFC-MLYPLRRR-RGKH-VVRCF-LQWIA---
-TMGP-PM-----ILQTDNGVEFVNALITQVAVQHQ--ILIRRGQSGRPRSQGLIERANG
HV-RNLIAKWCN-RFG------ENRWSRSLPSIALACNT-SVHSS-TRRTPFEMVFGRAP
SWQRLARLDPL---------------------------------------------DPTL
TNMELGLEYEQQQSQSSVDTNGPPTPSPVRSVVPPMALSPPSETLPSPSPPPSPSPSPSS
SSSQRISSDDPSALVSQSRKTTSVPIVNQEPIPREVY-----------------------
FRRGTRVSVSLTGVDR----KPLDVYR---------------------------------
------------------------------------------------------------
--------------------LPALILSHRKNKGYRVCTAWGILSNR--------------
------------------------------------------------------------
------------------------------------------------------------
-----------------------------------VPARHVLPLPEGHPFPARAFRY---
-------------------------------------LQPGRRTPRVDVSFCMQQLRLEE
DTVSATTAADNDATTDTDIANVTNI-----------------------------------
--------------------------------------------------------
>El_Xenop301617876 unnamed protein product.
------------------------------------------------------------
------------------------------------------------------------
------------------------------------------------------------
------------------------------------------------------------
------------------------------------------------------------
------------------------------------------------------------
------------------------------------------------------------
------------------------------------------------------------
------------------------------------------------------------
------------------------------------------------------------
------------------------------------------------------------
------------------------------------------------------------
------------------------------------------------------------
------------------------------------------------------------
------------------------------------------------------------
-------------------MPRRRNKKHILQRQYFNPRA---------------------
------------------------------------------------------------
--------------------------------PGSYGGIENLYREVKKHRLK--------
------------------------------------------------------------
--------------------------RKDVKEWLNQQDVY--------------------
------------------------------------------------------------
------------------------------------------------------------
------------------------------------------------------------
------------------------------------------------------------
------------------------------------------------------------
------------------------------------------------------------
------------------------------------------------------------
-------------------------------------------------------ALHKP
VRKNFKR---------------------------------------NKVVVSDIDS-QWQ
ADLVSMIDLSKENDGIKY-ILTVIDVLSKYA-WCCGLRNK-TGTA-VATAF-QRIFE---
-EDHRTPI-----KIQTDRGKEFLNKEVKQLFDKYK----IRHFVSSDTVKCSLVERFNR
TL-KTKMWRYLT-KRN------TFRYIDILPNLVYSYNH-TYHSS-IRCRPADVTKQNSL
KIWKNLYYEYF----------------------------------------------SSK
KIKPK------------FKIGDDVRISKYKGTFS----------------------KGYE
QSY------------TDEIFTIYDINTRGLRPL---------------------------
YKLKDLAD------------DPIDGSF-----------YA--------------------
------------------------------------------------------------
--------------------EEIQKVPPDQNRIYRIEKIIKRKNID--------------
------------------------------------------------------------
------------------------------------------------------------
----------GINLFFMSQHSANSMFNNFGDITDSQLAAVMDVVLPPLPYSQTEDIL---
-----------------------------------------GLTARDLNILDCATLKEPD
IEIIAHNVESRATHKKPSQTEKMWLYNSFDVGA---------------------------
--------------------------------------------------------
>INT-2_SM ClassII Maverick Maverick unnamed protein product.
------------------------------------------------------------
------------------------------------------------------------
------------------------------------------------------------
------------------------------------------------------------
------------------------------------------------------------
------------------------------------------------------------
------------------------------------------------------------
------------------------------------------------------------
------------------------------------------------------------
------------------------------------------------------------
------------------------------------------------------------
------------------------------------------------------------
------------------------------------------------------------
------------------------------------------------------------
------------------------------------------------------------
-----------------------------MEKIWTNPKD---------------------
------------------------------------------------------------
--------------------------------EAGFSGVEKLKKKVTN------------
------------------------------------------------------------
-------------------------SKKETQKWLSGQLAY--------------------
------------------------------------------------------------
------------------------------------------------------------
------------------------------------------------------------
------------------------------------------------------------
------------------------------------------------------------
------------------------------------------------------------
------------------------------------------------------------
-------------------------------------------------------SLNKP
MLKRFPT---------------------------------------RAYKTYGIND-LWQ
MDLMEMIPFSKINKGYKY-ILTCIDVFSRFV-RAIPVKTK-SANE-MALAI-KSMF----
-KNGK-PI-----NLQTDLGKEFYNSKVKEIIKGIN------HYSVFSQFKAAHVERFNR
TL-RDKLKRYFV-HQG------NKTWINVLPKMIYSYNH-SSHRGLKGLKPIDVTSKDSF
IQEEQIKKPK--------------------------------------------------
-----------------YNVDDYVRISKISASPF---------------------IKNFD
NNW------------SDEVFQISKINTAQNPIM---------------------------
YVIKDGEN------------NEVSGKF---------------------------------
------------------------------------------------------------
--------------------YEQELQVIPPPTVFRIEKILKTKMVN--------------
------------------------------------------------------------
------------------------------------------------------------
--------------------------------------KDKQYYIKWHGYQNPSW-----
------------------------------------------------------------
-------ISSKDLVK---------------------------------------------
--------------------------------------------------------
>INT-1_TCp ClassII Maverick Maverick unnamed protein product.
------------------------------------------------------------
------------------------------------------------------------
------------------------------------------------------------
------------------------------------------------------------
------------------------------------------------------------
------------------------------------------------------------
------------------------------------------------------------
------------------------------------------------------------
------------------------------------------------------------
------------------------------------------------------------
------------------------------------------------------------
------------------------------------------------------------
------------------------------------------------------------
------------------------------------------------------------
------------------------------------------------------------
------------------------TKLNEIKERYFIPRDPLSFSSADKL-----------
------------------------------------------------------------
-------------------------VKFTNI-PK--------------------------
------------------------------------------------------------
---------------------------KEIIKWLEGVESY--------------------
------------------------------------------------------------
------------------------------------------------------------
------------------------------------------------------------
------------------------------------------------------------
------------------------------------------------------------
------------------------------------------------------------
------------------------------------------------------------
-------------------------------------------------------TLHKQ
VRRRFPR---------------------------------------NSYHVTNIGD-LFQ
ADLVDMRNIAKHNRGVNY-LLTVIDVFSKFA-WVKPLYTK-TGKE-VAAAF-EEIF----
-DERV-PV-----NLQTDKGKAFLAKNVQKLFKQND--IN-YYVTNNPDVKAAVVERFNK
TL-KTKMYKYFT-HAN------SMHYIDVLSDFIHSYNN-SYHRT-IKMTPNEVNPDNVL
QVYNNIMSARK-------------------------------------------KDIKRI
VPENV------------YKVGDHVRITKYKHVF----------------------EKGYM
SNW------------SGEIFKITDVIMRQPVV----------------------------
YKISDLMG------------EAIEGVF-----------YH--------------------
------------------------------------------------------------
--------------------PELQRVTYNPESRFHIEKVLKKRYKR--------------
------------------------------------------------------------
------------------------------------------------------------
--------------------------------------GKCEFLVQWKNYPSKFN-S---
-------------------------------------W----------------------
-------IPCSSLSAI--------------------------------------------
--------------------------------------------------------
>El_Danre189537622 unnamed protein product.
------------------------------------------------------------
------------------------------------------------------------
------------------------------------------------------------
------------------------------------------------------------
------------------------------------------------------------
------------------------------------------------------------
------------------------------------------------------------
------------------------------------------------------------
------------------------------------------------------------
------------------------------------------------------------
------------------------------------------------------------
------------------------------------------------------------
------------------------------------------------------------
------------------------------------------------------------
------------------------------------------------------------
-----------------MSGETKKMSELLKQTYYTPSNPGSL------------------
------------------------------------------------------------
-------------------------GGKKRL-KDAIFNETGI------------------
------------------------------------------------------------
-----------------------RLSDKHISDWLAGEDTY--------------------
------------------------------------------------------------
------------------------------------------------------------
------------------------------------------------------------
------------------------------------------------------------
------------------------------------------------------------
------------------------------------------------------------
------------------------------------------------------------
-------------------------------------------------------TLHRT
APLKYKR---------------------------------------NRVIVFNIDE-QFQ
ADLVDMSAYSKENDNKNF-LLTCIDVFSKHG-WVRVLKNK-TGVE-VVKAF-ESILK---
-EGRI-PL-----KLQTDKGKEFLNKHFQSMVKKYN----ITHFAPSTELKACVVERFNR
TL-KGRMWRYLT-ATN------SKRYIDVLQDIVKGYNN-SYHRS-IKMRPIDVTKENES
VVFHNLYGTCV---------------------------------------------GRSV
KSKCK------------FKIGDIVRISKVRGTFT----------------------KGYE
ENY------------THEFFTIAACIPREPHV----------------------------
YRLCDYDG------------DVIDGVF-----------YE--------------------
------------------------------------------------------------
--------------------QELQKIVVNKNKAFKVEKILDKKKQG--------------
------------------------------------------------------------
------------------------------------------------------------
--------------------------------------RETLVLVQWLGWPAKFS-S---
-------------------------------------W----------------------
-------VNQKELVDVQTP-----------------------------------------
--------------------------------------------------------
>INT-2_CIp ClassII Maverick Maverick unnamed protein product.
------------------------------------------------------------
------------------------------------------------------------
------------------------------------------------------------
------------------------------------------------------------
------------------------------------------------------------
------------------------------------------------------------
------------------------------------------------------------
------------------------------------------------------------
------------------------------------------------------------
------------------------------------------------------------
------------------------------------------------------------
------------------------------------------------------------
------------------------------------------------------------
------------------------------------------------------------
------------------------------------------------------------
--------------------------MDSILDTHTLNELY--------------------
------------------------------------------------------------
-------------------------YNPKEIGSFGGIEGLQRSSKL--------------
------------------------------------------------------------
-------------------------KRSKVKGWLSHQDTY--------------------
------------------------------------------------------------
------------------------------------------------------------
------------------------------------------------------------
------------------------------------------------------------
------------------------------------------------------------
------------------------------------------------------------
------------------------------------------------------------
-------------------------------------------------------TLHKP
TRRKFPR---------------------------------------RRVIVSGIDS-QWQ
LDLVDASHISKHNSGFNF-ILTCIDVFSKFA-FAEPLRNK-TGKT-LVGAF-SKMIE---
-KRK--PY-----KIQTDKGSEFLNKMFLTFLKEHS--ITL-FTTHNIEMKASIIERFNR
TL-KTRMWRYFT-QNS------TLKFINVLQDLISSYNE-SYHRT-IKTSPIMVTPDNED
EIRHTMYDNYT------------------------------------------------V
GKAPK------------LKVGDKVRISRERQRFQ----------------------KGYL
PGW------------SEELFTVKKVYFDSPCY----------------------------
YKIIDYNN------------EPIDGSF------------Y--------------------
------------------------------------------------------------
--------------------EQELQKVEKPDDVYLVESILKRRKRK--------------
------------------------------------------------------------
------------------------------------------------------------
--------------------------------------GKEEIFVKWTGYPDSFNSW---
------------------------------------------------------------
-------IPVNNLTDYKS------------------------------------------
--------------------------------------------------------
>El_Sacko291227659 unnamed protein product.
------------------------------------------------------------
------------------------------------------------------------
------------------------------------------------------------
------------------------------------------------------------
------------------------------------------------------------
------------------------------------------------------------
------------------------------------------------------------
------------------------------------------------------------
------------------------------------------------------------
------------------------------------------------------------
------------------------------------------------------------
------------------------------------------------------------
------------------------------------------------------------
------------------------------------------------------------
------------------------------------------------------------
------------------------MDDTYKLDFRVQKNFAEILGIQ--------------
------------------------------------------------------------
-------------------------SLWHNI-KEDKKNIKY-------------------
------------------------------------------------------------
---------------------------DELKEWLQEQEVY--------------------
------------------------------------------------------------
------------------------------------------------------------
------------------------------------------------------------
------------------------------------------------------------
------------------------------------------------------------
------------------------------------------------------------
------------------------------------------------------------
-------------------------------------------------------SLHKP
AVKKFPY---------------------------------------RKVIVNGIDS-QWQ
ADIIEMQTFSRDNKGFRY-MLTVIDIFSKYA-WAIPLKSK-RGDE-MADTF-ENIFK---
-KKRK-PD-----KIQFDEGKEFYNRHVKELFEKEN--IEWFSTK--SDKKASIVERFNR
TL-KGRMYKYFT-EKQ------TRTWIDMIDELVNSYNN-TYHSS-IHMTPIEASKEENE
GIVWYNLYGAY---------------------------------------------LTSE
YGTSK------------FNVSDTVRISKYKNVFA----------------------KGYL
PNY------------TQELFKIKQIIYGPVIV----------------------------
YKLEDLSG------------EIIEGTL------------Y--------------------
------------------------------------------------------------
--------------------EQELSAYTDKSEEYKVEKILRKKRIK--------------
------------------------------------------------------------
------------------------------------------------------------
--------------------------------------GKQYGLVKWKGYDAKFN-S---
-------------------------------------W----------------------
-------EPMENIHTL--------------------------------------------
--------------------------------------------------------
>N_vitri_int
------------------------------------------------------------
------------------------------------------------------------
------------------------------------------------------------
------------------------------------------------------------
------------------------------------------------------------
------------------------------------------------------------
------------------------------------------------------------
------------------------------------------------------------
------------------------------------------------------------
------------------------------------------------------------
------------------------------------------------------------
------------------------------------------------------------
------------------------------------------------------------
------------------------------------------------------------
------------------------------------------------------------
------------------------------------------------------------
------------------------------------------------------------
-------------------------MECHRV-AE--------------------------
------------------------------------------------------------
------------------------------------------------------------
------------------------------------------------------------
------------------------------------------------------------
------------------------------------------------------------
------------------------------------------------------------
------------------------------------------------------------
------------------------------------------------------------
------------------------------------------------------------
-------------------------------------------------------ELHKP
ARRRYKR---------------------------------------RKYDIRGIDE-TWQ
ADLVEMIPYSKENKGFHY-LLTVIDIFSKYA-WAMPVKSK-SGNN-ITTAM-KSILK---
-EGRV-PK-----NLQTDQEKEFYNSIFQKLMKKHN----IHLYSSHSNLHASICERFNR
TL-TNAMWREFS-KQG------SYKWLDILPNLLKAYNS-RKHRT-TGIESENVTQANER
EVKRRFPNEKS------------------------------------------------P
VKEPK------------FKVGDKVRISRLKNVF----------------------EKGYT
PNW------------STEIFTITRVVK--TDPVT--------------------------
YHLKDYYD------------KPVFGGF------------Y--------------------
------------------------------------------------------------
--------------------ETEIHKTMYPEI-YLVEKVLKKSGKR--------------
------------------------------------------------------------
------------------------------------------------------------
------------------------------------------VYVKWLGFSDKHN-S---
-------------------------------------W----------------------
-------IDKNEIVGIIQGSNK--------------------------------------
--------------------------------------------------------
>Tribolium_int
------------------------------------------------------------
------------------------------------------------------------
------------------------------------------------------------
------------------------------------------------------------
------------------------------------------------------------
------------------------------------------------------------
------------------------------------------------------------
------------------------------------------------------------
------------------------------------------------------------
------------------------------------------------------------
------------------------------------------------------------
------------------------------------------------------------
------------------------------------------------------------
------------------------------------------------------------
------------------------------------------------------------
------------------------------------------------------------
------------------------------------------------------------
------------------------------A-MVRLKQVSDVKQKLVN------------
------------------------------------------------------------
------------------------------------------------------------
------------------------------------------------------------
------------------------------------------------------------
------------------------------------------------------------
------------------------------------------------------------
------------------------------------------------------------
------------------------------------------------------------
------------------------------------------------------------
-------------------------------------------------------EIFKP
ARRNFKR---------------------------------------RRTIIKGLDD-LWQ
VDLAEMQNLSYHNNGFKY-ILVVIDCFSKFL-WTRPLKSK-SANE-VSRAM-ESILKNE-
-KERI-PK-----NLQSDQGKEFYNTTFQDLMRRYN--INHYST--YSVKKAAIAERVIR
TL-KSKIYRYFT-LFA------THKWINKLQEITKNYNT-TIHRT-TGRKPTEINASNQG
DITAYDHLKIV------------------------------------------------D
KNRKK------------FKVGDFVRISKEKMLF----------------------EKGYT
PNW------------STEIFKISKINL--TNPVT--------------------------
FLLEDKEG------------QPIKGAF------------Y--------------------
------------------------------------------------------------
--------------------IWELSKTQYPDV-YLVEKVIRRKGTK--------------
------------------------------------------------------------
------------------------------------------------------------
------------------------------------------LFVKWLGLPDNQN-S---
-------------------------------------W----------------------
-------IEMKDIT----------------------------------------------
--------------------------------------------------------
>El_Trica189241946 unnamed protein product.
------------------------------------------------------------
------------------------------------------------------------
------------------------------------------------------------
------------------------------------------------------------
------------------------------------------------------------
------------------------------------------------------------
------------------------------------------------------------
------------------------------------------------------------
------------------------------------------------------------
------------------------------------------------------------
------------------------------------------------------------
------------------------------------------------------------
------------------------------------------------------------
------------------------------------------------------------
------------------------------------------------------------
------------------------------------------------------------
------------------------------------------------------------
--------------------------------MVRLKQVSDVKQKLVN------------
------------------------------------------------------------
------------------------------------------------------------
------------------------------------------------------------
------------------------------------------------------------
------------------------------------------------------------
------------------------------------------------------------
------------------------------------------------------------
------------------------------------------------------------
------------------------------------------------------------
-------------------------------------------------------EIFKP
ARRNFKR---------------------------------------RRTIIKGLDD-LWQ
VDLAEMQNLSYHNNGFKY-ILVVIDCFSKFL-WTRPLKSK-SANE-VSRAM-ESILKNE-
-KERI-PK-----NLQSDQGKEFYNTTFQDLMRRYN--INHYST--YSVKKAAIAERVIR
TL-KSKIYRYFT-LFA------THKWINKLQEITKNYNT-TIHRT-TGRKPTEINASNQG
DITAYDHLKIV------------------------------------------------D
KNRKK------------FKVGDFVRISKEKMLF----------------------EKGYT
PNW------------STEIFKISKINL--TNPVT--------------------------
FLLEDKEG------------QPIKGAF------------Y--------------------
------------------------------------------------------------
--------------------IWELSKTQYPDV-YLVEKVIRRKGTK--------------
------------------------------------------------------------
------------------------------------------------------------
------------------------------------------LFVKWLGLPDNQN-S---
-------------------------------------W----------------------
-------IEMKDIT----------------------------------------------
--------------------------------------------------------
>A_pisum_int2
------------------------------------------------------------
------------------------------------------------------------
------------------------------------------------------------
------------------------------------------------------------
------------------------------------------------------------
------------------------------------------------------------
------------------------------------------------------------
------------------------------------------------------------
------------------------------------------------------------
------------------------------------------------------------
------------------------------------------------------------
------------------------------------------------------------
------------------------------------------------------------
------------------------------------------------------------
------------------------------------------------------------
------------------------------------------------------------
------------------------------------------------------------
-------------------------MSKREI-----------------------------
------------------------------------------------------------
------------------------------------------------------------
------------------------------------------------------------
------------------------------------------------------------
------------------------------------------------------------
------------------------------------------------------------
------------------------------------------------------------
------------------------------------------------------------
------------------------------------------------------------
-----------------------------------------------------AYELHKP
ARKNFTR---------------------------------------RRVNVYGRND-LWQ
SDLVEMIPYSKINGGYKY-ILVVIDCFTKFS-WAKPLKSK-TGKE-VTNAM-ATIL----
-RDRS-PK-----LLQVDNGKEFYNTTFDALMTKYG----IHKYSTFSILKASIAERLNR
TL-KGKMYKEFT-ARG------SHEWVSILPKLLDEYNN-SPHRT-IGMTPIQADSDPTS
VVIKQRKINNE-------------------------------------------------
--KIK------------FKVGDKVRISTQKGVFT----------------------KGYL
PNW------------STEIFEIIKINKTLPVT----------------------------
YQLQDYMS------------KPIAGCF---------------------------------
------------------------------------------------------------
--------------------YSSEISKTNFPHEYLIEKIIRKKGDQ--------------
------------------------------------------------------------
------------------------------------------------------------
------------------------------------------AYVKWLGFDNTHNSW---
------------------------------------------------------------
-------INTRDVKK---------------------------------------------
--------------------------------------------------------
>El_Acypi328712673 unnamed protein product.
------------------------------------------------------------
------------------------------------------------------------
------------------------------------------------------------
------------------------------------------------------------
------------------------------------------------------------
------------------------------------------------------------
------------------------------------------------------------
------------------------------------------------------------
------------------------------------------------------------
------------------------------------------------------------
------------------------------------------------------------
------------------------------------------------------------
------------------------------------------------------------
------------------------------------------------------------
-------------MDKVNNSPVSTPTILTDIIQARANIKQKYNALK-----------TGR
FETDALINNTFSSIIGPLSEIKSNIKRSPVQTSPPPPQSTLSSKASTLPDAGYAVNRS--
------------------------------------------------------------
-------------------------PPLQSA-PTSYKDLNAHFGPWIKSGLDRIYGPKQL
INSIFQL--------------------------------------------GNKEIQFID
NAIHIGGDTRTYPVTGGLIDLLFLKTPESRKYTQADLNTY--------------------
------------------------------------------------------------
------------------------------------------------------------
------------------------------------------------------------
------------------------------------------------------------
------------------------------------------------------------
------------------------------------------------------------
------------------------------------------------------------
-------------------------------KLILIQTSAHRTLNGERNRKSGGVGRSAD
IEKNF------------------------QCLNAAELHAPARRNYPRRHVVVYSKNDLFQ
ADLADMQQYSSVNKSYRF-ILIIIDCFTKRV-WATALKTK-KGEE-VAAAA-SKIF----
-AQNS-PN-----LLHVDQGTEFYNKNFKDLIKKHN--IKMYSTS--SVLKATIVERVIR
TI-KGRMFKEFT-SRG------SHEWFTILPSVIDDYNN-STHRT-IGMTPMQADAHPTS
VKLNYDVEKTV-------------------------------------------------
--KTK------------FCVGDKVRISVYKGVFT----------------------KGYL
PNW------------SAEIFTIIKVNK--TSPST--------------------------
FILQDYTG------------NPIAGGF-----------YA--------------------
------------------------------------------------------------
--------------------EEIRKTLWPDD--YLVEKVIRTKGRR--------------
------------------------------------------------------------
------------------------------------------------------------
------------------------------------------VFVRWLGFTDEHN-S---
-------------------------------------W----------------------
-------INKTDLKI---------------------------------------------
--------------------------------------------------------
>zf_Mavir326439150 unnamed protein product.
------------------------------------------------------------
------------------------------------------------------------
------------------------------------------------------------
------------------------------------------------------------
------------------------------------------------------------
------------------------------------------------------------
------------------------------------------------------------
------------------------------------------------------------
------------------------------------------------------------
------------------------------------------------------------
------------------------------------------------------------
------------------------------------------------------------
------------------------------------------------------------
------------------------------------------------------------
------------------------------------------------------------
----------------------------MSSNNF--------------------------
------------------------------------------------------------
-------------------------WLKLAQ-DLGFNKEEKIL-----------------
------------------------------------------------------------
------------------------------------------------------------
------------------------------------------------------------
------------------------------------------------------------
------------------------------------------------------------
------------------------------------------------------------
------------------------------------------------------------
------------------------------------------------------------
------------------------------------------------------------
-------------------------------------------------------KISKD
LNKDSSP-------------------------------------NRVHVPILKLNV-QQQ
ADVLYLPA---DKNGFKY-VLVVAD-YNRKI-GAYPLKTL-NGEE-IVKAF-KEIYK---
-NDGLTPPA----IIQFDNGPEFKNKNVVDYFKSKN--SSIKYTKPYRSRQNGLVENINF
II--GKLVGVYQ-NKGMLKNK-EFKWVDLLPDIVRVYNK-SQENI---KPPDKMEYPKCK
G-----------------------------------------------------------
DACEL------------LKVDDKVRIPLEHPVHP-----------KTGEPYPTKKFRSND
IRY------------DPKVYEIENVILKPNTPPL--------------------------
YMVNQKDRVAYTKKQI----EPLNNEV-----------ES--------------------
------------------------------------------------------------
--------------------ESEDEEEELPDGVYKIEKFLNKRKQK--------------
------------------------------------------------------------
------------------------------------------------------------
--------------------------------------GKVQFLVKYQGFEEEKDQL---
-------------------------------------WQDRT-----------------F
LISELGTDQFKELERDFKK-----------------------------------------
--------------------------------------------------------
>INT-1_GIp ClassII Maverick Maverick unnamed protein product.
------------------------------------------------------------
------------------------------------------------------------
------------------------------------------------------------
------------------------------------------------------------
------------------------------------------------------------
------------------------------------------------------------
------------------------------------------------------------
------------------------------------------------------------
------------------------------------------------------------
------------------------------------------------------------
------------------------------------------------------------
------------------------------------------------------------
------------------------------------------------------------
------------------------------------------------------------
------------------------------------------------------------
----------MYLPLPVPQIFIDPTFNKQIEQNYILQQIY--------------------
------------------------------------------------------------
-------------------------YH-----PCGYYRTPKKLWAKVQAEGHDFNIS---
------------------------------------------------------------
----------------------------DITEWLHKQAIW--------------------
------------------------------------------------------------
------------------------------------------------------------
------------------------------------------------------------
------------------------------------------------------------
------------------------------------------------------------
------------------------------------------------------------
------------------------------------------------------------
-------------------------------------------------------QIHSP
IPKYVPQ--------------------------------------VSFNKITRPNM-YHQ
ADILYMPYDTVDRKLYKY-CLNIVDVASRYK-ASVPLEDR-SSAR-VAKAF-KKIYS---
-KADC-PLIWPR-VLQVDGGSEFKDEVIR-LMDEKG--VRIRVGTTHKSQ--AIVERYNR
TL-AERLFKIQD-AKELLTEGVNTAWVKNLSDIVNELNN-SNTRL-LGMSPVEAIQKDQV
YALPSKIRKDR----------------------------------------------PVG
AEEIR------------LPAGSLVKYLLDNSDYQ-------------------GRRRATD
PIW------------STKVYTIESS-----------------------------------
--------------------TVVDGQ----------------------------------
------------------------------------------------------------
--------------------PVIYRLSDGPKKIFTREELLVVPSNT--------------
------------------------------------------------------------
------------------------------------------------------------
------------------------------------------MLPPX-------------
------------------------------------------------------------
------------------------------------------------------------
--------------------------------------------------------
>Ea_Polpa281203224 unnamed protein product.
------------------------------------------------------------
------------------------------------------------------------
------------------------------------------------------------
------------------------------------------------------------
------------------------------------------------------------
------------------------------------------------------------
------------------------------------------------------------
------------------------------------------------------------
------------------------------------------------------------
------------------------------------------------------------
------------------------------------------------------------
------------------------------------------------------------
------------------------------------------------------------
------------------------------------------------------------
------------------------------------------------------------
------------------------------------------------------------
------------------------------------------------------------
-------------------------MDFYKK-NLKKNDENEELS----------------
------------------------------------------------------------
------------------------------------------------------------
------------------------------------------------------------
------------------------------------------------------------
------------------------------------------------------------
------------------------------------------------------------
------------------------------------------------------------
------------------------------------------------------------
------------------------------------------------------------
-------------------------------------------------------NLFKI
PKKDNNK-------------------------------------TTPHILEFKEND-KQQ
ADLLFLP----VDNGYKY-ALVVVDLGSRLT-DAVALKAK--------------------
------SAEA---MIQTDPGSEFKG-VVKRYFDEKG--IYIRYGRPGRHRQQALVEQRNK
II-GKLLFMRMT-AEELLTGTKSISWVEDLPLVIEAINE-RYNRD-------KEERDRLK
KKVPDKPLGDG-------------------------------------------------
--QDL------------LKEGTIVRVQLDEPIDVTTATLTSAITNESTTTKLAGRFRASD
IRW------------NPKPTKIDRILLEPGKPPM--------------------------
YFVISPPYIPYTRNQL----QIVEPG------------EK--------------------
------------------------------------------------------------
--------------------KPHPSTIRGEPDEYIVEKILSKKKIG--------------
------------------------------------------------------------
------------------------------------------------------------
--------------------------------------NRWYYLVKWRGYDDPKDNT---
-------------------------------------W----------------------
---ELKTKLMEDVPDIVNQYEQFDDFVLNI------------------------------
--------------------------------------------------------
>Ea_Dicfa328871350 unnamed protein product.
------------------------------------------------------------
------------------------------------------------------------
------------------------------------------------------------
------------------------------------------------------------
------------------------------------------------------------
------------------------------------------------------------
------------------------------------------------------------
------------------------------------------------------------
------------------------------------------------------------
------------------------------------------------------------
------------------------------------------------------------
------------------------------------------------------------
------------------------------------------------------------
------------------------------------------------------------
------------------------------------------------------------
------------------------------------------------------------
------------------------------------------------------------
-------------------------MPHIQE-----------------------------
------------------------------------------------------------
------------------------------------------------------------
------------------------------------------------------------
------------------------------------------------------------
------------------------------------------------------------
------------------------------------------------------------
------------------------------------------------------------
------------------------------------------------------------
------------------------------------------------------------
------------------------------------------------------------
YKDNYKQ----------------------------------------------------Q
ADLLFLP----DDNGYKY-ALVVVDLANRLT-DAEPLQNK-SSND-VRDAF-IKIYKRGI
LKH---PK-----IIQMDPGTEFKG-VTKKYFQEKG--IMIRYGVVGRHRNQALVESRNK
TL-GGTLFKRMM-AQEILTGQDSKEWIQDLPVIIKAMNK-KFKRIKKDRKPLSDMPLCEG
DSCELLDIGTK-------------------------------------------------
---VR------------VKLDDPIDYNTDKRLIG--------------------KFRATD
IKW------------NPEIKTIQDLVLKPSFPPL--------------------------
YKMNDSDVWYTKNQLQLVDNDEEKPPR---------------------------------
------------------------------------------------------------
------------------------TVVRGKPTTYKVLKIHEKDKKN--------------
------------------------------------------------------------
------------------------------------------------------------
--------------------------------------GKIYYRVEWVGYPDKKDWT---
-------------------------------------WESRI------------------
-------KLYQDVPDIIKRIF---------------------------------------
--------------------------------------------------------
>Bb_Leaby312129833
------------------------------------------------------------
------------------------------------------------------------
------------------------------------------------------------
------------------------------------------------------------
------------------------------------------------------------
------------------------------------------------------------
------------------------------------------------------------
------------------------------------------------------------
------------------------------------------------------------
------------------------------------------------------------
------------------------------------------------------------
------------------------------------------------------------
------------------------------------------------------------
------------------------------------------------------------
------------------------------------------------------------
-----------------------MVVDEFLEQGKPKSIVLKHVGLARSS-----------
------------------------------------------------------------
-------------------------YYYTST-GTKPGKKISQFVYDLENNRHDLEYV---
------------------------------------------------------------
----------------------LQETKKLLEGEFVDYGYYKTYR----------------
------------------------------------------------------------
------------------------------------------------------------
------------------------------------------------------------
------------------------------------------------------------
------------------------------------------------------------
------------------------------------------------------------
------------------------------------------------------------
------------------------------------------YLNQEKGLKIGAYRTYKL
MKEHNLL------------------------KFQRNNTKRTSRNWVKDLVPNVQNE-FSF
LEFDIKYVYIQGTRSNAQ-VLTVLDVFSRWQ-LGQYIANSIKSED-VIRLF-EQIFE---
-TYPM-PKQF---IVRNDNGSQFEATIVQEYLRQKG--VNQEFTKPATPQQNAHIESYHS
IL-ESAVCQRFE-FED------LQDFKQVMHRWKKFYNFERIHGGLQYMSPRKFLESIQ-
------------------------------------------------------------
------------------------------------------------------------
------------------------------------------------------------
--------------------VEIDPTW---------------------------------
------------------------------------------------------------
------------------------------------------------------------
------------------------------------------------------------
------------------------------------------------------------
------------------------------------------------------------
------------------------------------------------------------
------------------------------------------------------------
--------------------------------------------------------
>Bb_Halhy332663746
------------------------------------------------------------
------------------------------------------------------------
------------------------------------------------------------
------------------------------------------------------------
------------------------------------------------------------
------------------------------------------------------------
------------------------------------------------------------
------------------------------------------------------------
------------------------------------------------------------
------------------------------------------------------------
------------------------------------------------------------
------------------------------------------------------------
------------------------------------------------------------
------------------------------------------------------------
------------------------------------------------------------
--------------------------MDQVAQSQSIRQRSQVLGIRRQT-----------
------------------------------------------------------------
-------------------------YHARKK-GHRPEQVDQQIAQLLHQTVEEYVAW---
------------------------------------------------------------
-------------------------------GFWMVYHFLRR------------------
------------------------------------------------------------
------------------------------------------------------------
------------------------------------------------------------
------------------------------------------------------------
------------------------------------------------------------
------------------------------------------------------------
------------------------------------------------------------
-----------------------------------------------KGHPWNHKRVYRV
WKEEKLN------------------------LRRKPKRPQIRREYLDLQAPNEINQ-GWA
MDFVSDWVVGPKDKQVR--IINVMDECSRRALWTEAYQSI-NAKT-LTNVL-DQILA---
-WRGK-PQ-----YIRCDNGPEFISKELKDWADDKK--IDIWFTQPGKPSQNGLIERLNG
TL-RRECLNLQW-FKN------LDLLNDALQQWWLIYNEIRPHSSIDFLSPVDFEIEHKE
LYFSLVAP----------------------------------------------------
------------------------------------------------------------
------------------------------------------------------------
------------------------------------------------------------
------------------------------------------------------------
------------------------------------------------------------
------------------------------------------------------------
------------------------------------------------------------
------------------------------------------------------------
------------------------------------------------------------
------------------------------------------------------------
--------------------------------------------------------
>Bp_Desal347360106
------------------------------------------------------------
------------------------------------------------------------
------------------------------------------------------------
------------------------------------------------------------
------------------------------------------------------------
------------------------------------------------------------
------------------------------------------------------------
------------------------------------------------------------
------------------------------------------------------------
------------------------------------------------------------
------------------------------------------------------------
------------------------------------------------------------
------------------------------------------------------------
------------------------------------------------------------
------------------------------------------------------------
----------------------MKKSRFTETQIFSILKEGEAGIKVKDICRAHGISDATY
------------------------------------------------------------
-------------------------YSWKSK-YGGMQASDLKRMKNMEAELTQLKRMYAD
MALENRALKDLIEKKALRPTGKREAVAYLTVEHNLSILRSCRCVG---------------
--------------LSRTAYYRLPASGSRVHEVIEAINSL--------------------
------------------------------------------------------------
------------------------------------------------------------
------------------------------------------------------------
------------------------------------------------------------
------------------------------------------------------------
------------------------------------------------------------
------------------------------------------------------------
------------------------------IDKHPRWGFWKCFKVLRRKHCWNHKRVYRV
YCELRLN------------------------LKSRAKKRLPQRTKQPLSIPAQPNL-TWS
ADFMSDSLYA----GKRFRTFNVIDDFNREL-LHVEIDTSITGRR-LIRVF-ERLRL---
-ERGL-PQ-----VLRTDNGPEFLSGEFVAWAESAG--MSIQYIQPGEPNQNAYIERFNR
TY-RTEVLDLYL-FRT------LNEVREITHWWKIEYNEQRPHDSLGDLTPSEFLSNNAG
NSIFQLSS----------------------------------------------------
------------------------------------------------------------
------------------------------------------------------------
------------------------------------------------------------
------------------------------------------------------------
------------------------------------------------------------
------------------------------------------------------------
------------------------------------------------------------
------------------------------------------------------------
------------------------------------------------------------
------------------------------------------------------------
--------------------------------------------------------
>Bp_Conli88705838
------------------------------------------------------------
------------------------------------------------------------
------------------------------------------------------------
------------------------------------------------------------
------------------------------------------------------------
------------------------------------------------------------
------------------------------------------------------------
------------------------------------------------------------
------------------------------------------------------------
------------------------------------------------------------
------------------------------------------------------------
------------------------------------------------------------
------------------------------------------------------------
------------------------------------------------------------
------------------------------------------------------------
------------------------------------------------------------
------------------------------------------------------------
--------------------------------MAGVSRTGYRYQSKPARDDTLRSRQ---
------------------------------------------------------------
---------------------KALAVEQSAYGYLLLHGIL--------------------
------------------------------------------------------------
------------------------------------------------------------
------------------------------------------------------------
------------------------------------------------------------
------------------------------------------------------------
------------------------------------------------------------
------------------------------------------------------------
---------------------------------------------KNEGLVVNKKHTYRL
YTEEGLQ-------------------------VRTKKRKKLQRPRQPMEVPSRVNQ-RWS
MDFVSDQL----SSGRRFRVLNVVDDFSREM-VGQLVAVSITGSQ-VARFL-SELFE---
-DRGK-PQ-----KITCDNGTEFTSKAMFFWSQESG--VKFGFIQPGKPTQNAFVESLNG
KF-RNECLNRHW-FRS------LDDAETEIMLWQHQYNNVRPHSSLNYLPPVAFARQAA-
------------------------------------------------------------
------------------------------------------------------------
------------------------------------------------------------
------------------------------------------------------------
------------------------------------------------------------
------------------------------------------------------------
------------------------------------------------------------
------------------------------------------------------------
------------------------------------------------------------
------------------------------------------------------------
------------------------------------------------------------
--------------------------------------------------------
>Bp_Ralso17549522
------------------------------------------------------------
------------------------------------------------------------
------------------------------------------------------------
------------------------------------------------------------
------------------------------------------------------------
------------------------------------------------------------
------------------------------------------------------------
------------------------------------------------------------
------------------------------------------------------------
------------------------------------------------------------
------------------------------------------------------------
------------------------------------------------------------
------------------------------------------------------------
------------------------------------------------------------
------------------------------------------------------------
--------------------------------MFFFPHPA--------------------
------------------------------------------------------------
-------------------------FTPQRRGIFKRALRPAQRKALVGHLIERYRVS---
-------------------------------------------------------IKRAC
QVCRQSRAGWYQKPKPRLLDAPIKARMHEIASTRVRYGFWRIYV----------------
------------------------------------------------------------
------------------------------------------------------------
------------------------------------------------------------
------------------------------------------------------------
------------------------------------------------------------
------------------------------------------------------------
------------------------------------------------------------
-------------------------------------------LIRREGWLVNHKRVYRL
YKEEGLN-----------------------LRTKRPRRRKAAAHRLERPVLTAPNQ-SWS
MDFVSDAL----FNGNKFRALTVVDNHTREC-LAIEAAPSLNGSD-VVRVL-QAIVI---
-RRGMVPA-----RIQADNGPEFVSLALDKWAYEAG--VTLDFSRPGKPTDNAFIESFNG
SL-RDECLNTYW-FLS------LEDARQKLENWRHDYNHFRPHSALDDTAP--ALFARQF
AITPTTPASLA-------------------------------------------------
------------------------------------------------------------
------------------------------------------------------------
------------------------------------------------------------
------------------------------------------------------------
------------------------------------------------------------
------------------------------------------------------------
------------------------------------------------------------
------------------------------------------------------------
------------------------------------------------------------
------------------------------------------------------------
--------------------------------------------------------
>Bh_Dehet57234972
------------------------------------------------------------
------------------------------------------------------------
------------------------------------------------------------
------------------------------------------------------------
------------------------------------------------------------
------------------------------------------------------------
------------------------------------------------------------
------------------------------------------------------------
------------------------------------------------------------
------------------------------------------------------------
------------------------------------------------------------
------------------------------------------------------------
------------------------------------------------------------
------------------------------------------------------------
------------------------------------------------------------
------------------------------------------------------------
------------------------------------------------------------
-------------------------MEFARG-NLGLSERRACLLVGISPSAYRYKPK---
------------------------------------------------------------
-------------------LDDDLALRQRLRDLAGERKRF--------------------
------------------------------------------------------------
------------------------------------------------------------
------------------------------------------------------------
------------------------------------------------------------
------------------------------------------------------------
------------------------------------------------------------
------------------------------------------------------------
------------------------------------GSPRLHIMLKREGLVINHKRTERI
YKEEGLA------------------------LRRKRKRKGTAVNRIILPVPDRPNQ-RWS
MDFVSDST----VTGRRFRTLTIVDDFTREC-PAIEVDTSLGGAR-VVSVL-ERLAE---
-TRGL-PE-----VITIDNGPEFAGRALDEWAYRRG--VKLNFIRPGKPIENAFAESFNG
RF-RDECLNENW-FMS------LKQAREIIEDWRIDYNEVRPHTSLKGQTPQEYAEANSG
LYSGMLLKVG--------------------------------------------------
------------------------------------------------------------
------------------------------------------------------------
------------------------------------------------------------
------------------------------------------------------------
------------------------------------------------------------
------------------------------------------------------------
------------------------------------------------------------
------------------------------------------------------------
------------------------------------------------------------
------------------------------------------------------------
--------------------------------------------------------
>El_Strpu115947303 unnamed protein product.
------------------------------------------------------------
------------------------------------------------------------
------------------------------------------------------------
------------------------------------------------------------
---------------------------MATNLSQPQPLELTGNLAENWKRFKQRFELYNV
ASGMSKTEEKAQTSMLLHVIGEEALDIYNTFQFEEDTGDEMKLEKVLKKFENYCMPKRNV
TFERHKFFTRSQHENETTDQYATELRNRAKSCDFGDLKDSLIRDRIICGIVNSMVRERLL
RQDDLTLDKTLQLCRSAETTRAQAKELSSTDEVSVDALGSRRKLFHGNQRQNPRQSLGQQ
QTQRPYRSQNQTQGQKSRNSC-----------------------------------GRCG
NWHGQNACPAQGQICKKCGLGNHFAKCCKTPMSKVINEMQNLEVEDEFMVDVVETLESRD
EWKVKLVVNSRPVIFKLDTGAQTNLLPESVYQSLIPRPKLHPARVRLTGYSGVVIPVKGR
CYVQVEYKGLTHNMAVLVTPGDRQPLLG--------------------------------
------------------------------------------------------------
------------------------LQACEQLKLVKRVLNVKTESKNVIVDDYEDVFEGLG
CVPGKHHITLKENAQPVQHACRKIPFPLRNQLKDELDKMERLKVITPVDEPSDWVSSLVV
VMKKNN-------QLRVCLDPRD-LNRSIKREHYQLPSREEITAQFAGA-KYFSKLDASS
G--------------------------------------------------------FWQ
IELDEESSRLCTFITPFGR------YRFLRL-PFGVCSAPEVFHKVVHNLFAHIPGV---
---NTMMDDIVVWGSTQQEHDTRLKQVLDIAQKANLKLNRDKCEF------NVSQMTFIG
DVISEQGVQPDPKKVAAILNMERPQNKQDVQRFLGMVNYQGKFIPDLSTKSAPLRSLL--
--EKRNEWMWQDAQEKAWCQLKEALTQEPVLHFYDSTK------PTKLSADASKNGLGAV
LLQQH-------------------DQNWFPIAYASRAMTDAETRYAQ---IEKELLAMTS
ACERFHQYIHGR--QVEVETDHKPLVPLFKKSLCD---CPLRIQRLLIRVQRYDLKVSYT
PGKYMYTADALSRAV------------------------------------------DPQ
ADMQVEREEDIRIYVDTIMETLPVTSNRKSQFVDETQKDKTLQELIGIIKDGWPETKQQC
PVAIRAYWNIRNELSEAEGLI---------------------------------------
------------------------------------------------------------
------------------------------MKGSRIVVPSTMKKQMLDKIHEGHLGIEKC
KRRAREV-LYWPRINQDI---TEMVQNCNSCLMYKP--KQQTESLKPHTVPNRPWE-KIA
ADLFTLNNKD---------YMVIVDYYSQFI-EVCPLSTT-TSKT-VITKM-KEVFS---
-RQGT-PS-----ELVTDNGPQLASKEFKNFAQDWD--FCHTTTSPYHPQSNGLAENAVK
IV-KNLIRK-------------CQDSRQDVYRALQVYRS-SPLEC--GKSPAELLYNRRL
RSNLPMVDKLL-------------------------------------------------
-------------------DPQHINPQQVRERKE--------------------------
---------------GQKVKQKERYDKHARDLPE--------------------------
LNIGQTVRLQ----------NMHNNRWS--------------------------------
------------------------------------------------------------
--------------------QSGIVKVKLPNRSYLVETEYGEIRRR--------------
------------------------------------------------------------
------------------------------------------------------------
--------------------------------------NRRHLRPAPTRRDDRFQQT---
--------------------------------------TQTDSDPDDEDVSEPTPERSGV
PAQQASSYMTTRSGRISKPPNRMDL-----------------------------------
--------------------------------------------------------
>GYPSY63_AGp ClassI LTR Gypsy unnamed protein product.
------------------------------------------------------------
------------------------------------------------------------
------------------------------------------------------------
------------------------------------------------------------
--------------------------MSLENQNIQLEILKALQKLSETSTGTNNTERFVA
MNMTEFTFDPENGGTFQKWFRRYEDLFESDAKELEDVAKVRLLLRKLDAQAHNQYTNYIL
PKLPKELTFKETVQTLSKIFGSQSSLFSRRYRCLQLVKTEADDIISYAAKVNRACEDSEF
HNMKADHFKCLVFICGLKGQTYADIRARLLSRIDAETADAPITLQNLVDDFQKLVNLKAD
TSIVEQQPNSSTTVNALHEKTEHHHHEQYRQRYQESKTSEQPRRPCWRCGQMHFVRDCQY
STHQCRKCNRVGHKEGYCGCFSKFKPAGEEKTNTKPSTSDQGKLNARGVYIVNHITQHSS
KRKFVPATINGVTINLQLDTASDITVISQQTWQKLGSPNIQPVTIQAINASGKPLHLSGE
FQCTININGQTQQGRCFVTTAVNLNLLG--------------------------------
------------------------------------------------------------
-------------IEWIELFELWSIPIDTICNQLTTESIDQQMREIQAKHADVFKDTLGH
CKKTKVKLYLKSNAKPVFCQKRPVPFNTIPLVDAELTRLQNLGIIE--TVDFSEWAAPIV
AVRKPNG------RVRICADYSTGLNAALEANHYPLPTPEEIFSQLNGS-TIFSIIDLSD
A--------------------------------------------------------YLQ
LEVDDDSKHLLTINTHRGL------FRFNRL-APGVKSAPGAFQRLVDGMIADIPGV---
---RSFIDDVIVFGKDMKSHKDSLNTLFARLKEYGFHVKAEKCHF------CKTQLVYLG
HVVDKHGIRPDSEKIKTIASIPPPSNVSELRSYLGAVNFYGRFVRNLHELRYPMDQLL--
--KKESKWKWTPECQEAFVKFKEALQSHLLLTHYDPKL------PIIVAADASNTGIGAV
IFHQFT------------------DGKMKAIQHASRTLTPAEQNYGQ---PEKEALALVY
AVCKFHKYLLGR--HFTLLTDHKPLLSIFGSKKGIPLHTANRLQRWALTMLNYDFEIQYV
STQDFGCADLLSRLI--------------------------------------DRNKQPE
EEYVIATLTLEDDLSSILSDTSQKVPISFQALRKATASSSTLQAVCKFIREGWPNCSTNL
PTAIQPYYARRESLSIVQGCV---------------------------------------
------------------------------------------------------------
------------------------------MFGDRVVVPNIFQKKILQQFHRGHPGIVR-
MKSIARSYVYWPGIDKEI---EDFVKCCSPCAITA--KTPTKTTLEFWPIPSKPWS-RVH
IDYAGPVD------GFYF--LVIVDPHSKWP-EVYATRSI-TART-TIRIL-KQIFA---
-TFGV-PE-----VLVSDNGTQFTSYEFKEFCVSQG--INHLRIAPYHPQSNGLAERFVD
TL-KRSIQKI---RKG------GESLEDALTTFLQVYRT-TPSGDLDGKAPADIMFSRPL
RTISSLLKPSE----------------------------------------HGNVEPRNR
MKEAEFFNKKHGAVKRCYQQGDAVYVKIYRRNSW-------------QWEAATVIDKIGN
VNY------------NVFLKEKQQLVRSHTNQLK--------------------------
SRLANGQNMAEFSTPLSVLLDDFGLKT---------------------------------
------------------------------------------------------------
--------------------PLPSDQQSTSSQFVSCDEPVTTSSDT--------------
------------------------------------------------------------
------------------------------------------------------------
-------------------------------ELASQTLCSTPDHSELGNISSENDNA---
-----------------------------------------------EESEGEEPVVQQQ
EQQSSILERSRRVIKLPERFKSYWMPNP--------------------------------
--------------------------------------------------------
>Gypsy12-NV_I_1p ClassI LTR Gypsy unnamed protein product.
------------------------------------------------------------
------------------------------------------------------------
------------------------------------------------------------
------------------------------------------------------------
------------------------------------------------------------
------------------------------------------------------------
------------------------------------------------------------
------------------------------------------------------------
------------------------------------------------------------
--------------------------------------MFLNVTINSKRIRMEIDTGVYA
TIFSEKVKNEFFNDLSLSQTKHSLEDYVENVLKPVGSLENLQVTLNDKTIKLGCFVLPGK
GPPLIGRQWLAAFGLWPLMANSTNSISL--------------------------------
------------------------------------------------------------
----------------------------NKIQDCNIPSIREQLVIEFKLLFGDTPSLFNK
G---KLKIYLKENAKPIALKARHVAYAMKPLVEDEISRLVRLGHLV--PVESSEWATPIV
IVNKSDN------TIRICGDYKLSINEYIIVNKHPLPRIEDVFAAMQGG-KKFTELDLAH
A--------------------------------------------------------YMQ
FEVEESSQQYLTIATHLGL------YRYTKM-PEGISTCPGDFQTFIENTIRGVKNT---
---TAYLDNIYVTGSTYEEHLENLKQVCTRLQESGLRVRPEKCKI------IKKKIELLG
FAIDKDGLHKSSSKVKAIVEAPKPENAKQLLSILGLINFYERFLEHRSDKLKPLYDC---
--ANSKEFFWSEACDNAFKVIKEELISPRVLAHYDPNE------QLVLACDASDYGLSAI
LSHKYK------------------DGSERPIAYASKRIPKKEMHRAI---IDKEAAAIVF
GFKKFYDYIFGK--EIILRTDHEPLKRIFGPKTGIPLTATSRLQRWAYLLSGFKYKIEHI
KSKDNGNCDVLSRLP---------------------------------------------
--IEDDSDVFESNYTAINYITSELDILDSNAIAAETKSCKVLSKIMMYITSDWPSYDKLT
DHEKKYYSKRTEFFVDENCIL---------------------------------------
------------------------------------------------------------
-------------------------------WGHRVVVPMSLQPFVLKELHLSHLGIVK-
IKMLARSYVWWPGIDNDI---EQLVNSCKVCLEER--KKPPNIPLTPWPWPNKAWS-RIH
CDFLGPFM------GHMY--LVVIDAHSKWP-EVIDFHNNTKAEK-LISKF-RDIFA---
-RHGL-AN-----HIVTDNGPQFTSDLFQNYLKKLG--IKHTFSPPYHPATNGAAENFVG
IF-KDKVNKIVK-G--------GRALEDAINIFLFDYRS-VPHST-TGKSPAFLMTKREM
RTRFDSLRPRT-------------------------------------------------
--------------------ENTVYEKQHAQIVQ---------------------RKGSR
RVS---------------------------------------------------------
LEEGDTIMIDNY--------GKGDKKI---------------------------------
------------------------------------------------------------
--------------------EGTIVKQLSPSTYDVQIKPDKICKRH--------------
------------------------------------------------------------
------------------------------------------------------------
--------------------------------------ADQIISVAPGKKTVRRS-----
------------------------------------------------------------
-------ERLKNKCKVSS------------------------------------------
--------------------------------------------------------
>El_Sacko291223449 unnamed protein product.
------------------------------------------------------------
------------------------------------------------------------
------------------------------------------------------------
------------------------------------------------------------
------------------------------------------------------------
------------------------------------------------------------
------------------------------------------------------------
------------------------------------------------------------
------------------------------------------------------------
------------------------------------------------------------
------------------------------------------------------------
------------------------------------------------------------
------------------------------------------------------------
---------------------------------MDVYIRRFEIFANNCQWSQDVWGVAFS
G---QLSGKALAIYNALDVEQTKNWASVKCAMLKAYNLTEEGYREKFRQSRPAKFETATQ
FVVRLKHYLARWVELSVIENTVEALIDLIAQEQYLSTCSYEVVMHVREHTCNT-------
------------------------------------------------------------
-------------------------VGEMAT-CVDRRDESRHYTGMNHKTPRVEKPSKNT
SQLPSRAQGLEVTGGQQSKCKPVCHRCVGTVNGHKVSVLRDT------------------
--------GCSGVTVQTSLVHPSQMSDEEGTCILIDGSRIRTGIAELEVQTPYYTGPVRA
LCFKSPIWDLVIEKSNSIDAVQGIVTRSQFWGEDKLKA----------------------
----------------------------------PLEVLPCPNNTSV---TTEELKAARK
RDPTLKRARELATKGVEINTGTSNICFHFKKG------LLYRHFHSPSLEFGRTFKQ---
------------------------------------------------------------
------------------------------------------------------------
------------------------------------------------------------
------------------------------------------------------------
-------------------------------LVVPSAFRLEVMKLGHDSILAGHLGTQKT
INKIFTQ-FYWPAMHEQI---KRYCRLCDICQCTIPKGKIGKVPLGTMPLIDVPFK-RVA
MDLVGPIKPA-TTKGHQY-ILTVVDYATRYP-EATPLKRI-STEV-VAEAL-FTIYC---
-RVGF-PE-----QVLTDHGTQFVSDVMREVSRLLS--IKQLTTTPYHPQCNGLVERFNA
TL-KGMLKRMCS-ER-------PKDWNRYIAPLLFAYRE-APQAS-LGFSPFELLYGRTV
RGPMTILRELW---------------------------------------------TGEA
TSPEV------------LNTYEYVLNLRNRLETT----------------CQIAQQELTK
SRE------------RYRSHFDKKTKPRK-------------------------------
FEVGDQVLLLLPTSA-----DKLRMQW-----------QG--------------------
------------------------------------------------------------
--------------------PYKIKER-VGQVDYRIDKNGKLKLYH------------IN
MLKKYEERKSMDNCEKDSITHPQVNTAGLLTCVSTGMVVTPPDDQR--------------
--------------------------------EDGPECRSPDIIEFVPLLGEETIEDVHL
GPDLLESQVMEIKIILRKFTKTLTDLPGQSTVGCHDIKLTTDQLIKCKTYANPFATQ---
-------------------------------------KLVIKEVEDMLKMGIIERSDSPY
AAPIVLIKKKDGKIRFCTDFRRLNQITVFDAEPMPNPEELFSNLAEGRYLTKLDLTK---
--------------------------------------------------------
>Gypsy-7_RO-I_1p ClassI LTR Gypsy unnamed protein product.
------------------------------------------------------------
------------------------------------------------------------
----------MAAQNNLPMEINTINNAQDVSPMVPADIRSSSSQEATEPVLPYQNDADMM
ETADDSLLGIGNTDSLTILRQQLQEVSQRFARGVSNHLPMDQLESLRNEASHIANCIKYL
LEVQTYCDPPKIETTQQSINQSSNRFDHFIPNDLPTWQWVGNVWRTDVEVHDSVEDLLDT
FALIVSSNGLAIDQHWMRLVPIKMNRDQRSWFNEVLKGRSLNWDEARSIIINTYATQDVA
QTLNSIDQLLTIKMQQNESIEAFTDRFQRIRRAAKWQDDIRTAALFKRALPLALYKEVSR
SLLNLPLNQQDSVCKVSAKARTVISSNICNDEAMAAGVTKHNITTQSPANPISFVSGADK
SMHNPKNASGPSKQGQPQFKPKSKCLVHGNGNHTTEQCKVLKRIATANTATTATTATNVT
PQASNTKKNCYKCSANVPWSPDHAATCSKDKVKRFNGPTKAFRSARFSGSHNRSKHLPAA
VNLNDQEHSHGSMDIDLSSLPTNYDCKEKTSKNEVKTNHSLYVPITIENIDTFALVDSGA
SFSSIDIAFANKNNININNNVSGSIIFA--------------------------------
---TNDNKSKRFGTTSKALSLIYGDNDNTLIHTSHIFEVLPLSFDTDAVIGLDLMPKLNI
LITNLAVKHPNKKPAAKEEIDDTPEPNNAPYGTTDQQINFMAAVKPDLDQNAQIPKNSFC
TVPESIIHLDTEKNKTAYRSPYRIPLKLMPVMRECVDTWLKDEVIEYAPPSSEWNSPLTL
APKKDLHGNLT--GYRPCLDPRLLNSILISNDKQPIPKIDEIFDQLQGS-TIFTTLDLRQ
A--------------------------------------------------------FHR
FQIYKPDRVKTTFTFQGQQ------YMFKGC-PFGLKHIASRYQRVINSILADVPYA---
---LAFVDDIIIFSKSYEEHITHVQNVIKKLTNVNLILNVDKCHF------AQTSVYLLG
FCVDAKGSQLDPRKVTNALSWEKPSTGKDIQRFLGLVNYFRKYLPNLSEVTAPLDKLRFE
--GKLTSKIWDQEQDDAFTKIKQLLASAPVLYHPDLNE------PFYVATDASNYSIGAV
LYQII-------------------DKQIRHLGFMARALSTSEKNYST---TKRELLAIVF
ALKKFHPFLWGN--PFTLYTDHKALTYIHTQPV-----ANSMMIQWLDTILDYDFKIIHR
PGIQNVLPDMLSRLF---------------------------------------------
-----------------------------------ESERTLVGDKNQHKTWITPHIANSK
NTNMTTRMMMSDD-----------------------------------------------
------------------------------------------------------------
---------------------------------LVTPAPEERQELLLKTHLEGHRGSQAM
VTTLHSEGIHWTNLKQDA---LDCINSCPDCQKFN--VAKHGYHPLSSIYADAPWD-HIC
IDTAGPMTTS--IQGNNY-ILVVVDVFTRFC-VLKAMPDK-SSHT-IALAL-RNILS---
-LFGR-PK-----IIQSDNGTEYVNDIIRKYTEISG--IDHRLITAYHPRSNGIAERWVG
KT-KNIIYKRLQ-GK-------NDDWDLYLDSTQEALNN-TPTAL-HDTRPFSLMFARRP
NQFKDYSDVSI------------------------------------------------P
TNYNE------------TRKQFNGHITKFNNTVLPAIREKIKTSQTAAENKFNKSHRIIK
EIP------------SGSQVMIKNINRTAKTDP---------------------------
LYIGNYTIVRKNQGGSYILVDGTGALLPRNIPP---------------------------
------------------------------------------------------------
--------------------SHIKVISEEQSEVYDVEAVIDHKGTP--------------
------------------------------------------------------------
------------------------------------------------------------
--------------------------------------GNWLYLVRWKGYDAKDDT----
-------------------------------------WEPEKHFHDNRPILKYWNRRNGQ
HNVEPNSSEKRPRKTHDNSSRKRARN----------------------------------
--------------------------------------------------------
>env138709430 |gb |ECB46606.1 | hypothetical protein GOS_4255535 [marine metagenome].
------------------------------------------------------------
------------------------------------------------------------
------------------------------------------------------------
------------------------------------------------------------
------------------------------------------------------------
------------------------------------------------------------
------------------------------------------------------------
------------------------------------------------------------
------------------------------------------------------------
------------------------------------------------------------
------------------------------------------------------------
------------------------------------------------------------
------------------------------------------------------------
------------------------------------------------------------
------------------------------------------------------------
------------------------------------------------------------
------------------------------------------------------------
----------------------------------MMSKKSKEFSSGVANALNKVGIT---
------------------------------------------------------------
------------------------------------------------------------
------------------------------------------------------------
------------------------------------------------------------
------------------------------------------------------------
------------------------------------------------------------
------------------------------------------------------------
------------------------------------------------------------
------------------------------------------------------------
------------------------------------------------RKNIGRKLLEVP
LKDHDKP---------------------------------------HQYVVKKGM--IHQ
ADLLYLPTDRYKGKDYKY-ALVVVDIANSGF-DVEPLVNR-DAAA-ITRAF-KQIYSTNR
SKIRKYPLKFPKLMMVTDDGSEFKGDTLK-YFKSKK--IHHKFSKVGRSRQTAWAESRNA
GM-GKVLNTIMV-QNEELTGKTDRDWVDLVPDVVNAMNQ-----------PEYLMKIYTP
SDNKSKPNVPV-------------------------------------------------
------------------------------------------------------------
------------------------------------------------------------
CNPGD-------------------------------------------------------
------------------------------------------------------------
--------------------KKGGKGSVDSCDVYPIARG---------------------
------------------------------------------------------------
------------------------------------------------------------
------------------------------------------------------------
------------------------------------------------------------
------------------------------------------------------------
--------------------------------------------------------
>Gypsy-91_MLP-I_1p ClassI LTR Gypsy unnamed protein product.
------------------------------MDPATATLIAQLQEEVNRLSLNASQQNQQP
PHTHTERVETIRVDLPIFNGKNDPEIWLTKVEAMLTSRKYPLERWTNTIVGCMKDEAETW
WYNLAKEYGYEGMSWELFKSKLLEHYNYSFKQLEARQAIDNLKFRTAEEYIEKFKRLSFK
IPKEKLTDWETQYLFIRNLPHDLQRRVLSEKGETLDALAKSLRENERLSRSVFSNKSHSS
PLPSDSRWQTNSNFRNRQPNHSHNNFRNSSATPMDLDVAEVSKSRCYNCNKTGHFSKECR
APRKKTNQPNSNHRTQNKFSFNLMEDSDRIEDSGEGTVEVDLHYQEETTQMELDLHYLEG
TPEIGFNPHFIDENNIPDKLLDLVFNTPDNRTPMERLKNNLEVDEDVTHLHPEAIEFTPG
LRDHYTRRNVNHTRGLLAQDEMMAVKKLWCETMSDGDEDLEHFLHEIEDVYLNPVSSHYE
TDIAAYSNQNESLDSHITTKTTEKDASSCSSSVLPPSLWDGKEQVYIQEDYQLNVDELLE
IFAGYGDKESTPERIVIDLTKDEEEPQPLFVKEVEDFIEETPSSSQITLVDATEDIKEIS
IEEWRKSVSNGKRKYEPDILFPQEEISPRKKFPRRGTPYPYLPSNSTLSFNYLELNLSEG
ETQLPRFEFLAGGLRATTIIDTGAGTIYISKKFARTACLQGRMKVEICPARQVKVANGQT
TIIRHKAKFSLRWGQDYLQHCEALITDLPGFDLVLGLPWLRKNEVVPDYKTLGWNFKYHH
KDIKILPQNHPEGKQQTLFILDAEGRSSESIRMEAIARKFVPNCFKESISTDTKRK----
----WSHIIDTGDAKPVKVHGRPYTPPEHLLIDKFVKEGLEEGIIR---PSNSPWSAPII
LVKKANG------ETCVCVDFRS-LNALTRKNSYPLPRIDEAYQFLKGA-IWFTCIDLKS
G--------------------------------------------------------FWQ
VSMDPSSIEKTAFGTKKGS------YEFLVM-PFGLCNAPATFQSMMNDILRPVLDK---
-CALVYLDDVVIYSSSFEQHIKDVTKVLQLLDGVNLVLSPKKCKW------AHTDLIFLG
HKVNGQGIQVDDEKIKKIQEWPTPTNITEVRGFLNLSTYYKRFIKDFSKIATPLYALTEG
SPKKRAAISWGKEHDAAFKSLKHHLANTALLSHPIPFR------PFVIDTDASGFNIGAV
LQQDPNSELIDSSFSLVEYNKKAKNSTLRPIAYESRKLSKTEQNYSA---QERELLAIVH
ALKKFRGFIEGS--PILVRTDHESLKHFKTQR------HVNRLARFVDEIEFFNVLIIYR
PGSQQLAADALSRRP---------------------------------------------
------------NTEADVDPPETAAPLFVTKQETLDSFDTITKYRDQLLKGVDPSLVGSG
RFSIQDNTLMIQNLDNEDK-----------------------------------------
------------------------------------------------------------
-------------------------------LPVPSNRREAEEIIKGIHTDLGHRSVKDT
LDAVQKR-LWCPDMTKVV---EGVIEVCNPCQLSAPPTSKQTTSL-RVIERGGPFK-KWG
MDFVGPLPQT--ANGYQY-LVTAIDYGTAWA-CAIPLKKQ-SAKA-AIQMV-KSLIL---
-QFGL-PE-----EITTDNGPEFDSYEFINFLKANL--IQHNQTSPYHPQSNGLVERFHQ
TL-ISSVRKLVS-PDS------QNLWDEVLEQALFGYRV-SKNAT-LGKSPYFLVHGIEP
RLPHNPRFFGP-------------------------------------------------
--VPP------------ISTQEAELIYRKRNLDS----------------KELNIARQEA
INT------------ANEKAQRRAAQSEETYVEQN-------------------------
FKEGDLVLRRFEDRP-----TKLHPRW-----------DG--------------------
------------------------------------------------------------
--------------------PFVIQDIHPNGSCVLMTSGGHSLMLP--------------
------------------------------------------------------------
------------------------------------------------------------
--------------------------------------TNQDRLKHYKGPPNNFFYA---
----------------------------------------------------------SA
DVKRRDKWALQRRGMLSYNN----------------------------------------
--------------------------------------------------------
>TCN1-I_2p ClassI LTR Gypsy unnamed protein product.
------------------------------------------------------------
------------------------------------------------------------
------------------------------------------------------------
------------------------------------------------------------
------------------------------------------------------------
------------------------------------------------------------
-----------------------------MLLSAKVEEGSREQERTIKPANTDSCEYLQT
LEDNN-------------------------------------------------------
------------------------------------------------------------
-------------------------------KNNKNQLTIDFLFHNNVYQALIDSGASTN
FIDKRFVQTFNLKTTKIEDSIPLYLFNAAGQRTIIEEEANILVNFQKPFGHTLLRLLITD
IGSYPIVLGITWLQEHNPSISWETLSIH--------------------------------
------------------------------------------------------------
---------PPVSQTTSANLAMVITNDKPPKENTDAEIVPKEYHQYLDVFDKKSADTLPE
HRSFDHHIPLEEGKNPPFGPIYNLSETELEALREYLDENLKKGFIR---PSESPAGAPIL
FVKKKDG------SLRMCVDYRG-INKITIKNRYPLPLIAELLDRLKSA-KVFTKIDLRG
A--------------------------------------------------------YNL
LRIKAGEEWKTAFRTRYGH------FEYLVM-PFGLTNAPASFQHLMNHNFRDLLDI---
-FVIIYLDDILIYSPDLETHQSHVIQVLDRLRQTQLYAKASKCEF------HQTSVEFLG
FVVSDQGLSMDTKKVKSITEWPTPRNLRDTQSFLGFCNFYRRFIKNYSSIAKPLIDLT--
--KKDLPFVWEEPQRTSFEALKKSFTSVDLLRHYDPTK------QLILETDASDYAIAGI
LSHEI-------------------DKKLEPVAFFSHKMLPAELNYPI---HDKEMLAIVS
AFKEWRHYFEGARETIRVYTDHRSLEYFMTTKQ-----LNRRQARWSEFLADFDFNIIYR
PGVQGTKPDALTRRH-------------------------------------------DY
HPLEKGSSLTTAANPQNFQTLLRPGQYLGTATTGLDRLEISSPIKSLLKTGLETDESAKP
FLDKANHPSEAHPYTRDDEGL---------------------------------------
------------------------------------------------------------
-----------------------LRYGESFYVPANNELRTLVTKECHDALTSGHPGRRKT
IQLIRRH-YWWPGLKGFV---NHYIDSCDLCCRTKTRRHQPYGELKSLPIPPYPWS-SVS
MDLIEQLP---PSHGYNT-ILVIVDRLTKMA-LFIPTTTSLNAEE-LAQLYVTHVFS---
-KHGI-PT-----SIVSDRGSEFTSRFWRAFTQLLH--IELELSTAFHPETDGQTERVNQ
VL--EQYLRLYT-DYK------QKEWAPLLPVAEFTYNN-TPHSS-TTMSPFFANKGYHP
RASFTPDDNVP-------------------------------------------------
----------------IFSPPARASITDLSKLHE------------------HLKIEMSK
AQE------------SAALQFDKHRAPLPE------------------------------
YTIGDKVWLSARNIKTKRPTKKLDHRYL--------------------------------
------------------------------------------------------------
--------------------GPYTIIARVSSHAYRLELPKSMRIHD--------------
------------------------------------------------------------
----------------------------------------------------VFHVQLLE
KYIENEIPGRTQVAPSPIEVEGDLEYEVECILDHRFYRKRRQFLIKWLGYSAEHNSW---
------------------------------------------------------------
-EPETALENASEIVDQYKSTHRL-------------------------------------
--------------------------------------------------------
>El_Trica270016734 unnamed protein product.
------------------------------------------------------------
------------------------------------------------------------
------------------------------------------------------------
------------------------------------------------------------
------------------------------------------------------------
------------------------------------------------------------
------------------------------------------------------------
------------------------------------------------------------
------------------------------------------------------------
------------------------------------------------------------
------------------------------------------------------------
------------------------------------------------------------
------------------------------------------------------------
------------------------------------------------------------
------------------------------------------------------------
-----------------------MNPDDIEKTAFSTENRH--------------------
------------------------------------------------------------
-------------------------YEYLRM-PFGLKNAPATFQRVMDNILRGIQNE---
-KCLVYLDDIIIFSTSLEEHIVRLKEVFERLRNANFKIQLDKSKF------LRKEVAYLG
HIITPEGVKPNPKKIKAVMKYPIPKTQKEIKSFLGLLGYYRRFIPNFALLTKPLTTCL--
--KKNSKIEHNEQFIKRFETCKQILVNHPILQYPDFTQ------PFILTTDASNVALAQT
PENLLTEFETVRSNSSH-------NSQIPGPSGTQRQISTSTSTSST---SRRENLPKTK
TIDVCENAIDRKERQIFITTVFQNPQKPKVTK------ENGMSIIKAQISQKNNNEEIKN
LLIEFCEPKKHYYCF---------------------------------------------
----------------------------------------------------FDNERMYK
DFCRTFSKTFNDDAPILKRCT---------------------------------------
------------------------------------------------------------
----------------------------KRITLVTNKDKQQDLIKNHHEGKTNHRGIRET
YTRLQRL-NFWPKLTLDV---SKFINKCEICKKIKYERNPPEIPLKVTPKIDCPFQ-QLN
IDLFTIE--------GKT-FLTIIDAFTKLA-QAYPIRSK-NAID-ISDTL-IVCFS---
-HYGI-PE-----KITFDSGTEFQNDTVQKLLETHK--IKIHFTTPRHPHSNGLIERFQS
TI--TEHYRILK-QNF------NDPPHKTMIYAISGYNN-SIHSV-TNLTPLELLFGHTS
TRNPFDLYHNV-------------------------------------------------
---RY------------FQQYHVDHKNRMKLIYN----------------------EMTK
LMQ------------MQKEKLINKRNAQPEQTT---------------------------
FKIGQTVFERNLLADR----NKSKNRY-----------LG--------------------
------------------------------------------------------------
--------------------PFIIESVNNDNTCILKNKNNQRKRVH--------------
------------------------------------------------------------
------------------------------------------------------------
---------------------------------------LDNLRPPVPGLSSGSS-----
------------------------------------------------------------
-------SPNPSSPRN--------------------------------------------
--------------------------------------------------------
>A_pisum_int1
------------------------------------------------------------
------------------------------------------------------------
------------------------------------------------------------
------------------------------------------------------------
------------------------------------------------------------
------------------------------------------------------------
------------------------------------------------------------
------------------------------------------------------------
------------------------------------------------------------
------------------------------------------------------------
------------------------------------------------------------
------------------------------------------------------------
------------------------------------------------------------
------------------------------------------------------------
------------------------------------------------------------
-------------------------MGKLNTNVDALSRMYNINEIKDES-----------
------------------------------------------------------------
-------------------------YDNFMQ-KFETTVIFNKNVKEVHGELINSPSEYNI
VSEIEKYYNFRTGINYELKMRFGKDKQLKSNKDLGDVVKFKN---------GDRYIIFLI
TKTKQKQLATYENVHIALLNLKYFCEKHKLTKLAMNQL----------------------
--GRQDGLDWARVRSMIRYIFRNTNIEIIICTKFEFSK----------------------
------------------------------------------------------------
------------------------------------------------------------
------------------------------------------------------------
------------------------------------------------------------
------------------------------------------------------------
------------------------------------------------------------
------------------------------------EEKLIIFKQLHNSVLGGHLGVNKT
IKKIKKQ-FNWPNLKQDV---KEYIKNCTACQMNKNTNKHIQYPMVITTTSTKPFE-KIF
LDIVGPLVTT--GLGNNY-ILTMQCDLTKFS-LGVAIPCH-TANV-VAKAFVINFVC---
-IHGI-PD-----EILSDQGTEFLSKCFTDVCKLLK--INKIKTSGYHPMTNGALERSHK
TL-AEYLRHYVS-KS-------LDNWDELLPYAMFVYNS-TEHTS-TRYQPYALLYGRDI
NIPVKLKSTPE-------------------------------------------------
---PR------------YNYDDYVYDLKQKLQEA----------------HTIARSRLIK
NKE------------VNKRHYDKKVKTEE-------------------------------
LKINDMILLKDHTQR-----NKLSPLW-----------RG--------------------
------------------------------------------------------------
--------------------PYEILEILDSENVIISRNRKKVTVHK--------------
------------------------------------------------------------
------------------------------------------------------------
------------------------------------------------------------
------------------------------------------------------------
----------NDVKKYYENDDKNDNESE--------------------------------
--------------------------------------------------------
>El_Lubba220675709 unnamed protein product.
------------------------------------------------------------
------------------------------------------------------------
------------------------------------------------------------
------------------------------------------------------------
---------------------------MAASNHVSLPKPFQSGNISEWFTRFDICCDANE
WDNDKRAIKLPTLLEGEALAVWLDLSAEEKKSYAKVKETLVSRITPNTFMTIEQFRQRKL
IPGEALSLFLHDLKQLLDQAMPKLDAGAKEQLIIHQFLAGLPGTVSKQLRAAGDTTKLQT
TLDRAKLLMSLEDEQTVATVSTPAEKPRVSENRVVEQLVEQVAALSKQVEALSTRPRNQQ
PDFRPVRCFNCGKPGHIRRNCRYLRPQPDARNQQGNFRGMSAAGNSHPRKLLSPHKPIVI
AALKSEVSTIIGIIGDKELDVMLDSGSSVSLIRKEALAGMNAIVKDKPSLNVRVVTAAGE
NLPILYHVTARVKLNMVDRVHDFLVVENLVAAAILGVDFLRQQGLLLDFRTTPVTVLSPP
NAESRTQSYSMDDGHSNLEKIWARQAKK--------------------------------
------------------------------------------------------------
---RDQACSVAEITDQDTNIVDECTIPAFGDQTGIEAPAYVRPCFNSVVKEFNDLLSINP
GVTKAATHHINTVGPPARVPPRRIPVHFQEEVEHQIRNMLQKGIIE---ESSSPWVAPAV
YVRKKTG------EIRLCVDYRE-LNKRTHKDAYPLPLIDEVQDRLSGD-TVFTKLDLHS
G--------------------------------------------------------YWQ
VPVNQEDQEKTAFSPGPGMGL----FQFERM-PFGLCGASSTFQRLMNTIMRGLPYV---
---TTYQDDVLIHSPSEETHKKHLHEALQRLRQAGLTLRGSKCQI------GVAQVVYLG
HVFSAEGMTPDNSKVQAVQEWPRPRDATEVRQFIGLASYYRRYIQHFADIARPLHRLT--
--QKDTTYCWSEECEQAFRNLKTKLTKAPILAYPRFDK---EASPLVLQTDASLTGLGAV
LEQNG-----------------------QVIAYASRTLSTSEVNYSV---IQRECLAVVW
GTKQFRHYLLGR--PFQLWTDHEPLKWLVGQK------MEGILCRWAIALQEYTYTILYR
KGTLNGNADALSRRA------------------------------------------DPK
KYPAAATAVQTNMTMEEIRHAQQHDDITKHLMEDLKATNPLSKPQRQQLQPWRRYAQIWS
QLSVVDGVVCRRYTPDPTGDV---------------------------------------
------------------------------------------------------------
----------------------------VTVPVLPKCLQHKALVECHDHPAAGHQGSQRT
LHRLRQQ-AYWVSMAQDV---DQHCRECQKCQCSK--LCTPTRAPLHNLPIGRPWQ-MVA
IDVLQVPV---STNNNKY-LLVMQDYFTKWA-DAKPIKDQ-TAAT-ISTEL-VKLFC---
-TYGI-PE-----IIHSDQGANFESTIIGQTLEAFG--VKKSHTTPYHPEGDGMVERFNR
TL-LQLLRTYVE-K--------KEEWEKYLPLALFAYRT-AVHSS-TGVTPFKLMYGREP
SNGIFTSPVGH-------------------------------------------------
-EANQ------------FPAVLQSKLAKLQDLVE---------------------AHNAE
AAC------------RQKSHYDKTSSERH-------------------------------
FVAGDIVWLSIPTA------GKLDPRW-----------DG--------------------
------------------------------------------------------------
--------------------RWRIKSVKSPLTVEITDGEKTKIVHV--------------
------------------------------------------------------------
------------------------------------------------------------
----------------------------------NRVRHRQVPNDTPGNYPSHQGTY---
-----------------------------------PSWESPSVDHCEIPTTTHPLHVQGE
IPQGDDDREVPDEPQDPTNIQVMPRRYPDRTRHPPERYGRGSSSGRAAN-----------
--------------------------------------------------------
>Bp_Salsh335419017
------------------------------------------------------------
------------------------------------------------------------
------------------------------------------------------------
------------------------------------------------------------
------------------------------------------------------------
------------------------------------------------------------
------------------------------------------------------------
------------------------------------------------------------
------------------------------------------------------------
------------------------------------------------------------
------------------------------------------------------------
------------------------------------------------------------
------------------------------------------------------------
------------------------------------------------------------
------------------------------------------------------------
------------------------------------------------------------
------------------------------------------------------------
------------------------------------------------------------
------------------------------------------------------------
------------------------------------------------------------
------------------------------------------------------------
------------------------------------------------------------
------------------------------------------------------------
------------------------------------------------------------
------------------------------------------------------------
------------------------------------------------------------
------------------------------------------------------------
------------------------------------------------------------
-------------------------------------------------------E-VWS
MDFVFDRI----ADGRAIKCLGIVDDATHECVALVPGRSM-SGTQ-VARVL-DELSL---
-TRGL-PA-----IIRSDNGPEFIGKAMLNWAHNND--VQLKQIEPGKPNQNAYIESFNG
RF-RDECLNEHW-FVS------LAHATTIIRGWHREYNEERPKKELSGLTPADYAAQMAA
GAAI--------------------------------------------------------
------------------------------------------------------------
------------------------------------------------------------
------------------------------------------------------------
------------------------------------------------------------
------------------------------------------------------------
------------------------------------------------------------
------------------------------------------------------------
------------------------------------------------------------
------------------------------------------------------------
------------------------------------------------------------
--------------------------------------------------------
>El_Caere308508519 unnamed protein product.
MGDGMDDDLERSMASGDDKVSMGAVQMSLAERRKRTVGFANFLATVGQVEEEVQQLLKTM
TVVSSRQVDVVQGPWRKFRKELTERFKELDEDKWPRAVMRIMRESGLESLGELKNKCEKT
GGGGEGNVGNVGEEKWLEEIEGIKNENRLLQVAWNEEREGMARRIQELEREKEQMMQKAK
RLEKLAKEEKKAAESMKANLQFVQGKTTEKLSERTASLQEDSKNAGKRSRTSSSSSTARY
WSLENQKGKLPPVENGEDWEDKVKQWSSERRGSVGMKENGWERGSVNAGSQAMESEVQGM
VQCMSRMMKASALPEPKVFDGKGDFKEFKRAFLLKYNQVTDTDDELVAILEEKFLGGAAK
SLFKTLPKRYERSIKSLFEEFEMKLRKRQGDSKAEALNEFEGLRKHPNQKMWEYLVEVEK
WSKKAFAEAGAVTLSQLRTTKLMMAARRDDTLHKMLVMKRLELPLEDQYEHLKDIVLQQE
NEKRRDYGWRRGTVGGHKEREGGNEKDRGDNSRIGGKEDEGGRRKEGFKIKCFKCGGIGH
MSRQCTSKPVQEVAMKKVVGDTEKTVVGAEAAEVVEVLGQKKRMVIDSGAVVSVVSKSAW
EALKAGCQQWESEVEMLGKPDFTIVNASKGSMPVCEQIRLPIVVRGRRAVVVFQVVENEA
EVFLLGTNAFESIGVELKWKAERAVARA------------AEKLRVPPQSCAQILLTTEV
DLGEQVLLESKEECVPTSLCAKNENGCLTVVVSNWKDEPLLIKKNQVMGVVVREWKLQNS
GEYKEVNMMDLDRKMGLKGNARVEEVLGILKENGEIPEGRIPKILQEYSDVFAVEESELT
QTEMAKCGIELQEEKPIRQKCRPVPLALHDKLKAMLKDMEQRRVIK---KCRSPWASPVV
LVKKKDG------SIRMCVDYRK-LNAVIKLNAHPLPHIESTLQALGRK-KWFTTLDLMA
G--------------------------------------------------------YWQ
IPMEEESKEKTAFTVLNEQ------YQFEVM-PFGLATSPAIFQEAMEQVLGEWIGK---
-SVFVYIDDILIASESMEEHAADLAKVLRRIRDCGLKLKAQKCKI------AQKSVEYLG
HVIDELGVRTDGKKVEKVENFPIPKDRVELHSFLGLCTYYRNFVMNFSSIAAPLTPLT--
--SPKVAWRWTSEQQEAFEELKRRMTSAPVLAQPDIEAARSFERPFCIFTDASGYGIGAV
LAQVGL------------------DGKVHPIAFASKALTPAEKNYHV---SDKEALAVLF
ATRRFKHFIFGC--PTTVFTDHQPLTSLFKGKK-----LADRLLRWSMEMQDFALNIVYL
KGKANPVADALSRGG-----------------------------------AQEIEEMKEV
HEQARMEVVRVVNEVSVVEKEETAKRSWKETLEKDEKWRGIIRKLEKGQQDGMVEVPGEG
KRDLSEFMMVGDELMLVTKYG---------------------------------------
------------------------------------------------------------
----------------------------ATLKVVPEEKRKEVFQEAHGGIFGGHWSPEKV
GAMLEKR-VWWPRMRAWI---GKWSKECQQCLCSN--AKQILTAPLTAIETSEPLE-IVA
LDLLDLGR---SAHGNRY-VLTIVDLFSRYA-GVCAIPDK-SAET-VAKAFVENWLL---
-KEGRVPK-----AILTDQGLEFANATFEKVAKMSN--IKLIRTKGYNSRMNGAVERFNR
TI-QTVLKKITV-I--------PAEWDEKLPYAVFAYNS-CRHDA-TGESPHYLMYGRDA
RIPMKADAEEL------------------------------------------VGRYQVD
TDEYK------------FRHAEQMNSAQEEARAH------------------IKREQEDA
KRY------------FDKKHGVHKIRY---------------------------------
PVVGDRVLIKSPSEKIGTKNAKLRNEWQGMYRVLKTTENSAEVIPIVGGKEKIWV-----
------------------------------------------------------------
--------------------PWEHVRKVPIEVPEMSVKAKTRRGKR--------------
-------------------------------------------------GVRESGESGVH
EIRNIEISVENMNSFRNFVINGCDCKFGPCHVKLDEQSCRTLEEAANVLVMRNKQIRGAD
GHMMMHSVMVRKEVGEPEKVEALKMFAKECSMVAKAIMNSTIQEKEWKAAAEEVKKEVEE
RLKPKKTVIREPEILIGPRMGIKGKGLLEMREANADGWVDKYDFEQVQTAVFLLTLTTDE
EKNKRTGDVIDKLAREVKELVVCPFRMDCTFAEVPLVTETWKRTLMTSANAIWIEPMKCV
GAKQMPMITTAPERFKTVKELADFLEAVMPSGGIVEMLKKDLEKEPPSKRSRPSHQ
>Gypsy-79_AA-I_1p ClassI LTR Gypsy unnamed protein product.
------------------------------------------------------------
------------------------------------------------------------
------------------------------------------------------------
------------------------------------------------------------
------------------------------------------------------------
------------------------------------------------------------
------------------------------------------------------------
------------------------------------------------------------
------------------------------------------------------------
------------------------------------------------------------
------------------------------------------------------------
------------------------------------------------------------
------------------------------------------------------------
------------------------------------------------------------
----MASFEILREKLIAEPVLKIYSPFARTELHTDASALEFGGVLMQEQSDG--------
-------------VLHPVMYYSKRTDSHESKLHFFELETLAVVNSIKRF-----------
------------------------------------------------------------
-------------------------HIYLQGIKFTIVTDCIALKETLNKKDINAKIARWE
IFLSEYDYDIIHRSSSNMKHVDALSRLPIICALGNENNSFERALL---------------
---------ASQMLDSKIEEVRAQLENREDKNYELRDGVVYRKSKDNKIM----------
------------------------------------------------------------
------------------------------------------------------------
------------------------------------------------------------
------------------------------------------------------------
------------------------------------------------------------
------------------------------------------------------------
------------------------------------------------------------
-------------------------------FYVPQNMISRILKMYHDDF--GHFGVEKV
YELINKS-YWFPNMKEQI---KKYINNCLKCIVYSKKNFKKDGPLNIVEKGNRPFH-TIH
IDHYGPITLR--NCNYRY-IFVVVDAFTKYL-KLYPCKTT-NTSE-VIKHL-KHYFS---
-AYSI-PD-----QIISDRGSCFTSNSFREFYVECE--IKHILIATACPRANGQVERFNR
VL-TPVIAKLVE-SYP------TRGFGPILLDAEHFINN-TFCRS-IGNTPSQVLFGINQ
KKSTISIIERS-------------------------------------------------
-------------------INENKDIERDLIKVR---------------------EKAIA
INR------------AIQIYNKKKYDSECKINTK--------------------------
YQEGDLVYIPHHVIPGSS--SKLQAQF-----------KG--------------------
------------------------------------------------------------
--------------------PYIVRKT-LPNNRYVVSDVNGIQLTR--------------
------------------------------------------------------------
------------------------------------------------------------
--------------------------------------------VPFTGVFDPVNMK---
------------------------------------------------------------
------LWDMKNELNAHRDDVNVRMAE---------------------------------
--------------------------------------------------------
>El_Acypi328724040 unnamed protein product.
------------------------------------------------------------
------------------------------------------------------------
------------------------------------------------------------
------------------------------------------------------------
----------------------------------MEKLLRPDRFETDPNSPTSAKEWAHW
ITTFNNFVEVAKVKEEDKLKVLINFLAHSVYDSVSECTTYEAAIKILTDIYIKQKNEIFA
RHLLATRKQQINESIDQYLGFLKILSKECAFKSVSAIEYRDEYIRDSFINGLLSYNIRQR
LLENNTLKLEEAVTRSRALEMAQKQSEVYSMPLTQGSVNALTEDTTSMIKPDNNQPTVSA
IQQKCYFCGYDRHPRSSCPA----------------------------------------
-----------------------RDAVCKKCDKKGHFLKVCRSKTKSDSAFVSMATLACV
TATVPGLLSKAIIRVKVNNINANTLIDTGSSNSFINEEFVQIHKIKSYPENGQVLLATTA
YSSNLKGYVLVDLLLQEHTYKNLKLSIL--------------------------------
------------------------------------------------------------
-----------------PKLCSDILIGHDVLRTHSSIDLTFGGPKPPLSICNMTFVNIKP
P---RLFNNVVKDCKPVAVKSRRYSDEDAKFIREEVTKLLYDNIIE---ESTSPWRAQVL
ITKSENH------KRRMVIDYSQTINKFTLMDAFPLPNIDELVSKVAQH-TIYSTIDLRS
A--------------------------------------------------------YHQ
IPIHEDERQYTAFEAGGRL------YQFRKI-PFGVTNGVACFQRVIDTIISQENLD---
-GVYAYLDDITICGNNQTEHDLNLNKFLTITKKYGLILNEDKCQF------SQCEISLLG
HHISNKRISPDPERLKPLLNLPQPKDASSLKRVLGMFSHYSKWIQGFSDKIRSLVDCKSF
PMSPLAAADFERIKQDIAKSVVNSINGEELL---------------VVESDASDFALAAT
LSQSG-----------------------RPVAFFSRSLTEGEKRHPS---IEKEAYAIVE
AVRKWRHILIGRHIKLITDQEAVSFMFNLKHSSKI---KSDKITRWRLELSSFSYDIVYR
PGKENTVADAFSRVC---------------------------------------------
------------------------------------------------------------
------------------------------------------------------------
------------------------------------------------------------
------------------------------------ANINNPNKLFDLHKALCHPGMTRM
YHWTRSK-----NLPFTLDDIKRVTTTCPICAEVKPKFFKQEGN--HLIKATSPFE-RLN
IDFKGPLP---SNTSNHY-ILTIVDEYSRFP-FAVPCRDI-SSTT-VVNSL-WQLFS---
-IFGM-PA-----YIHSDRGSSFMSQELTTFLHNHG--IATSRTTPYNPEGNGQAERYNG
IIWKAVQLAQQTKILK------ITQWEEVLTDALHSIRS-LLCTA-INCTPHERFFHYPR
RSSNGKTLPSW-------------------------------------------------
-----------------LNCPGPVLIRKHVKSSK--------------------------
---------------YDPLVEEAELIEANPE-----------------------------
YALVRYNNGRESTVSLKDLAPPGDRGL---------------------------------
------------------------------------------------------------
--------------------LGEKRDREHSIKSSGLEAPEYNCGNG--------------
------------------------------------------------------------
------------------------------------------------------------
------------------------------------QENKDIVIEEPTQMNEGLSKT---
---------------------------------------------------------LSD
VEEPRRSTRTKNKPKYLEDYKTN-------------------------------------
--------------------------------------------------------
>ERV3_MD_I_2p ClassI LTR ERV unnamed protein product.
------------------------------------------------------------
------------------------------------------------------------
------------------------------------------------------------
------------------------------------------------------------
------------------------------SQVHGVTSKRKNGKGKRKNEKEGDCMQIEL
GVPKAQNKTKEQIEEEIQLDNDVTEIKEKIFGTVEQATKKEEETELATVCNTQTVNELIE
AHELTIEGSNGEENAITENIQISRPPGDNDTESRDDITKENTNDIIEKSTLNPYAEEFQP
IVTAQEKANTNIVMPSLSLHDNAIPLQTDDGLQNECSKQQEKSVDEEQNWDLNKIEIEAP
MVQVCQQNENTEPRVMIKVG----------------------------------------
-----------------------NEIYPALIDTGATKSVLKTSPEDSQITSYVQIMGATG
KKQRVPKLKSKMVTLGPLTTEHTFLLIPECPINLLGRDFLCKIGATIQCDKSGKIFLHLP
KDSLKHYPLLFMGQVDDEQVQN--------------------------------------
------------------------------------------------------------
--------------------------------EGTIFEIPSDIPEGLWATHSSDVGILKS
A---TPVKVEVKEGTPPRIPQYKLSKEAIDGINPIIQSLLDQKILI---PTISEYNTPII
PIKKTKCDSEGKVQWRLVQDLRA-VNNFVKKSHAVIPSPSKIISEIPSNSRYYTVVDLCS
A--------------------------------------------------------YFS
IPIAKESQKIFAFTWNGTQ------MTWGRL-PMGFCDSPTAFCQILQQDLQNIRFK--E
SKIVHYVDDILLASPSAKVCYQDSKKLLLELYKKGHKVSKSKLQW------VMPKVEYLG
FILEKGTRKISKKRVEDILKLSVPKTKKQLRAFLGVTGFCRQWIPGYSQITKCLMDLTKN
--TVTEPLKLMKEHLQALAQLKEAIITAPALGIPDYNK------EFHLFVHEARGIASGV
LVQT------------L-------GPNFRPVAYYSTQLDIIEKGMIP---CLRAIAATAT
MIQKSSDLVLGS--KLNVYSAHQLESILKKC---------HLQAFTQQRLSQYEIVLLSN
ENITLKRCQPLNPASLIPDLPLEGEPIHNCQETISVVEKPRNDLKDTPLEQPDIEMYTDG
SSRIVNGERYTGAAVVTLTETLWYASLPKHVSAQGAELVALLNALQIGKD---KRVNIYT
DSQYAFSVIHATAEIWKHRGF-----------------LTSAGKEIAYAKLIMQLLEAVQ
LPKEVAIIHCRSHTGANDHVSLGNHRADITAKFGAREGPFHVL-------NFSIVEQDNL
TDAYNEQEIQSWIKNLGAKQIRGIWFSQLGKPILPKNLFYHVCNAIHAQGHCGTQAVIDS
VRRFWTA----PGISSYA---IRICQKCKICMQFNQGVYKTKG-LGGRPLAYTPFE-CIQ
IDFINMPK----DKGFKY-CLVIIDRLTRWP-EVFPSKKN-NAAF-VVKILLKEIIP---
-RFGI-PS-----KLDSDRGSHFTQSILNEIYKNLG--IQATYHTPYHPQSSGQVERLNK
DI-KTLIGKFCA-ET-------HQKWTNILPLVLFHLRT-RPSGD-LHISPFEMLYGHAI
WQGRTCKPAYI-------------------------------------------------
-----------------AMIGGDCQLTKYIQALQ------------------------TR
IAE------------LHEMGLIQQTVPLDYNLHN--------------------------
IKPGDIVYLKNFNRK-----LATDIKW-----------TG--------------------
------------------------------------------------------------
--------------------PHEVLLTTPTAIKVAGKDSWFHCSHV--------------
------------------------------------------------------------
------------------------------------------------------------
------------------------------------------------------------
------------------------------------------------------------
--------KPEKVQHHCNRHRR--------------------------------------
--------------------------------------------------------
>ERV1-1_FCa-I_2p ClassI LTR ERV unnamed protein product.
------------------------------------------------------------
------------------------------------------------------------
------------------------------------------------------------
------------------------------------------------------------
------------------------------------------------------------
------------------------------------------------------------
------------------------------------------------------------
------------------------------------------------------------
------------------------------------------------------------
------------------------------------------------------------
-MSQYSWTTRRTVDLGTGRVSHSFMVIPECPYPLLGRDLLTKIGAQITFRQGGPQVTDGK
GHPIQVLTVKLEDEYRLHQEALPREDNI--------------------------------
------------------------------------------------------------
-------------------------------------DRWLQEFPSVWAETGGMGLAAHR
T---PVLVELKPGESPVRIKQYPMSQEARKGIQPHIRRLRSLGVLV---PCQSAWNTPLL
PVKKPHTN-----DYRPVQDLRE-VNKRVTDIHPTVPNPYTLLSSLAPSRVWYTVLDLKD
A--------------------------------------------------------FFS
LPLAPQSQPLFAFEWHDPEEGYSGQLTWTRL-PQGFKNSPTIFDEALHEDLGEYRREHPG
LTLLQYVDDILIAADTAKDCERGTQDLLATLGALGYRASAKKAQI------CRERVSYLG
YILEGGQRRLSDARKETVLKIPTPTSRREVREFLGSAGYCRLWVPGFAEIARPLYEAT--
--KEGKTFKWAEKEETAFNQLKKALLSAPALGLPDVTK------PFHLFVDEHKGIAKGV
LTQA------------L-------GPWNRPVAYLSKKLDPVAAGWPP---CLRIIAATAL
LVKDADKLTLGQ--EIRITTPHAIEGVLKQP---------PDRWMSNARMTHYQSLLLNP
PRVRFHPSAALNPAT-LLPDPDLGAPLHDCAGILEQVHGFRTDLTDRPLPDAEATWFTDG
SSFVRDGHRYAGAAVVTETDTVWAEALPSGTSAQRAELIALTKALTLGAG---KRLNIYT
DSRYAFATAHIHGAIYQERGL-----------------LTAEGRTIKNKQEILDLLTALW
LPAKLAIIHCQGHQKADNPVARGNRKADQAAKAVALTSVPTMTIQL----PDPGDPVLPD
QPKYSQEELQWIKKLPMAQEIKGWWYTPNKELVLPDRLGVSILEHMHRSTHMGARKLKDL
IRHAGIK------IHQQDTKIEQVVSACKTCQLTN--ARATSNKKGTRLRGTRPGA-QWE
VDFTEVKP---GKYGYKY-LLVFTDTFSGWV-EAYPTKHE-TAQT-VAKKLLEDILP---
-RYGF-PA-----MVGSDNGPAFISQVTQAVAKAVG--ANWKLHCAYRPQSSGQVERMNR
TL-KETLTKLTM-ET-------GGDWVTLLPYALYRVRN-TPYT--LGFTPYEIMFGRPP
PVIPNLRAELL-------------------------------------------------
------------------------LSLKIKNFFF--------------------------
------------------------------------------------------------
------------------------------------------------------------
------------------------------------------------------------
--------------------P---------------------------------------
------------------------------------------------------------
------------------------------------------------------------
------------------------------------------------------------
------------------------------------------------------------
------------------------------------------------------------
--------------------------------------------------------
>ERV1-3-EC_I_1p ClassI LTR ERV unnamed protein product.
------------------------------------------------------------
-----------------------------MGGAISVPPKSPLGKILADWSTYSYKPMRKN
QMVFYCNTAWPMYVLESEERWPLNGTLNYYTILQLEWFCERSGKWDEIPYVQAFMRLHNQ
EGERPGTKLMVQRKAKPPVVKDVRTPEEKLDEDITALSVLNPFNPNFNVTQPPMAGASRS
PPQPQAAGSGREPPRQPPPLCLPISDEEVVVGAESPTDQPRNEPGAGTVSPSRTRQGTPF
GQGSSGMGAGQFPLRQLPVGTNGQGQPAAYYWTYTPFSTSDLLNWKNQNPSYREDPQKMT
DLFTTIFSTHRPTWADIQSLLSIMLTGDERRLVVVKIREEAQHLHDEDPNQTPTPDVAIP
QVEPSWDPNTDAGXALLSHYRRCVLAGLKKGVPKQRSLNKIQELRQETGENPAAFLERIY
QAYRKYTDSDPEAPENLRMVNMTFIGQSAPDIRRKLNKVEGAIAMSPGQLVEIAFKVYNA
REEHKARPVKVLYAASLNWRNGEEDPRLRRKRRRKLERNQCAYCREKGHWKNECPKLEID
TKGERCLPPRRPMAPRVRDLEEEDDDRGPGFLAMLAAPIPIVPHEPRVQMTVGTQLVDFL
VDTGATYSVLNSKLTSLSNSSIAIVGVT--------------------------------
-------------GETQQRPMLQPLECSLGEQKLKHSFLYIPDCPIPLLGRDLLCKLNAQ
ITFSPKKKQLHLQVPPENALRLQALLERTEEGEHPIPPEIHERVSPAVWADGVPGRARSA
T---PIKIELKKGASCPRKKQYPLKKEALKGIQPVLQRFLQHGLIR---PCQSPYNTPIL
PVKKPHSD-----EYRFVQDLRA-INDIVQDIHPTVPNPYTLLTTVPGEYGWFSVLDLKD
ASFLHSIGKEISTIVCLRVARPRYTGHQPILLDCVASGVLLYQGNTAGFQCWTLRMLLFC
IPLERKSQLLFAFEWQDPDTRATNQYCWTVL-PQGFKNSPTLFNETLAKDLRGLQLN--Q
GTLLQYVDDLLIASPSYQHCLNNTIIVLNHLAWCGYKVSPTKAQI------CKQQVAYLG
FQISQGTRNLMSDRRQAILQVRAPQNRRQLRGFLGMAGFCRIWIPNFGLIAKPLYDALKG
--KETDPLVWSGECQQAFEALKQKLLTAPALGLPDLKK------EFKLYVHERQGIALGV
LIQC------------L-------GEVPRPVAYLSKQLDHTAKGWPP---CLRAIAATCD
LLQEAEKFTLGQ--PIVVYVPHQVLVLLEQK---------GGYWLTAGRMGRYQAILLDD
PNVTLRTVTTLNPAT-LLPTSENNINSHNCLEVLETVCSSRLDLSDQPLTNPDWDLFTDG
SSFMEDGQKRAGYAVVTEGEVIEAQALSPGTSAQKAELIALTRALQLSKG---KKVNIYT
DSKYAFMIVHAHGAIWKERGL-----------------LTAGQKEIKYAPEILALLQAVT
EPKAVAIMHCPGHQKTDSYVAVGNRMADKAAKKAARGPKFWGALI-----PQLDLSQCEP
SYTEEDLKRAQEWGFNNWDPSHKWKINPHGLILLPEALVWPLIKYLHECTHYGRDALVDL
LRPHLRG----PKLHQLA---RKASYSCPVCARHNPKTERQPLKKGTQYSGEQPCE-DWQ
VDFTQMPK---TTGNFKY-LLVFVDTFSGWI-EAFPTRTE-KATE-VAKCLLKEIVP---
-RFGL-PS-----SIQSDNGPAFVAEATQQVSKVLG--IKWKLHASWRPQSTGKTEKMNH
TL-KKTIAKLCQ-ET-------HLKWDKVLPIALLRIRV-APRSG-LGLSPYEIIYGRPF
LAPWGKGEDPH-------------------------------------------------
-----------------AITEIRLKQYVQHLGQI---------------------LT---
---------------TMHEFISSRSPPRLETSLHP-------------------------
FQPGDKVLLKAWKEQGPE--QQLEEKW-----------RG--------------------
------------------------------------------------------------
--------------------PYDVLLTTHTSLKLAGVKPWVHHTRV--------------
------------------------------------------------------------
------------------------------------------------------------
--------------------------------------KKCPDNFQPQTSSPAKWES---
------------------------------------------------------------
-------KPLEGLKLLFRKQS---------------------------------------
--------------------------------------------------------
>HERV4_I_2p ClassI LTR ERV unnamed protein product.
------------------------------------------------------------
------------------------------------------------------------
------------------------------------------------------------
------------------------------------------------------------
------------------------------------------------------------
------------------------------------------------------------
------------------------------------------------------------
------------------------------------------------------------
------------------------------------------------------------
-----------------------MGTQIQFLFDTGANYSVLTAYAGKLSSRSTSVMGMEG
KPQTRFFTPPLICQFEKQIFQQEFLVVPSCPVPLLGRDIMVKIGALLQFKHHPVKLLIVK
N-----------------------------------------------------------
------------------------------------------------------------
--------------------------------TDNVPDHINKQVNPLAWYTGKPGKAKTA
V---PVKIQLKDPSYFPNRKQYPIKXEARKGLAPIVEVLLTHGLLK---PCNSPCNTPIL
PVLKPSG------EYRLVQDLRI-INEAVIPVHPLVADPYTLLAQVPGDAKWFSVLDLKD
A--------------------------------------------------------FFS
IPLAPESQYLFAFEWENPNTREKQQYTWTVL-PQGFRDSPHFFARALERDLRDLQLE--N
GSILQYVDDLLVCSPTQEASDQNTIKTLNFLADRGYKVSKKKAQI------TLQWVQYLG
YVLTPGARQISPERVQAICGLGPPHTKQQLRSFWGMAGFCRIWVPNFGLIAKPLYEATRG
--PENELMEWTPEMREAFAKLKQALTQAPALGIPDLTK------PFSLYVAEKKGIAVGV
LAQKL-------------------GSEPRPTAYFSKKLDGVASGWPS---CLRAIAATAM
LVEEATKITLGQ--PLEVLTPHQVKSVLE---------IKGHIWMTGERLTKYQAMLLDN
PDVTLKTCNTLNPAS---LLPTGPITDHSCEQVIAHTYVSRPDLKDQPLPDSEDDWFTDG
SSFVSNGEHWAGYAVVNHNTIIEAQPLPPGTSAQKAEIIALTRALMLGQG---KKLNIYT
DSKYAFLVVHAHATIWKERGL-----------------LTSKHSPIKHGPEILQLLEAIH
LPKAVAIIHCRGHQRDLTPIAQGNRKADREAKAAALRVQSQQILALLPFYDSPIEPEYTL
QEEQLIKE--------QGGQKQGSWWYMGSKIYLPQTAQWRVIKTLHDSFHVGRDATLAM
VNRLFTG-------PNLASVAKQVCQACSLCALNNPGNKMPPLIEPVQRRGTYPGE-DWQ
LDFTHMPA----CRGYKF-LLVLIDTFTGWV-EAYPTRTE-KANE-VIKFLLKEIIP---
-RFGL-PQ-----SLQSDNGPSFISQITQGVAKALG--IKYYLHSAWRPQSSGKVERANQ
TL-KRALAKLCQ-ET-------SETWVSLLPIALLRIRN-TPRAK-INISPYEMLYGRPF
LTNDLITDPET-------------------------------------------------
--------------------AGLVKYLVNLGQFQ-----------------------QAL
QKF------------GTQRLPTPGTNQQPK------------------------------
IRPGDKVLVKTWKEGSPA--QQLQPKW-----------KG--------------------
------------------------------------------------------------
--------------------PFSVVLAMPSVVKVLGLDSWIHLSRI--------------
------------------------------------------------------------
------------------------------------------------------------
----------------------------------------KPAIPEAPDXEPEVPIS---
------------------------------------------------------------
---HYTCEPVEDLKYLFRRQPKDKX-----------------------------------
--------------------------------------------------------
>Ginger1-11_HM_1p ClassII ? Ginger1 unnamed protein product.
------------------------------------------------------------
------------------------------------------------------------
------------------------------------------------------------
------------------------------------------------------------
------------------------------------------------------------
------------------------------------------------------------
------------------------------------------------------------
------------------------------------------------------------
------------------------------------------------------------
------------------------------------------------------------
------------------------------------------------------------
------------------------------------------------------------
------------------------------------------------------------
------------------------------------------------------------
------------------------------------------------------------
----------MADKNSSEIDDSRSSKKIIKEPNFYDIENYLLSGIFPEHLQGRENIGIK-
------------------------------------------------------------
-------------------------TNFKKQ-SDRFVIVNGMLHYKYRKIMKVTSG----
------------------------------------------------------------
-----------------------PETLCVVKDQMSRNQYK--------------------
------------------------------------------------------------
------------------------------------------------------------
------------------------------------------------------------
------------------------------------------------------------
------------------------------------------------------------
------------------------------------------------------------
------------------------------------------------------------
-----------------------------------KAAHDGLGTSTESKAIGGHVGRDKT
IWKLIDSGYWWPNMNKDV---RNYVATCESCQKSNSKMKKVSPELHPIPVPTKIWH-QVG
VDLCSLPK---NPEGYVG-ICVVVDYFSKWI-EAKPIYNK-SAEE-VSRFL-YELIC---
-RHGC-AS-----IQINDQGREFCNKVSENLLNLTG--TCQRITSAYHPQANGLVERANR
TI-QGSMLKVLN-GE-------QEKWPHSLDGILFAFRT-TRHKS-TGVTPFQVMYAREP
VLPLHCINNDQ---------------------------------------------SLIH
DVPVD------------LDIEEGILEQADLLENL----------KGIKNIQSIIHDEVEK
NIK------------KSQLRQKKDYEKRHKNQIQ--------------------------
FNIGDEVFVYNLRRADRKG-DKGKSVW-----------DG--------------------
------------------------------------------------------------
--------------------PYEVIETFIDKGLYQLKQKNGETLHT------KHHGSNMK
LSKKRSEVEILQKSCDEVSDIKSESLEIVEVVISKTNSFIPTNSKW--------------
--------------------------------RTKKCSLLKISLTNKTPFKKGFAVRKKK
LQLGKPISVDKIEGDGNCLFRALSQEVCLSQEFYKILRQLAIDTLLKAEYRNAFDAY---
-------------------------------------ISKPVLKYISDSKMETDQIWGTD
VEIYALATALDTPIAVYYKPPEASVFSWFFYKPLLQNTNGFKLMEIKENDQIVYLQNTGV
HYDRVLAVS-----------------------------------------------
>E9_Zeama18568275 unnamed protein product.
------------------------------------------------------------
------------------------------------------------------------
------------------------------------------------------------
------------------------------------------------------------
------------------------------------------------------------
-------------MASFNDQAGAASDPKLVLPITGGSSSEPANKKQKKEAQRRVQHVGVQ
GPFIKSRWSHIPITFSQEDLQLKDYPHNDAMVISCVIKGFLVHNVLVDTGSAADIIFAKA
FRQMQEPEDKIHDA----------------------------------------------
------------------------------------------------------------
-----------------------THPLCGFGGRQIVALGKITMSVTFGFINNTRTEQVVF
DIVDMEYPYNAIIGRGTLNAFEAILHPAYLCMKIPSDQGPIAIHGSQEAARRAEGNWTDS
KAIHNIDGAEACEQYKFRREKAASADQP--------------------------------
------------------------------------------------------------
-------KPMLLCEDIAEQKVLLGSQLSEEQEKTLIRFLFNNKDVFAWSANDLCGVNRDV
I---EHSLNVDPSFRPRKQRLRKMSDDKAEGARNEVKRLLSAGVIR--EVKYPEWLANTV
MVKKANG------KWRMCIDFTD-LNKACPKDEFPLPRIDSLVDAAASS-ELMSLLDCYS
G--------------------------------------------------------YHQ
IWMKKEDEPKTSFITPSGT------YCYLRM-PEGLKNAGGSFSRMTAKVLQSQIGR---
-NVLTYVDDIIVKSTKQENHIADLQETFASFRQAGLKLNPEKCVF------GVKKGKFLG
CLVSTKGIEANPSKIEAILRMEPPTTKKGAQRLTGRLASLNRFISRSAERNLPFFEVL--
--KSAEVFQWGPIQQKAFEELKQYLIDLTTLTPPMSGA------PLLLYVAASHSAVSAA
LVQEKLDG--------Q-------VKRQAPIYFVSEVLSLSKKNYTE---LEKVLYAVLM
ASRKLRHYFQAY--NIIVPSSQPLKDIMRNRE------ATGRIGKWAAELNEFCIEYVHR
SSIQSQALADFIADW-----------------------TPGAQEEETNKDNEAWTVFCDG
SWGTFGAGAAAVLVSPSKVKICYAAKLDFNCTNNIAEYEALVLGLRKLKAMGIRRAILKT
DSQVVSGHIDKSCKAKDPKLEKYLDMVRRIEASFEGFSVKNIPRGQNEHADLLAKSAAQG
LPLPSDVFFETIKAPSVELLERAVLNISPVFSEDWRTEIISYL---------QGKFLSDD
EAYNKRIEARARPYVMIEGELYKHGVCAPLLKCLSRTEGIELMKEIHAGLCGSHIGSRPL
LGKVFRQGFYWPKAASDAAELVQKCEGCQKCARDQ----KQPSSLTQLIQPTWPLQ-RWG
LDLLGPLPPA--QGNLRY-VVVAVEYFSKWI-EAKPLATI-TSAT-VQKFFWQNIVC---
-RFGV-PK-----AITVDNGTQFDSEAFRDFCDQIG--TKIHFASVRHPESNGLVERANG
II-MTGIMKLIF-NQP------RGKWPDQLIKVVWSHNT-TTSRS-TGFTPFKLLFGDEA
ITPEKAKAGSI---------------------------------------------RIVA
SAESD------------SEAAYSIEKDALEGIRL-------------QAVENINKYQAET
VKW------------RDRKVRLKNIEPGHLVL----------------------------
RRVANPETV-----------GKLQLKW-----------DG--------------------
------------------------------------------------------------
--------------------PFLVASSSRPGS-YRLKDMNGSDIPR--------------
------------------------------------------------------------
------------------------------------------------------------
------------------------------------------------------------
------------------------------------------------------------
------SWNADELRRYYV------------------------------------------
--------------------------------------------------------
>Gret1_I_1p#2 ClassI LTR Gypsy unnamed protein product.
------------------------------------------------------------
------------------------------------------------------------
----------------MLSTPFCSHIINYEPPRGFLVPKFSTYDGTSDPFDHIMHYRQLM
TLDIGNDALLCKVFPASLQGQALSWFHRLPPNSVGNFRDLSEAFVGQYLCSARHKQNIST
LQNIKMQDNESLREFVKRFGQAVLQVEACSMDAVLQIFKRSICPGTPFFESLAKKPPTTM
DDLFRRANKYSMLEDDVRAATQQVLVAGRPSGSNTERNTKPPDRPKPSDRRQEGPSRPKM
PPLTPLSISYEKLLPMIQGLSDFKWPRPIATDPSTRDRSRRCAFHKDHGHTTETCRSFQY
LVERLIKAGHLKQYLRTDTGGRDVSQHNNPGAPRAPVATKAVINYINGGPSDEEYDSRRK
RQKLLRAASIRERINSIRPGLTGEGPRPIDGTIIFPPVDPTRTLQPHRDALILSLEIGDF
DVRRILVDPGSSADLVQASVVGHMGHSLTGLENPGRILSGFNGSSTTSLGDIILPVQAGP
VTLNVQFSVVQELSPFNIILGRTWLHYMKAIPSTYHQMVIFLTHDGQIDLYGSQLAARQC
YQIAREAGANQEDASPPEPSIARDQQLL--------------------------------
-------------------------------------------------------GPTDK
DPPAADPLQTIQISEESDHLTNISSLMTQEETQGMQNILRQNHDIFAWAHSDMKGIHPSI
T---SHRLNVVSTARPVRQRIRRFHPDRQRVIRNEIDKLLEAGFIR--EVSYPDWLANVV
VVPKKEG------KWRVCVDYTN-LNNACPKDSFPLPRIDQIVDSTSGQ-GMLSFLDAFS
G--------------------------------------------------------YHQ
IPMSPDDEEKIAFITPHDL------YCYKVM-PFGLKNAGATYQRLMTKIFKPLIGH---
-SVEVYIDDIVVKSKTREQHILHLQEVFYLLRRYGMKLNPSKCAF------GVSARKFLG
FMVSQRGIEVSPDQVKAVMETPPPRNKKELQRLTGKLVALGRFIARFIDELRPFFLAI--
--RKAGTHGWTDNCQNALERIKHYLMQPPILSSPIPKE------KLYMYLAVSEWAISAV
LFRCP-----------S-------PKEQKPIYYVSRALADVETRYSK---MELISLALRS
AAQKLRPYFQAH--PVIVLTDQPLRNILHKPD------LTGRMLQWAIELSEFGIEFQPR
LSMKGQVMADFVLEY-----------------------SRKPGQHEGSRKKEWWTLRVDG
ASRSSGSGVGLLLQSPTGEHLEQAIRLGFSASNNEAEYEAILSGLDLALALSVSKLRIFS
DSQLVVKHVQEEYEAKDARMARYLAKVRNTLQQFTEWTIEKIKRADNRRADALAGIAASL
SIKEAILLPIHVQTNPSVSEISICSTTEAPQADDQEWMNDITEYIRTGTLPG-------D
PKQAHKVRVQAARFTLIGGHLYKRSFTGPYLRCLGHSEAQYVLAELHEGIYGNHSGGRSL
AHRAHSQGYYWPTMKKEA---AAYVKRCDKCQRYAPIPHMPSTTL-KSISGPWPFA-QWG
MDIVRPLPTA--PAQKKF-LLVATDYFSKWV-EAEAYAST-KDKD-VTKFVWKNIIC---
-RFGI-PQ-----TIIADNGPQFDSIAFRNFCSELN--IRNSYSTPRYPQSNGQAEATNK
TL-ITALKKRLE-QA-------KGKWVEELPGVLWAYRT-TPGRP-TGNTPFALAYGMDA
VIPIEIGLPTI-------------------------------------------WTNAAK
QSDAN------------MQLGRNLDWTDEVRESA--------------------SIRMAD
YQQ------------RASAHYNRKVRPRS-------------------------------
LKNGTLVLRKFFENTTEVGAGKFQANW-----------EG--------------------
------------------------------------------------------------
--------------------PYIVSKA-SDNGAYHLQKLDGTPLLR--------------
------------------------------------------------------------
------------------------------------------------------------
------------------------------------------------------------
------------------------------------------------------------
------PWNVSNLKQYYQ------------------------------------------
--------------------------------------------------------
>ALM_ORF04
------------------------------------------------------------
------------------------------------------------------------
------------------------------------------------------------
------------------------------------------------------------
------------------------------------------------------------
------------------------------------------------------------
------------------------------------------------------------
------------------------------------------------------------
------------------------------------------------------------
------------------------------------------------------------
------------------------------------------------------------
------------------------------------------------------------
------------------------------------------------------------
------------------------------------------------------------
------------------------------------------------------------
------------------------------------------------------------
------------------------------------------------------------
------------------------------------------------------------
------------------------------------------------------------
------------------------------------------------------------
------------------------------------------------------------
------------------------------------------------------------
------------------------------------------------------------
------------------------------------------------------------
------------------------------------------------------------
------------------------------------------------------------
------------------------------------------------------------
--------------------------------------------------MSQNNFFNKI
LKKMNDN--------------------DKLTKSINLFQYPTNKSKNSPRSPIYPINFKQQ
IDIIQLPK---DKEGFEY-ALVVAD-YKRYI-GIEPLKKI-DSKS-VLKAL-QRIYKRD-
-KVLKYPS-----ILQADNGSEFKGEFKKFFGKSDSK-TQLQFIKPYRSRQNGLVESVNG
LI--GRIIGLYQTQKEINTGKPNFEWKDIIQNITKSYNE---------------------
------------------------------------------------------------
--------------------SQREKINKYRQMIKKIDIQNVKVTIVNY------------
------------------------------------------------------------
------------------------------------------------------------
------------------------------------------------------------
------------------------------------------------------------
------------------------------------------------------------
------------------------------------------------------------
------------------------------------------------------------
------------------------------------------------------------
------------------------------------------------------------
--------------------------------------------------------
