# Supplementary material for: Virophages, polintons, and transpovirons: a complex evolutionary network of diverse selfish genetic elements with different reproduction strategies
Source: Virol J. 2013 May 23;10:158. doi: 10.1186/1743-422X-10-158 (PMC3671162; doi:10.1186/1743-422X-10-158)
Supplement: Additional file 3 — Multiple sequence alignments and phylogenetic trees computed using TreeFinder and PhyML (Newic format). [file 1743-422X-10-158-S3.zip › trees_aln4trees_2013/integrase_plus.freetree.nw]

((((((ALM_ORF04:0.55584714,zf_Mavir326439150:0.37737113)89.558154:0.23682428,((Ea_Dicfa328871350:0.32932761,Ea_Polpa281203224:0.48614581)69.744694:0.17822285,env138709430:0.69419899)95.402092:0.28122296)46.231118:0.1248376,Tlr1_int:2.0542994)42.023671:0.095459401,((((((A_pisum_int2:0.18128869,El_Acypi328712673:0.43632958)92.235065:0.20025912,(El_Trica189241946:0,Tribolium_int:4.9937299e-07)100:0.33076883)41.165617:0.04437571,N_vitri_int:0.32042126)89.179397:0.097266052,(((El_Danre189537622:0.35120808,El_Xenop301617876:0.31353082)82.045382:0.10693876,('INT-1_TCp':0.29674454,'INT-2_CIp':0.39879304)60.438204:0.08452285)48.52494:0.046790676,El_Sacko291227659:0.41257052)51.729482:0.045674158)72.173554:0.10594642,'INT-2_SM':0.41982173)98.822302:0.27750959,'INT-1_GIp':0.79384367)54.556221:0.089904501)85.663164:0.20531345,((((Bb_Halhy332663746:0.77738814,(((Bh_Dehet57234972:0.30962944,Bp_Salsh335419017:0.50470279)78.150547:0.13682564,Bp_Desal347360106:0.64896688)53.01854:0.11205735,Bp_Conli88705838:0.46361256)56.939673:0.11476245)48.548084:0.074584179,Bp_Ralso17549522:0.46491199)93.538928:0.3106465,Bb_Leaby312129833:0.92493803)84.94938:0.2407021,(Bb_Leebl86140482:0.73480164,(Bp_Psefu333899719:0.43312548,Bp_Psycr93005545:0.48663742)98.289663:0.43539482)96.116066:0.41050511)76.40686:0.23232779)46.333531:0.055679242,(((((((A_pisum_int1:0.68523581,El_Caere308508519:0.52801154)92.745054:0.1783675,((El_Lubba220675709:0.43376548,El_Trica270016734:0.7172131)73.156542:0.097763241,El_Sacko291223449:0.69056945)41.568851:0.035093902)87.512809:0.084175755,((E9_Zeama18568275:0.44716053,'Gret1_I_1p#2':0.40727296)98.955482:0.28116256,'Ginger1-11_HM_1p':0.89430481)60.804147:0.11574254)54.335493:0.034617102,(((El_Acypi328724040:0.83169832,'Gypsy-7_RO-I_1p':0.74527222)55.720454:0.26565913,(El_Strpu115947303:0.65548654,(GYPSY63_AGp:0.51667914,'Gypsy12-NV_I_1p':0.52179009)74.101025:0.15551768)61.224204:0.13997748)59.144479:0.087193839,'Gypsy-91_MLP-I_1p':0.69152627)39.923283:0.02426598)77.247941:0.055462457,('Gypsy-79_AA-I_1p':0.86536778,'TCN1-I_2p':0.58816939)79.456121:0.13727602)79.632246:0.10296911,(('ERV1-1_FCa-I_2p':0.34682205,('ERV1-3-EC_I_1p':0.27347912,HERV4_I_2p:0.27409885)61.555821:0.065262985)95.760804:0.19826919,ERV3_MD_I_2p:0.49629973)99.909103:0.36794937)40.593252:0.025356336,(El_Acypi328705992:0.68644228,'Ginger2-1_MG_1p':0.77074021)99.957919:0.56011863)73.102939:0.0696781,(OPIE2_I_1p:0.6323339,ZMCOPIA_I_1p:1.0090985)99.897689:0.56758212);
