# Supplementary material for: Virophages, polintons, and transpovirons: a complex evolutionary network of diverse selfish genetic elements with different reproduction strategies
Source: Virol J. 2013 May 23;10:158. doi: 10.1186/1743-422X-10-158 (PMC3671162; doi:10.1186/1743-422X-10-158)
Supplement: Additional file 3 — Multiple sequence alignments and phylogenetic trees computed using TreeFinder and PhyML (Newic format). [file 1743-422X-10-158-S3.zip › trees_aln4trees_2013/OLV2_plus.4tree]

>env135293100
KRVVFKKSTNSKKKYMAVFYENKTTHFGAAGMSDYTKHKDPARKQRYMNRHKANEHWSKPMTAGSLSRYILWNKPSLKASIQDYKKRFNYL
>env135711014
NKYILKKSNRKDKKYMVLIDN-KKVHFGQKGFTDFTINKNPEKKKLYISRHKKRENWSGIETAGFWAKHILWNKPTLRESI----------
>env136814635
ELIEFKRSTREGKKYMMVLNIDKTIHFGSAVSKTYLDHGDKDKRENYLNRHRVNEDW-DSINAGSASRYILWNHKTLDKSLKSFLKRFNIK
>env136846524
MEVKFSKSENKGKKMKAVFYKDKTTHFGATGYSDYTKHKDENRKKLYDSRHKKNENWNAFKSAGSLSKNILWNKETISASIKDYKKKFNLK
>env137500756
-MIEVTRSTAKGKKFQATLANGKKVHFGAKAYQDFTQHRDEARRKNYLARHGGGQDWGDRETAGYWSRWLLWEKPSLEGAAAALRKK-GVA
>env138995804
VRATLRPSSRAGKKFEVEMGG-KTIHFGAKGYSDFTRHGDEARKERYLKRHRPTEDWSGIETLGFWARHILWAEPSIEQSARRVRERFGVD
>env139490358
TEIVISKSSNKNKKYDARIDGRKTISFGAAGMSDYTIHKDDERKQRYLDRHRKNENWADYNTAGFYAKNLLWNKKTLSESIKDTNTRFKNF
>env139600241
KLISVSPSTRKDKKMVAIFEMETRTHFGQRGASDYTIHKDKERRELYRNRHER--DLGDPTRAGYLSWYLLWGDSSLKTNITQFKRKFNL-
>env140123504
CNVQILKSTRKQKKFMAVFTDCKITHFGASGYSDYTIHKNKERKQRYLNRHRKNENWEDPFSAGALSRWILWNKTGLRSSISDYKTKFCFE
>env141758703
MKAILEPSTRSGKKWMVTLDCGCVVHFGAAGYEDYTIHKDPQRRKNYLARHRSGQNWNDFCTAGAWSRWLLWEWPSMNAAIRGMKDK-GIK
>env142157681
NAFLVRKSDRGNKKWVAILDTGLKVHFGHPEYEDYTQHGEDVRKHLYLKRHSHGQNWSDLRTAGAWSRHLLWSKKSLEDAARAMEKRFHID
>env142221327
TDIKIVKSNRKNKKFKVLWNN-KYIHFGHPDYEDFSVHKDIERQQRYLKRASGNGKLDNPLSPNYWSIRLLWNG-----------------
>env144051830
TKVEIKKSTRSGKKMMAVFYDGKTIHFGADGYEHYSGHKDEARRQRYIDRHKSSEDWGNPMTAGALALYILWSKPTISAGIAAYKKKFGFK
>OLV_OLV2_322510448
PDMVLKRSTRKNKKYMLIPYTDKRIHFGSSLYQDFTKHRDEERRQKFLKRNKK---WAEPYSPAYASYNLLW-------------------
>Tlr_6Fp_18481473
YFFRIGPSEKDNKKVKVVIFDEKTLHIGQVGYQDYLQHKDEERKQRYIERHQAREDWKDVLSAGFWSRYLLWNKKTIQESIEDIEKRFDLK
>q1_Parbu157952472
MPVKLSKLKSGPKKFQAVFFDKKTIRFGARGYEDFLSHKDPERMKRYVDRHRKREDWSGKYSPGFWSRWLLWSEPSFTNALKLTEKKLGEK
>q1_Parbu155121836
MVVELTKQKSGPKKFKAVFFDDKTVYFGARGYEDYTIHKDPARMKMYVIRHQKREDWAGKYTPGFWSKHLLWSKPSFTDALKLTQSKVGER
>q1_Parbu340025713
MPVTLTKMKSGPKKFQAIFYNKKTVRFGARGYEDYTIHHDRERMKRYDMRHKSREDWSGKYTPGFWSKWLLWSKPSFTDALKVTEKKIGDK
>q1_Acatu155370963
MVVHLYKLKSGPKKFKAEFIDDKTVQFGARGYEDYTIHKDPERYRRYKDRHRGKENWAGRHTAGFWSRWLLWSDPSFSKALKITEDKLGDK
>q0_Ostvi163955196
MRVKIVRSPDSKKKFRAILEDGRTVDFGASGYSDYTKHKNPSRMRSYVLRHGGKEDWSGVGGAGFWSRWYLWSQPNFEDVNRFMLKRFGIK
>q4_Batsp312599327
MRVRLKKSPRFDKKFRVTFENGKIVDFGARGYSDYTIHKNPLRMRSYVTRHGGKENWTGFFTAGFWSRWLLWSHPELEGAKKIISKKFDLS
>q4_Micpu356980051
MRVKVIRSPNPRKKFRAILEDGRTVDFGARGYSDYTKHKNPSRMRSYVLRHGGKEDWGGVDSAGFWSRWYLWSYPTFGGVRRFMKKKYNIT
>q0_Ostta378706309
MHVKIIRSPDRKKKFRAILGDGRTVDFGASGYSDYTKHKTPSRMRSYVLRHGGKEDWSGIDGAGFWSRWYLWSYPNFEGVKKFMSKRFGIK
>q0_Ostta378706322
MHVLFQPSPSVTHRYRVTLPNQRSIDFGTKGVSTYIDHGNPRLMRAHLLRKGAQEDWDDYFRADYWERWILWSYPNVNHAKLFMTMQKGML
>q0_Ostta314055291
MHVVFKPSPSVTHKYRVMLPNKRAIDFGVKGAPDYTDHGNSRLMRAHLIRRGAQEDWDDYFRADYWERWLLWSYPNVEHAKLFMTMRKGIL
>q0_Ostvi163955205
MHVILQPSPSVSHKYRVMLPNKRAIDFGVKGTPDYTDHGNPRLMRTHLLRRGAQEDWDDYFSTDYWERWLLWSYPTVDQAKLWMTMRKGVL
>q4_Micsp313768418
MHVVLKPSPSVTHKYRVILPSKRAIDFGQKGFHDYTDHGNPRLMRAHLIRKGAQEDWEDFFRAEYWERWMLWSYPDINKAKLFMTMQKGML
>q4_Ostlu313844178
MHVVFNPSPSVAHKYRVTLPNKRSIDFGSVGVADYTNHQDPQLMRAHLIGKGAEEDWDDWFSREYWERWMLWSYPNIHQAKLWMTMRKGIL
>Eh_Guith428169541
YYASLSPSQAKHKKYKLVLYDKKTVQFGDSRYQDFTQTHNDQLRKYYIARHDGREDWSVPDTPASCARWILWDQYTKEKGFENYLRRFHLK
>Eh_Guith428167288
YYASLRPSQAKNKKWQLVLYDKKTIQFGDNRYEDFTQTHNDKLKKYYIARHNGRENWSVPDTAASAARWILWEHPSITKGFEHFLRRFHLK
>Eh_Guith428173929
YYASLSPATAKGKKYKILLYDKKTIQFGASGYEDYTDHKNDERKERYLQRHRS-EDWNNPATPGAAARYVLWSAKSVSQGFQNYLNNFNLT
>Eh_Guith428162484
YYVKLSRSDVKGKKYKMEFYNNKTIHFGAVGYSDYTKHKDDDRKANYISRHQSSENWNVPDTAGSLSRWILWNHTSLNESYKSYLNKFSLT
>YSLV1_ORF28
ILINIVKSWKPDKKF-VALFEVRNVHFGSATSQTYAEGADDLKKANYLKRHAVRENWDNPITPGSLSKHILWSEPDINDAIKAFKKKFNL-
>YSLV2_ORF20
YFISITKANDNKHKYIVILFNRKQVKFGAFGMTDFTLGATLEQRNAYLLRHRKNENWDGVATSGFWAAHLLWGESDLQTQLNMILKHFF--
>YSLV4_ORF26
YKQDLYRSNRKDKKYMIKDPDGKWVHFGQMKYEDFQKHGDQTRRENYLKRASIKGNWSNPYSPNALAMRILW-------------------
