# Supplementary material for: Virophages, polintons, and transpovirons: a complex evolutionary network of diverse selfish genetic elements with different reproduction strategies
Source: Virol J. 2013 May 23;10:158. doi: 10.1186/1743-422X-10-158 (PMC3671162; doi:10.1186/1743-422X-10-158)
Supplement: Additional file 3 — Multiple sequence alignments and phylogenetic trees computed using TreeFinder and PhyML (Newic format). [file 1743-422X-10-158-S3.zip › trees_aln4trees_2013/OLV2_plus.afa]

>env135293100 |gb |EBG67798.1 | hypothetical protein GOS_9392704 [marine metagenome].
------------------------------------------------------------
------------------------------------------------------------
-------MKTIRKNKRNTKKRSKKGGSSRANGK-RVVFKK-------------STNSKKK
YMAV-FYEN--GKKIKTTHFGAAGMSDYT-KHKDPARKQRYMNRHK-A------------
--------------NEHW--SKPMTAGSLSRYILWNKP-SLKASIQDYKKRFNYL-----
------------
>env135711014 |gb |EBJ36741.1 | hypothetical protein GOS_8910162 [marine metagenome].
------------------------------------------------------------
------------------------------------------------------------
-------------------------------MN-KYILKK-------------SNRKDKK
YMVL-IDN-------KKVHFGQKGFTDFT-INKNPEKKKLYISRHK-K------------
--------------RENWNKSGIETAGFWAKHILWNKP-TLRESI---------------
------------
>env136814635 |gb |EBQ58582.1 | hypothetical protein GOS_7728886 [marine metagenome].
------------------------------------------------------------
------------------------------------------------------------
------------------------MYIYYIMIE-LIEFKR-------------STREGKK
YMMV-LNID---GKGKTIHFGSAVSKTYL-DHGDKDKRENYLNRHR-V------------
--------------NEDW---DSINAGSASRYILWNHK-TLDKSLKSFLKRFNIKDIRKS
Y-----------
>env136846524 |gb |EBQ79837.1 | hypothetical protein GOS_7696221 [marine metagenome].
------------------------------------------------------------
------------------------------------------------------------
-MFLASKLTPGSIFFFCIYNRKLLKIKFLQIKM-EVKFSK-------------SENKGKK
MKAV-FYKD--NKKIKTTHFGATGYSDYT-KHKDENRKKLYDSRHK-K------------
--------------NENW--NAFKSAGSLSKNILWNKE-TISASIKDYKKKFNLK-----
------------
>env137500756 |gb |EBU43476.1 | hypothetical protein GOS_7114993 [marine metagenome].
------------------------------------------------------------
------------------------------------------------------------
----------------------------------MIEVTR-------------STAKGKK
FQAT-LANG------KKVHFGAKAYQDFT-QHRDEARRKNYLARHG-G------------
-------------GGQDW--GDRETAGYWSRWLLWEKP-SLEGAAAALRKK-GVAVKLRV
------------
>env138995804 |gb |ECC71976.1 | hypothetical protein GOS_6304928 [marine metagenome].
------------------------------------------------------------
------------------------------------------------------------
-------------------------------MV-RATLRP-------------SSRAGKK
FEVE-MGG-------KTIHFGAKGYSDFT-RHGDEARKERYLKRHR-P------------
--------------TEDWSKSGIETLGFWARHILWAEP-SIEQSARRVRERFGVDLRVQK
------------
>env139490358 |gb |ECF42805.1 | hypothetical protein GOS_6302129 [marine metagenome].
------------------------------------------------------------
------------------------------------------------------------
--------------------------LYKYSMT-EIVISK-------------SSNKNKK
YDAR-IDGR------KTISFGAAGMSDYT-IHKDDERKQRYLDRHR-K------------
--------------NENW--ADYNTAGFYAKNLLWNKK-TLSESIKDTNTRFKNFKTKLK
------------
>env139600241 |gb |ECG18489.1 | hypothetical protein GOS_3295719 [marine metagenome].
------------------------------------------------------------
------------------------------------------------------------
-------------------------------MK-LISVSP-------------STRKDKK
MVAI-FEME--NGKTTRTHFGQRGASDYT-IHKDKERRELYRNRHE-R------------
----------------DLDTGDPTRAGYLSWYLLWGDSTSLKTNITQFKRKFNL------
------------
>env140123504 |gb |ECJ69933.1 | hypothetical protein GOS_3314675 [marine metagenome].
------------------------------------------------------------
------------------------------------------------------------
---------------------------MYFKMC-NVQILK-------------STRKQKK
FMAV-FTDC-KDDTKKITHFGASGYSDYT-IHKNKERKQRYLNRHR-K------------
--------------NENW--EDPFSAGALSRWILWNKT-GLRSSISDYKTKFCFE-----
------------
>env141758703 |gb |ECT13736.1 | hypothetical protein GOS_7086296 [marine metagenome].
------------------------------------------------------------
------------------------------------------------------------
--------------------------------M-KAILEP-------------STRSGKK
WMVT-LDCG------CVVHFGAAGYEDYT-IHKDPQRRKNYLARHR-S------------
--------------GQNW--NDFCTAGAWSRWLLWEWP-SMNAAIRGMKDK-GIKITRK-
------------
>env142157681 |gb |ECW01668.1 | hypothetical protein GOS_2795350 [marine metagenome].
------------------------------------------------------------
---MAPLPSASTPKSKHTGGKPPPATSSSKTRMQRLIEKHGRKSSQERLQKLLAVPSTVR
HSLQAEFLRSRKNLPLSARSEAMTGQGPARSGN-AFLVRK-------------SDRGNKK
WVAIDLDTG------LKVHFGHPEYEDYT-QHGEDVRKHLYLKRHS-H------------
--------------GQNW--SDLRTAGAWSRHLLWSKK-SLEDAARAMEKRFHIDITLET
------------
>env142221327 |gb |ECW50207.1 | hypothetical protein GOS_2709986 [marine metagenome].
------------------------------------------------------------
------------------------------------------------------------
--------------------------MLIMKTT-DIKIVKKWAKKRNLPIPEFSNRKNKK
FKVL-WNN-------KYIHFGHPDYEDFS-VHKDIERQQRYLKRAS-GIVDK--------
--------------NGKLTKDNPLSPNYWSIRLLWNG-----------------------
------------
>env144051830 |gb |EDI51782.1 | hypothetical protein GOS_419450 [marine metagenome].
------------------------------------------------------------
------------------------------------------------------------
----------------------MTYTEGIMRAT-KVEIKK-------------STRSGKK
MMAV-FYDG--DKKVKTIHFGADGYEHYSGGHKDEARRQRYIDRHK-S------------
--------------SEDW--GNPMTAGALALYILWSKP-TISAGIAAYKKKFGFK-----
------------
>OLV_OLV2_322510448 unnamed protein product.
------------------------------------------------------------
-------------------------------------------------------MISWR
TMDRMYIYIIHRQKFLKKNSCIIYMNIYEVSDP-DMVLKRAKNLYGDEVQIYFSTRKNKK
YMLIDPYTD------KRIHFGSSLYQDFT-KHRDEERRQKFLKRNK-K------------
-----------------WKDAEPYSPAYASYNLLW-------------------------
------------
>Tlr_6Fp_18481473 unnamed protein product.
------------------------------------------------------------
------------------------------------------------------------
-------------------------------MY-FFRIGP-------------SEKDNKK
VKVV-IFDE-KKKRKKTLHIGQVGYQDYL-QHKDEERKQRYIERHQ-A------------
--------------REDW--KDVLSAGFWSRYLLWNKK-TIQESIEDIEKRFDLKRIPSQ
Y-----------
>q1_Parbu157952472 unnamed protein product.
------------------------------------------------------------
------------------------------------------------------------
--------------------------------M-PVKLSK-------------LKSGPKK
FQAV-FFDK-NGKKIKTIRFGARGYEDFL-SHKDPERMKRYVDRHR-K------------
--------------REDWTRSGKYSPGFWSRWLLWSEP-SFTNALKLTEKKLGEKITYSR
T-----------
>q1_Parbu155121836 unnamed protein product.
------------------------------------------------------------
------------------------------------------------------------
--------------------------------M-VVELTK-------------QKSGPKK
FKAV-FFDDKTKKKVKTVYFGARGYEDYT-IHKDPARMKMYVIRHQ-K------------
--------------REDWTRAGKYTPGFWSKHLLWSKP-SFTDALKLTQSKVGERIVYKK
------------
>q1_Parbu340025713 unnamed protein product.
------------------------------------------------------------
------------------------------------------------------------
--------------------------------M-PVTLTK-------------MKSGPKK
FQAI-FYNK-DGKKLKTVRFGARGYEDYT-IHHDRERMKRYDMRHK-S------------
--------------REDWTRSGKYTPGFWSKWLLWSKP-SFTDALKVTEKKIGDKITYSR
S-----------
>q1_Acatu155370963 unnamed protein product.
------------------------------------------------------------
------------------------------------------------------------
--------------------------MTTLYSM-VVHLYK-------------LKSGPKK
FKAE-FIDDKTKKKVKTVQFGARGYEDYT-IHKDPERYRRYKDRHR-G------------
--------------KENWTRAGRHTAGFWSRWLLWSDP-SFSKALKITEDKLGDKIVYKH
------------
>q0_Ostvi163955196 unnamed protein product.
------------------------------------------------------------
------------------------------------------------------------
--------------------------------M-RVKIVR-------------SPDSKKK
FRAI-LEDG------RTVDFGASGYSDYT-KHKNPSRMRSYVLRHG-GQIPRRIVAEREP
KKIHKLMEDVGRSDKEDWKMSGVGGAGFWSRWYLWSQP-NFEDVNRFMLKRFGIKILKSH
------------
>q4_Batsp312599327 unnamed protein product.
------------------------------------------------------------
------------------------------------------------------------
--------------------------------M-RVRLKK-------------SPRFDKK
FRVT-FENG------KIVDFGARGYSDYT-IHKNPLRMRSYVTRHG-GFVPHMVQKQTDP
KLVHKNMLDVTRSDKENWTKTGFFTAGFWSRWLLWSHP-ELEGAKKIISKKFDLSFL---
------------
>q4_Micpu356980051 unnamed protein product.
------------------------------------------------------------
------------------------------------------------------------
--------------------------------M-RVKVIR-------------SPNPRKK
FRAI-LEDG------RTVDFGARGYSDYT-KHKNPSRMRSYVLRHG-GQIPRRVMEEEDP
RKIQKLMLNVTTSDKEDWKLGGVDSAGFWSRWYLWSYP-TFGGVRRFMKKKYNITIV---
------------
>q0_Ostta378706309 unnamed protein product.
------------------------------------------------------------
------------------------------------------------------------
--------------------------------M-HVKIIR-------------SPDRKKK
FRAI-LGDG------RTVDFGASGYSDYT-KHKTPSRMRSYVLRHG-GRVPKRTIAERDP
RRIQTMMLDVNSSDKEDWKISGIDGAGFWSRWYLWSYP-NFEGVKKFMSKRFGIKFIN--
------------
>q0_Ostta378706322 unnamed protein product.
------------------------------------------------------------
------------------------------------------------------------
--------------------------------M-HVLFQP-------------SPSVTHR
YRVT-LPNQ------RSIDFGTKGVSTYI-DHGNPRLMRAHLLRKG-AVIPKKVRIETDP
YEIHREMLKVDESTQEDW--DDYFRADYWERWILWSYP-NVNHAKLFMTMQKGMLFMPTK
EDFWFCDKKDLL
>q0_Ostta314055291 unnamed protein product.
------------------------------------------------------------
------------------------------------------------------------
--------------------------------M-HVVFKP-------------SPSVTHK
YRVM-LPNK------RAIDFGVKGAPDYT-DHGNSRLMRAHLIRRG-AVMSKKLRIETDP
QEIQRGMLLVDESDQEDW--DDYFRADYWERWLLWSYP-NVEHAKLFMTMRKGILFMPTS
ESMWFCDNNKKF
>q0_Ostvi163955205 unnamed protein product.
------------------------------------------------------------
------------------------------------------------------------
--------------------------------M-HVILQP-------------SPSVSHK
YRVM-LPNK------RAIDFGVKGTPDYT-DHGNPRLMRTHLLRRG-AVISEELRIETDP
YEIHRGMLMSDMSDQEDW--DDYFSTDYWERWLLWSYP-TVDQAKLWMTMRKGVLFMPTP
ESMWFANY----
>q4_Micsp313768418 unnamed protein product.
------------------------------------------------------------
------------------------------------------------------------
--------------------------------M-HVVLKP-------------SPSVTHK
YRVI-LPSK------RAIDFGQKGFHDYT-DHGNPRLMRAHLIRKG-AIIPKKLRIETNQ
YEIHRGMLMVDESEQEDW--EDFFRAEYWERWMLWSYP-DINKAKLFMTMQKGMLFMPQP
EDLWFSNCQ---
>q4_Ostlu313844178 unnamed protein product.
------------------------------------------------------------
------------------------------------------------------------
--------------------------------M-HVVFNP-------------SPSVAHK
YRVT-LPNK------RSIDFGSVGVADYT-NHQDPQLMRAHLIGKG-AIVSDELRVEADY
GEIHRGMLMIDESTEEDW--DDWFSREYWERWMLWSYP-NIHQAKLWMTMRKGILFMPTA
DDLFYLTPRGPI
>Eh_Guith428169541
------------------------------------------------------------
------------------------------------------------------------
-----------------------------MSKYTYASLSP-------------SQAKHKK
YKLV-LYDK-DQKRIKTVQFGDSRYQDFT-QTHNDQLRKYYIARHDNG------------
--------------REDW--SVPDTPASCARWILWDQY-TKEKGFENYLRRFHLKRLDLS
D-----------
>Eh_Guith428167288
------------------------------------------------------------
------------------------------------------------------------
-----------------------------MGVYKYASLRP-------------SQAKNKK
WQLV-LYDK-DKQKQKTIQFGDNRYEDFT-QTHNDKLKKYYIARHNNG------------
--------------RENW--SVPDTAASAARWILWEHP-SITKGFEHFLRRFHLKRLE--
------------
>Eh_Guith428173929
------------------------------------------------------------
------------------------------------------------------------
-------------------------------MYKYASLSP-------------ATAKGKK
YKIL-LYDK-DKKKLKTIQFGASGYEDYT-DHKNDERKERYLQRHRSS------------
---------------EDW--NNPATPGAAARYVLWSAK-SVSQGFQNYLNNFNLTKL---
------------
>Eh_Guith428162484
------------------------------------------------------------
------------------------------------------------------------
------------------------------MSYKYVKLSR-------------SDVKGKK
YKME-FYNN-DKQRIKTIHFGAVGYSDYT-KHKDDDRKANYISRHQ-S------------
--------------SENW--NVPDTAGSLSRWILWNHT-SLNESYKSYLNKFSLTKL---
------------
>YSLV1_ORF28
------------------------------------------------------------
------------------------------------------------------------
----------------------MQLRVCGAPHIKLINIVK-------------SWKPDKK
F-VA-LFEV-D-GRSRNVHFGSATSQTYA-EGADDLKKANYLKRHA-V------------
--------------RENW--DNPITPGSLSKHILWSEP-DINDAIKAFKKKFNL------
------------
>YSLV2_ORF20
------------------------------------------------------------
------------------------------------------------------------
-----------------------------MKKYDFISITK-------------ANDNKHK
YIVI-LFNR-ETGRTKQVKFGAFGMTDFT-LGATLEQRNAYLLRHR-K------------
--------------NENWSADGVATSGFWAAHLLWGESRDLQTQLNMILKHFF-------
------------
>YSLV4_ORF26
MDTDFLKKYLRFNGAIINDKSFNANTKMKQPKLAHPTRQEVGVGEDIHPQFKPSWEEVKK
EVREPELETLKGKALLKKVYQGGAKVSASQILDKLETHLEGHLKRGDDVKDELKAVENLE
GGGREITANKIPKTDEIWKWSNPKSAQKNATKYYKQDLYR-------------SNRKDKK
YMIK-DPDG------KWVHFGQMKYEDFQ-KHGDQTRRENYLKRASNI------------
--------------KGNW-KSNPYSPNALAMRILW-------------------------
------------
