# Supplementary material for: Virophages, polintons, and transpovirons: a complex evolutionary network of diverse selfish genetic elements with different reproduction strategies
Source: Virol J. 2013 May 23;10:158. doi: 10.1186/1743-422X-10-158 (PMC3671162; doi:10.1186/1743-422X-10-158)
Supplement: Additional file 3 — Multiple sequence alignments and phylogenetic trees computed using TreeFinder and PhyML (Newic format). [file 1743-422X-10-158-S3.zip › trees_aln4trees_2013/OLV2_plus.freetree.nw]

(((((((Eh_Guith428162484:0.25696346,((Eh_Guith428167288:0.12148096,Eh_Guith428169541:0.14728725)99.496692:0.49990733,Eh_Guith428173929:0.2255009)90.70434:0.32246125)89.665395:0.30902732,(YSLV1_ORF28:0.822629,env136814635:0.49999974)69.962108:0.26640443)37.235266:0.049493915,(((env135293100:0.25234137,env136846524:0.39222317)56.42705:0.040957013,(env139600241:0.93029345,env140123504:0.32254973)54.060364:0.12304507)63.650274:0.03980553,env144051830:0.42552143)51.771891:0.050162684)75.700456:0.089204285,(OLV_OLV2_322510448:0.57383135,(YSLV4_ORF26:0.92647421,env142221327:0.48895353)84.291232:0.38748464)86.66113:0.37911114)36.109135:0.020422471,Tlr_6Fp_18481473:0.76449782)56.272596:0.096424719,(((YSLV2_ORF20:1.3098838,env135711014:0.17736128)77.07749:0.31017513,env138995804:0.75146043)38.727468:0.065901556,env139490358:0.56348931)69.005662:0.18010432)86.837822:0.3057628,(env137500756:0.64098612,(env141758703:0.31289721,env142157681:0.91070069)49.194318:0.13361235)58.164001:0.12022264,(((((q0_Ostta314055291:0.025980698,((q0_Ostta378706322:0.11441694,q4_Micsp313768418:0.15076544)38.608992:0.019243937,q4_Ostlu313844178:0.25718662)71.147084:0.089837622)50.465095:0.072528279,q0_Ostvi163955205:0.084760121)100:0.97719434,((q0_Ostta378706309:0.069942792,q0_Ostvi163955196:0.078775346)71.866965:0.059490895,q4_Micpu356980051:0.14322707)82.009518:0.20543378)76.267666:0.1882316,q4_Batsp312599327:0.191612)88.013905:0.24745009,(q1_Acatu155370963:0.2358394,((q1_Parbu155121836:0.22539584,q1_Parbu340025713:0.15806359)55.343878:0.083658133,q1_Parbu157952472:0.10776862)76.587886:0.14726685)98.030162:0.45198333)82.345986:0.25628601);
