# Supplementary material for: Virophages, polintons, and transpovirons: a complex evolutionary network of diverse selfish genetic elements with different reproduction strategies
Source: Virol J. 2013 May 23;10:158. doi: 10.1186/1743-422X-10-158 (PMC3671162; doi:10.1186/1743-422X-10-158)
Supplement: Additional file 3 — Multiple sequence alignments and phylogenetic trees computed using TreeFinder and PhyML (Newic format). [file 1743-422X-10-158-S3.zip › trees_aln4trees_2013/OLV2_plus.phy_phyml_tree.nw]

(q0_Ostvi163955205:0.0810102140,(q0_Ostta314055291:0.0258090571,(q4_Ostlu313844178:0.2551778885,(q4_Micsp313768418:0.1492667312,q0_Ostta378706322:0.1133669053)37:0.0190836959)45:0.0889972029)39:0.0746849121,((q4_Micpu356980051:0.1416400162,(q0_Ostvi163955196:0.0780574646,q0_Ostta378706309:0.0692109521)90:0.0595478241)93:0.2065874429,(q4_Batsp312599327:0.1881812107,((q1_Acatu155370963:0.2324661712,(q1_Parbu157952472:0.1070302177,(q1_Parbu340025713:0.1561302616,q1_Parbu155121836:0.2238041948)40:0.0832240055)51:0.1476609748)100:0.4540506477,(((env139490358:0.5624422584,(env138995804:0.7496432198,(env135711014:0.1809345061,YSLV2_ORF20:1.3015523752)66:0.3079604925)17:0.0634425279)18:0.1807944516,(Tlr_6Fp_18481473:0.7545430963,((OLV_OLV2_322510448:0.5783200290,(env142221327:0.4819524686,YSLV4_ORF26:0.9263271191)75:0.3868974989)51:0.3738584508,((env144051830:0.4203145580,((env139600241:0.9248210029,env140123504:0.3228260807)21:0.1212038431,(env135293100:0.2508585607,env136846524:0.3886109353)13:0.0411214504)20:0.0398909590)17:0.0570553428,((env136814635:0.5267914639,YSLV1_ORF28:0.7936621269)56:0.2879185264,(Eh_Guith428162484:0.2690018642,(Eh_Guith428173929:0.2166765911,(Eh_Guith428169541:0.1439946256,Eh_Guith428167288:0.1222801495)100:0.5026312802)92:0.3169126596)64:0.3435631900)9:0.0000469653)14:0.0860193782)14:0.0198079488)11:0.0973810691)21:0.3074390568,(env137500756:0.6412845650,(env142157681:0.9118205299,env141758703:0.3057704552)39:0.1346089763)28:0.1170786010)67:0.2568030790)86:0.2442731273)76:0.1864697777)100:0.9708262883);
