# Supplementary material for: Virophages, polintons, and transpovirons: a complex evolutionary network of diverse selfish genetic elements with different reproduction strategies
Source: Virol J. 2013 May 23;10:158. doi: 10.1186/1743-422X-10-158 (PMC3671162; doi:10.1186/1743-422X-10-158)
Supplement: Additional file 3 — Multiple sequence alignments and phylogenetic trees computed using TreeFinder and PhyML (Newic format). [file 1743-422X-10-158-S3.zip › trees_aln4trees_2013/POLB_plus.4tree]

>zf_Mavir326439151
LKKNDKVPYE---LLDQLKIKNIISGSYVESYIRITLKDGHSLTKRTRLQKQI---EGCRHYHNE-----PKLLIFWDGYYTTEGKIKCDEDIKEFYNMTTDFNLESNYNPFKFNIIQLAEIFLQFVPIEEEALILNKAMGGGVRAKKAFDYDINRFYPHLQLTSVPVSPTKIEPYGIYKCQIKTKKLF-----NRYNLYTYDLARETEIKLINDGWN-------LMYEGRLGKDY-KLYDIS----KGCVAKMAMNCLWGAISRRKFKLLYDT--LELKLRKLEYDVEKTKYDGGRFSVFLTAKGRYLNQIIQPKKYIYHTDGWISSEDLTSDEFGGVRD-EIIN---------------------
>Capow320170864
----------------------------------------------------------------------------------------------------------------MSSRGALMWEYEGA------------------------ELDMISAYFSIITKPTKRGFKIDFHFGIYRCLIS-----DSCWT-----WN---LWYTDIKAFELGLTILIHDGKFLYDGSVFGSFKDLFGFK----QNLDAKLMINGFIGALSMVDTVTKTH---EILKEEIHDVDDAKNVYTFARVKPFIYSQIRLMMRLIRPLKVVRHTDGIILSKEVAGNELGDFK---------KLYC--HAVIKGMPRVEW
>Ea_Dicfa328871352
ESLKEAIGLDRTALVPLNSSFIVVGNQGCYTRAKKEIRLKLKAHTVDK-KRDYKV-HGSPFEKK------PYQYLDIEYRLEVRRTLSCPNSYTKLRSGL-LKQYNYK----TGSITKAAYLFLENIYIEDEGEWISACSSGPLVSGPLYKYDVRKMYAAIMKYPIKRGFKMTQNPGIYKATVNGNKCF------------TNKNYTHDLGFAQLGLEFLIEENQALYDGKLFKSYIEVMKWIKNEDKIQMVKGLYQKLWGFMGKKVYKKRTKSQELYSTINDTNLQHNQHTW--ARIVPFIISRGRSVGNIMLPINIKRHTDGFYSVE--LFEKNGRQND------------DINISFEGFQNIHK
>Ea_Polpa281203225
VYADDLKLTPEQFKAELGKVELLPKPSIISGYIRLSLRNGHTLDSNRLSAKGISF-KEKPVAYFRDVTVKLINCFEDFDEKTMSPLIKCLDEMEEKYNSFRVADIKTKVNYYKYNVRQSATLLLKLIDVSEESYWIEQATMSAMISGPLYKYDYKAMYACIMKDPIKRGFKLQDNYGIYHASINQEERL------------KFNNYYTDLTRAELGLQIIINDNNVLWDPSIFGNLIEILNWINATDDVKEYKMMYAQLWGYLVRKRKQTIYPGDSMDNRNKSRSFGYEEGHITFARLKPFIIAKGRSISKNGLQENYIRHTDGFYSTKLNFTHSKGKSHI------------APDLKYEG-TEVII
>PRD1_POLB
MPRRSRKKVEYKIAAFDFKHDIPKFS-WGYNYQFIYWLDTIEPHIYAHNGGKFDF-LFMKYFRGKGRILIHRDSYADEKYREQKAIEYLKGDCVTLHK---MVSFAFG----MRTIGGTAMELKQH-PVRGFDEAMRPFYFGGRCADDIKVYDVNSMYPHAMRNRHPFSEFENEETYFIEWEGENN---GAVPR--KTGLDNQRGFHTEWRAGDTGIK-PNRIIRTIFTET-FGAFIDFFSKRKAGDLHNFYKLILNSSYGKFAQNPENYKECIEGGGG-------EVQEHIWYNVAVAASITGAARSLLRALAQERPLYDTDSIICRLVPLAYQLGAWDEGKIAIAGKKLYANCKIASKGAPRIGF
>a2_Fowad82007314
VLGHNICKFDELLLATELRCDFFMRVGRLFNFVRFMVRDTLFTGKLSKAAAAYALLKGCPYEAVNGGYEFPRYWEDSVIAYDIQALEYCMQDVRVTQKLATLYDYKFKFNIFLRTIPSNTHFWKQTAAPHPMFKYIRQALRGGRCPHPVYVFDICGMYASALTHPMPHGPLPFTHPCILKVEAYPPAEHPICSR-GRLVWTEALDVITDILTLNRGWAVALHDDMNIFPAKVCAEYVSNIAAKRDKNEMRISKMLSNALYGAFATNMDTTRIFETEDIGTVRHVTLNLAEAPYRATQIACFVLGWSRAFSEHGPDGQTLYDTDSLFVTSDPEPALYWACDDSEAIFLAPKLYGGSKIRSKGHQALIY
>a4_Turad82008215
IIGHNIQSFDEILLATQITVENFMRQGRIFNIIKSMVRDTFITHSLKEAAKAYNLIKGCPFKAINNSLSFPKYWSSEEYEYDIKEIDYCIKDVKITEELTTLLNFTIKFNIFKRTISSNSHIFRQHPAPSEMYSFIRQSVRGGRCPEKIFVYDICGMYASALTHPMPYGPIEEREPMVVMIDAIPPPEHPLCSQ-GKLCWTEILNIVTDIITLNRGWKVIIPHKLNTFPTNCCLEYVTNILAKVEKNPKRISKLLSNALYGSFATRESNDITFEQEKLKQIDSITTPLPSPLFRPTQLASFVLAWTRAMSEYSDESKSIYDTDSLFLTKDPKPSIVWAVEESKSIFLAPKLYAKTKLRAKGHTAITF
>a3_Humad3913535
IVGHNINGFDEIVLAAQVRITNFMRAGKIFNFLKVMVRDTFLTHSLRKAAQAYALVKGCAYKAVNGSYRFPEYWKDEEFEYDIQELDYCALDVLVTAELVKLQDYHIRFNIFQRTISSNSHIFRQVAAPSELYDYVRATIRGGRCPEPLYVYDICGMYASALTHPMPWGPLPERAPGIFTIDADPPELMPFCSK-GRLCWTEPLGVATDLITLNRGWQVIVPDELTTFPEKVAREYVQNIAAKKEKNQMRIAKLLSNALYGSFATKLDNKKIFSDEGIGTIKSSSFELSEQPYRPSHVASFVLAWTRAVSEYDEDGKSVYDTDSLFVTRDPNPDLTWLVEEAESVFLAPKLYASKNVRAKGHAELNY
>a3_Canad3913536
AVGHNITGFDEILLAAQVEICNFMRAGRLFNYIKFMVRDTFLTHSLKNAAKAYSLVKGCPYQAVNGSYQFPKYWKDEEYDYDIQQLDYCALDVQVTAQLVKLIEYIIKFNVFQRTISSNSHIFKQLTAPSEMYEYVRLSIRGGRCPEPVFVYDICGMYASALTHPFPAGPLPERAPGIFTIDADPPEEFPFCSK-GRLCWTEPLGIATDVITLNRGWKVLIPDTRTTFPEKLAREYVQNISAKKSKNQMRIAKLLSNALYGSFATKLDNKKTFSESNIGAVKSSSYELCCSPKRPSQIASFVLAWTRAVSEYENDGKSVYDTDSLFTTEDPSPELTWLVEESESVYLAPKLYAGKKLRAKGHTSLSY
>adenov_POLB
VVGHNICGFDEIVLAAQVKISNFMRNGKIFNFVKFMVRDTFLTHSLKNAASAYELVKGCPYEAVNGSYQFPRYWKDAEYAYDIQQLEYCAQDVLVTSELVKLQNYQIQFNIFQRTISSNSHIFKQLNAPSEMYDYVRQSIRGGRCPQPIYVYDICGMYASALTHPFPAGPLPERAPGIFTVDADPPELFPFCSK-GRLCWTEPLGVATDMITLNRGWKVILPDERTTFPERVAKEYVQNIAAKKNKNQMRIAKLLSNALYGSFATKLDNKKIFSESEIGTVKSSSFELSEDAFRASHIASFVLAWTRVVAEYSDDGKSVYDTDSLFVTEDPSPSITWLVEESESVFLAPKLYAGKKLRAKGHTTLSY
>a1_Oviad81993031
VVGHNICGFDEIILASHVKLTSFMRAGKLFNLIKFMVRDTFLTHSLRDAATAYQLVKGCPYRAINGEYEYPKYWNSEEYPYNLEEKEYCIDDVIVTAQLVKLIEYECTFNIFQRTISSNTQLFKQFRAPSKMYDFVRMSLRGGRCPEAIYVYDICGMYASALTHPLPYGTLAEAQPMIVVADCEPPLDYPLCSK-GKLCWSETLNVLTDLITLNRGWKCIISSEMYAWSDKLCQKYVKNIMAKKSNNKQRISKLLSNALYGSFATRIDKKKVFAEEKLGSITSYTTILPENPFRPTQIASFVLAWTRAMSEYGEDGKSIYDTDSLFLTKDEKPCLTWLVEESETCILAPKLYAGEKLRAKGHKNLNY
>a1_Ducad81983954
IVGHNISGFDEIVLASHINITNFLRAGKLFNFVKFMVRDTYLTHSLRNAATAYQLIKGCPYEAVNGNYEYPKYWNNDEYIYDIKELIYCIADVKVTSQLTKLIEYSCNFHIFQRTISSNTHLFKQLPAPSKMYDHIRKSVRGGRCPGPIYVYDICGMYASALTHPMPFGTEPTASPMIVYADCYPPLEHPLCSK-GRLCWTEPLGVVTDLITLNRGWKCILSEQLYAWPEKITKEYVSNIAAKKDKNMQRISKLLSNALYGSFATRLDNKKVFAEKGIGKITAQTTILPNDKFRPTQIASFVLAWTRATSEFEDDGKVVYDTDSLFLTHDPHPNLTWLVEESESVYLAPKLYGSAKLRAKGHKDINY
>POLB-1_TVp
IIGFNSGKFDLNLILRDLKIKMLGSSQFKIITYELRFIDIRYIGTLDQFTQDFGNKKSFPYQFITEELY-FDSFYSSDYNKNREYIHYCNKDVEIMIDPIKIEEF-YKIDMLHNSLSSNAMRYALYQINLEAYHILRNGITGGLSVTHFVGVDFNSLYPSSFSSHMPGRNGICDTLFVAEVKGHIDEKYNFLPIDEKTIGSHNQQFSSLWYLIRFHFI-IDDIQSILFTKT-FNEFANFMNERLEGNKKSFCKISLNGSYGYDAMNTQNYAKKI---AARCMSNKFNIGEDVLDCLQEAFFTLDNAKYYLVFMYKMHFIEDTDSSYWAAKPKKNKAEEKAEGNMVALCPKCYTKKAQKMKGVNKLTP
>POLB-1_EIp
VLGWNSEKFDTRFIINHLNINLGSNSCKMTISINIQFKDAMYVPSLDEASKSYGKEKGFPYQQLKEQLL-FEDFFNSDYEDNFQYKYYNIQDTAIMFPIINLIDYQDQ-DMLHSSLASLASKYLKYAIQIKVIDLVRKGITGGLSVTHFVCVDFNSLYPSCFSSNMPGSKMMDLKLFIAEVKGRIPNEKNFLPIDETVIGTKDKMFSSLWFLIEFGFE-IEDIKSFVFTKD-FSKFVNKMNTRLNHDKRDFNKIQLNSSYGQDGMRTDNFNKKI---KAFNKSVYHDISESTEIPVQCALFTLDNAKYYLNFMNKLHYVEDTDSMYFASKPKETDQERIKEGNIIALGSKCYTKPSLKIKGVNKICS
>POLB-1_SM
VVFHNLRGYDLHHILKYGKISIPVSEKFLLSSLTVKFIDSCFINSLSNAVKTLTTIKGFPYNFATETTYWETE---AEYSNSLDYMVYLKLDVFLLADFFQFRSSANRLEPLNFGIPGMSWSALMLPLTDEMYNFFEGGIRGGLTVTELLYIDINNLYGWALSQPLPYGFEVDTLAVTFEVDLEIPHDKPVAAKVEKLMLTYPKNVLHLLQLFS--LQIITHVHRAIYNQSIFKKYIDNTQLRQSTNDDKYYKLLNNSLYGKTVENLKKRIN----RALICSKPTFKIDNDVLDPSYIGQTVLDLSKLMYQYLELKNIVADTDSFFLEKSRNDSVIGKFKEYEWVFLRPKCYSEVSIKAKGIGTLKH
>POLB-2_SM
VIFHNLRGYDLHHILKYGGLNIPTTEKFILIDVSVRFIDSYFVSSLDNAVKTLSNIKGFPYNFAKETTFWPTE---SQYKNTLDYMIYLKLDVFLLADFFQFRSSANGLDPLNFGIPGMSWSALMLPLTDEMYNFYEGGIRGGITVTELLYIDINNLYGWALSQ-LPFGFSVNNSGYTMEVDLEIPHEFPVAPKVEKLMLTYPKNVIHLLKMFSLG--VVVKIHRAIFKQKIFKEYIDNTCLRDATNNDKYFKLLNNSLYGKSVENLKKRMN----RFMVSSKPSFKIDDDALDPSYIGQTVLDLSKLMYQYLELKDIVADTDSFFLEKSRKDSVIGKFKEYEWVFLRPKCYSETSNKAKGIGTIKH
>POLB-1_DYp
VVFHNLSKYDIHLFITELDLSIPCKELYILTKYKIRYIDSVFLNSLDKLSSYMEDQKGFPYDYLDNDTQLPDSFYNDNFKRTIDYKLYLESDVLILADVFNFRKCKYKLDPINYTAPSISWAMLKTNISDDMYNFLKRAIRGGLTCNFLSYIDANNLYGWAMSQPLPLSFQLKEDGYMLEVDLEYPHDLPFCPNQRKLIADTNKEIIHQLQLCEHG---IVKVHRVLFTQC-LKPYIDNTQQRLAENDEKFFKLMNNAVYGKTMENVAKRRQALHYQSFRIARNDFSFGSDISDPIYIGVTVLELSKWMYELLIKPKIIYDTDSFILSEIQANKEPGKMKEMSFAGLKAKAYSPEIKKIKGVIKLNH
>POLB-2_TCp_gi270012658
IVFHNLTNYDSHLFIKELEINLGKKEKYIFSCLHLRFIDSFFLASLEKLAAALDDLKGFPYSFIDDLTELPIDFYDDDYTQTLEYDLYLKSDILLLADVFNFRNCKYELDPAHYTAPSLSWAMLKTKLTDDMLHFFKKGIRGGVSCSYILYLDATNLYGWAMSE-LPLGFTLQDNGYVLEVDISYPHNSPFLPNCAKLIPNCAKNIIHNLKQAQNGLE-LTKIHRVLFNQS-LKPYIDNTKLRQTKNKEKLFKLMNNSVYGK-TMENVDNRVIKHWKKAEIAKPQFNFTENIMDPIYVGFSILEISKTMYDFLKVYQLLYDTDSLILEYIPKVSIIGKMKEILLYGTGAKAY-NDIKKAKGVDKLTL
>POLB-3_TCp
VFCHNLTNYDSHLFIKALIINIAQKEKYIFSLITLRFVDSFFLSSLDKLSQTLTSLKGFPYSYLDDDTSLPQQFYDHDYEKTLDYDIYLKSDVLLLTDIFNFRKCKYELDPAHYTAPSLGWAMLKTKLTDDMVHFFRKSIRGGLCCSFIMYLDATNLYGAAMSE-LPYSFREPNNGYIFEVDLEYPHNLPFCPKTEKLCATNNKHVLHNLRQAQGG--LLINIHRVLFNQP-LKTYIDNTEMRKSKNAEKVFKLMNNSVFGK-TMESIDKRVVKSWNKAEIARPNFNFTPNILNPLYVGFTILDISKTMYDFIKLYTLLYDTDSLVIEFIPVSSVIGKMKEIEFLGTGAKAYCGESKKAKGITSLHK
>Nasvi345491908
VVFHNLSGYDAHLFIKEIRIYLPQKERYIFTEINLRFIDSFFMPSLDKLSSYLTELKGFPYDYVSNEVNLPEDFFSEDYRQTLQYDLYLKTDVILLAEVFNFRSCQYGLDPAHYTTPGLSWAMLKTRLTDDMLMFVERGIRGGISCKYLVYYDANNLYGWAMTE-LPSGFKVDLPGYILEVDLEYPHGAPFCAHQKKLMTTYDKNVIHALKQAAHGLR-LKKIHRALFEQK-LKPYIDNSDMRNAKNEEKLFKLFNNAVYGK-TMENERKHVVKKW-RAEIAKPTFNFDEYVMKPIYIGLSVLDLSKTIYRYMLEAKLLYDTDSLVYESPRVKKIVGLMKELEFVGLRSKMYAQKIKKAKGVKAIEF
>POLB-1_CBp_gi268581189
VFFHNLKGYDSHLIISDDEIKISAIEKFIFSFYEIRFLDSLFMPSLDYLSGNLEDLKGYPYDFMDSNTELPEDFYNESYQQTLDYRTYMINDVLLLADVFTFRNSKYKLDPCWYTSPGLAWAMLYTKIKDEMYNLIEKGIRGGMCAKYLLYLDANNLYGWAMSQ-LPYDFEIAASGCILEVDLDYPHDKPFCSNTNKLINDSPKNVIHNLLQAQQG---VLKIHRVVFKEN-LASYIENTNLRKAKNEEKFFKLMNNSVFGK-TMENVRHRVV---KMVMAGSNNFQVNNNVMDPIYVGMSILDLSKYMYEVMLPYRLCYDTDSYIYEKSIEKKVIGKFKEMEIVAFRPKQYAGSQKKNKGIKKMTF
>Nemve156398391
VLFHNLSGYDSHLFVKNLKINIPNEEKYIFTVRDIRFIDSFFMSSLDSLVKNLPRLKGFPYDWFCDAIQLPEAFYSEDYKSTMDYDLYLESDVLLLADVFNFRDCEYGLDPAWYTAPGLAWAALKTELTDDMLLMFEEGIRGGVSIKYITYLDANNLYGWAMSKPLPTHFRMDQKPCVVEVDMAYPHDSPLAPSVGKLIPNNDKKVVHTLKLYSLGLK-VTKVHRGIFEEG-LKTYIDNTSLRKATNDEKFFKLMNNSVFGK-TMENIRNRVI---REARISKPNYHFCENIMNPVYLGMCILDLSKNMYDYVKPYKLLFDTDSLMYEESGLKKIIGMFKEIEFVGLRAKLYSGGAKKCKGVKKIGF
>Hydma221129478
VLFHNLSGYDSHLYLRFL--------------------DSFFMASLDSLTKNLSKLKGYPYEWVDNETQLPESFYSEDYNETFDYNLYNESDVLLLADVFNFRDCNYKLDPAWYTAPGLAWAALKTKLSDDMILMIKEGIRGGIKT----YLDANNLYGWAMSKPLPTHF-----YCILEVDLEYPHDVPLAPRVDKLIPNNHKNIIHNLKLYRLGMR-IIKIHRGIFEEA-LSKYIKNTDLRKATNDEKFFKLMNNSVFGKTMENIENRVD----RRAISSKPNYSFDENIMNPIYLGMCILDLSKTMYEYIKNYKLLYDTDSLIYEEVGVKKVLGMFKEIEFIELRSKLYSEEKKRCKGVKNITH
>f2_Strph20137778
IFFHNL-KFDGSFLLSFFECTFINMGVWYITFFTLTFRDSLILNSIATMAGLFKMIKGTPLLKHK---------------EVIPEIDYIHVDVAILARGI-FAMYEFT-----KTSASEALEFKRFDILDKVDDFCRKHIVGAGRPQLIDIYDINSMYPATMLQALPIGPKYGKEYYIYHIKADF-DLKPTIQKIGVRTSDNEVDYLTDLDLFKH-YDAIMYVE-TLFQTSLFDDYITYRYKKNAQSPEKKAKIMLNSLYGKFGAKIISVKKAYDDKFDDEVQPVY---------APVALFVTSIARHIISNAQEYNFLYDTDSLHLFSLDIPSEFGKWAEAKAKYLRSKLYITHDVKGAGMKEITF
>f2_Bacph75091875
IYFHNL-KFDGSFILPWWEFTTISMGQWYVDINHVVFYDSLKLPKVEQIAKGFGLVKGIDYKKYR-----P---------YVMDNIEYLKHDLLIVALA--LRSFNFT-----STVGSDALTYKELKVLSKVNSEIRKAYKGGFTVGGM-VFDVNSMYPAMMKNLLPYGPVFGEKYPLYIQQVRCFELKPCIQKNEYLSTSDEYDYVTDWELIKH-YDIEEEFIGGFFKGIFFDEYIDFMEIKPDSSAQSQAKLMLNSLYGKFATNPDITGKPYDENFGEERDPVY---------TPMGCFITAYAREILSNAQKYRFIYDTDSIHVELDVIPKKLGYWDEFRARYVRQKTYFVKKIACAGMKEIRF
>f2_Bacph118848
LYFHNL-KFDGAFIVNWLTYNIISMGQWYIDFLHTVIYDSLKLPPVKKIAKDFQLLKGIDYHTER---------------HEIPEYEYIKNDIEIIARALIFKQL-------DRTAGSDSLGFKDLKKLSPMDKEIRKAYRGGFTLEGM-VFDVNSLYPSQMYSPLPYGPIFGKKYPLYIQRIRFEELKPTIQKNEYLKNSVEPEYLTDLELIEH-YELNVEYIDGFFRETLFKDFIDWTYVKTHEEGKKLAKLMLNSLYGKFASNPDVTGKPYKDDFGDYKDPVY---------TPMGVFITAWARFTITAAQAYRIIYDTDSIHLTTDIVPKKLGYWAEFRAKYLRQKTYITKSVKCAGMKKVTF
>f2_Bacph58177344
LYFHNL-KFAGAFIINWLTYNIISMGQWYIDLIHTVIYDSLKLPPVKKIAKDFKLVKGIDYHKER---------------YKIPEYAYIKNDIQIIAEALIFKQL-------DRTAGSDSLGFKDIKTLSGLDKEVRYAYRGGFTLEGM-VFDVNSLYPAQMYSLLPYGPIFGKWYPLHIQHIRCEELKPTIQKNEYLKSSGEIDWLSDLELMEH-YDLNVEYISGLFKATLFKDFIDWTYIKTTSEGIKLAKLMLNSLYGKFASNPDVTGKPYKENFGETKDPVY---------TPMGVFITAWARYTITAAQAYRIIYDTDSIHLTTDIVPKKLGYWAEFRAKYLRQKTYIIKSVKCAGMKKVTF
>f2_Bacph118851
LYFHNL-KFDGAFIINWLTYNIISMGQWYIDLIHTVIYDSLKLPPVKKIAKDFKLVKGIDYHKER---------------YEIPDYAYIKNDIQIIAEALIFKQL-------DRTAGSDDLGFKDIKTLSGLDKEVRYAYRGGFTLEGM-VFDVNSLYPAQMYSLLPYGPIFGKWYPLHIQHIRCEELKPTIQKNEYLKSSGEIDWVSDLELMEH-YDLNVEYISGLFKATLFKDFIDWTHIKTTSEGIKLAKLMLNSLYGKFASNPDVTGKPYKENFGETKDPVY---------TPMGVFITAWARYTITAAQAFRIIYDTDSIHLTTDIVPKKLGYWAEFRAKYLRQKTYIIKSVKCAGMKKVTF
>El_Klula118830
LYAWYGSGYDYQHVLPYMCIKKYIKNNMIYGYAIIYLKDPYFILSLDKASKAFNVIKGFPHSIIHEDLNWVQKRMIIYYINTIENIEYCKVDVLAMEKVWKFKKLKLNTVSVKTTLSQLSMIMESLVVPTEEYSKIRNAIYGGRVSENIVYADVVSLYPSAMKLKHSYGPKVYIEHGIYRVTLLNKDQENFVPRNRKLTWEFKIEWYHDLIIASEGFDI--YCHEGFYPEDIFNDFIDLYSMKEEQPCIRVAKIALNGGYGKFVQKPIDKEIIVQENIGKVKRPLFNENYDIKISTQCGISILSASRYLYKLCKQEDIIYDTDSIFVKKKSKGSELGQLDTIKMYIGGAKMYALIKLHCKGVNYLSL
>El_Lackl74627258
LYAWFGSGYDYQHVLPYFCIKKYIKNNMIYSFSKIILKDPFFILSLDKAAKAFNVIKGFPHSLIKPDLQWIQRKIIIKIESTIEKIEYCSIDVIAMKQVWKFKKVELQSISEKTTLSQLSMIMEALIVPTEEYQFIRNSIYGGRVAEEIVYADVVSLYPSAMKLEHSYGPSVSINHGIYDVTLIHKNSKEFVPRDKKLIWSKEHGYHTDLLIAQEGFE-II-CHSGIYPNGIFNNFIDLYTLKKEQPCIRVAKIALNGGYGKFVQKPIDKEVIVSQNIGKVKKPKFNEDYDIRISTQCGVSILSASRYLYNLCKKEEIIYDTDSIFVRNKNTGKNLGELDTIYMLIGGPKMYAIIKLHCKGVTFLSI
>El_Klula1352308
LIAHNGGGYDFHYILSSMAIKILINNSFIFNHVKFSVKDSYFLLSLANASKAFLNEKTFPHHDLKDDLYWSNTEINITSNKTLEWKDYCRNDVLVLSKVWEFKNVDFNELVDQTTLAGLSYLFQAMVHPNEDYFNMREALIGGRCSKDVLCLDVKSLYPASMAFDQPYGFKVSRDLGIYYVRVTPNNNKNFFPRHNKITYNESTIWYTDIDIGSEGHNIYIPFDSGYWSKGIFEKYIDLYKLKKQNNKKRVIKIIMNSLWGKFAQKWVNFEYIKSEDEEAIWDTDFLIKES--SPIQNGVFTLSWARYMKSAGAKGECIYDTDSIFVHEVPIGSEVGQLEEFKLLCAGKKQYMIKKKRFKGISNIIP
>El_Debha74626904
LIAHNGGAYDFHYILSSMDIKILINNNFIFSHITFNIKDSYFLLSLANAAKAFLSHKTFPHHDVRADLEWRDNIIDISSNKKLDWREYCCNDVIVLAKVWEFKIVEFSKVVDQSTLAGMSFLFESLIHPKEDYMNMKDSLIGGRCSENILCLDVKSLYPAAMAFDQPYGFRVQRELGIYYVRVIPHKINNFFPRNNKITYNSTQNWYTDIDIGSEGHDIYIPFDEGYWINGIFQQYIDLYKLKEEGNKKRVIKIIMNSLWGKFAQKWIDTNYIKAESDEAIWDTEYLHKES--SPIQNGVFTLSWARHMKLTRPDE-CIYDTDSIFVREIPVGTDVGQLEEFKLLCAGKKQYMIGKKRFKGVAAIKP
>1_Caeel379657271
IVAHNGGSYDHVMLLAELSQDKMLNGMKISAKRKLYFRDSLYLQGLAKMPGAFGLEKGFPHLYNHQNYDLPEYYAPEFEEFKLDELKYCRSDVRILVLTLRFIKCNFNNPLVNSTLASYVMVLKNYRLKNEMKKFIRDGLFGGRTVFSLQYYDFVSMYPYLNAGPYPTGPTIDNHRGLVKCDVLPPSARGILPRHKKLMFPRYIGWTTEVKKASKGYR-VLKYHAIMWDDKFLADYIKLLAIKVKPNKLRLAKIFLNSAWGKFAQNPMKTETLIDGLFD--VKYEPAFGSNIRFNLAIAAITTSAGRLLLEAMEKGNLIYDTDSLIFKIGDMGTQLGALTELEVVCMTPKVYSLDTVKAKGMAQINH
>1_Caere308470751
AVAHNASGYDGQFILENLKASKLVDGTKLFM-NGVKLLDSIYLSSLSSLGKTFNV-KGFPVLFIKKNYTLPHHYAMQLSAFNFEEFKYCYNDVYILATSMLFERFKTNVCLLESTAASAAAVFRRHRPVKEMAAFFERALTGGRTVKTLRYADVVSLYPTVMKHPFPIGPEVKNDRWFLSCKVLPPHLKPVLPKNGKLLFGRSFGFTTELQKASLGYEIEVHVKTGVYENVLFTSYINMMEEKFSKNPKRVAKLMLNSLWGKFAQRVDRETTIVDPAID--TTLVIDVND-IYTAMQLAALTTSYARLLYRFMELGNIMYDTDSIIYAPRGEGPYLGQLTEMEFVTLGPKTYCLKVRKAKGIKNMSF
>1_Danre27802860
WVAHNASGFDNFILLEYFGIPKITRGCRLFM-YKQRFLDSYFMPRLSKTPEAFQLDKGFPHVFNRAENDYPHFYGYDFDTFDFKEAKYGKNDVVLLRKACKYRHFLTDLDPFTFTLAGCCMVYKSFIMYGGVMDFMRDALFGGRVAEKVFYRDITSLYPFVQSTSYPVGPKIKDNFGFIKAEVIPPGLFPVLPRGGRLMFPRALGWVSELSKAERGYV-VSEVYEVWFSQSLFSDYVKFLQFKITFNARRINKQILNSLWGRFSLKSQLPSSLIDPEHA--KGHDIYLSDSVYDNVFLGAFTTCYGRLLYDLLEKGRVLYDTDSVIYTRDPPGPYLGELTEIIFASSGPKSYGGKCMKAKGISQIRL
>1_Xentr301606879
FIAHNAGRYDSYFIVQEL-LQQIIQGGKLC-TLKMRFIDSLFLPKLSKLPEAMGF-KGFPHFFNTQNQNMPKFYGTEFMEFNFKEKAYCKQDVEVLRKACCYRDIATKIDPFQLTLASVCMMYRFFKLQERLKEFIRDALYGGRTAENINYYDFTSLYPFVNKTTYPVGPKIENYFGLAKVKVYPPDLFPVLPKNKKLMFPRSLGWTTELEVAEKGYRIQIE---IWFDNSLFTQYINHLRDKIAVNPKRISKLFLNSLWGKFGQRSNLPHTIVDPDLL--PYYELEINDEVWNNIFIACFTTAYARLLYKLLDRQRCLYDTDSVIFVKNPPGDYLGELTEIEFVSAGPKTYGGKTLKVKGITQINF
>1_Strpu72077346
FIAHNFKSYDGIFIQEFLIIPLILGGKIMMT-NGIRFIDSLFLPPLSALPATFGIEKGFPHFFNIANMDMPKYYYPEFLGFIMEEHAYCVSDVDILRRCCQFRTFETKVDPLKCTIAAACHVFRRYKQHITIPQHIRQAFYGGRTAERIKYVDFTSLYPSINKYSYPLGPRIDNDYGLIRCKVLPPNLFPVLPKNGKLMFPRMLSWVSELEKAEKGYIVEISVWHFLRSRDLFTGFVNFLKIKIVKNKLRLAKLMLNSFWGRFGMRNNLPETIIDPQLDEVNDLNFNVERTDFKNVVIAAFTTAQARMLYDVLDRGRVLYDTDSILYIRCPPGDYLGELTEISFVSGGPKNYAGETCKVKGISQINF
>POLB-1_TCp_gi270006168
AIAHNMKGFDGCFILQYVRWKEVITGTKLTI-KSITFLDSLFIQPLSKFPEAFKFEKGFPHFFNTDNFNIPHYYGCDFLEFNLDELKYCILDVNILRKGCKFREFKNNVDPFESTIASACNVFRRFEKLGDLNRFVRDCFFGGRTVEKIKYYDVCSLYPFINKYKYPIGPKIVGCEGVIKCIVMPPHLYPVLPRKGKLTFPRQFGYVAELRKAELGYVILLEAWEVVYNKTLFTDYVNFLKMKISENSMRISKIMLNSFWGKFGQRENPQKTIIDARLN--HSRITNVNNDAWTNVIIAAYTTAGARLLYKYLEKDRVLYDTDSVIFTKQPEGNFLGDLTXIEFVSGGPKNYAFKVCKVKGIEKLNX
>1_Nasvi345496918
CIAHNSKSFDAQFILKYFNITKVKNGTSILM-EGLKFVDSLYFHKLSDLPKAFGFDKGFPHLFNKKEYNIPKFFSPKFQEFKFTELKYCKTDVDILRKACAFRKFEGGTCPFEATIASACSVFRKFAKAGDIKRYIRDAFYGGRTNETIDYVDICSLYPYICKTKFPIGPDFGDREGLVKCRILPPDLFPVLPRHKRLMFPKELGWVSELKKASLGYKIAIEIWQVKYNPKLFVDYINFLKLKIAKNPLRLAKLCLNSFWDKFGQRENMGVTIIDQVIS--SDRTLNVNQEIWVNVSIAAYTTAQARLLYSYLEKGRVLYDTDSCIYLKKVPGCFLGDMTEISFVTAGPKFYSTHVCKVKGINSINH
>Bam35c_POLB
PVFEKYKAYDCHVYIHNLTFNSLFNGNIVFT-SHIILHDSFLLPSLENLCRDFDLEMDVDYMEENNVKNRLGNFFT----VDKDPLEYMEYDCRSLYKILIVIGSLVE--QFNCTTASLAKVYKEYYQIGGLEAFIRKGYYGGRTVENGYHYDKNSLYPYVMKMEMPVGPNLNEEAGFIHAKVHVPDMYPILPKTGKLIFPGKIGWTFELALAAEG--CIEKIESGVFEKAVFREFISFEEIKNTSKGKRFSKLMQNALYGKFAMQRERIMYDI--SLEGVSEIIYNM-EFDYYQPHISAYITSIARILFKYAHEG-ILYDTDSCATTKKMVDKEYGKWKEVEGLYFQPKMYAYEVLRMKGVEELDY
>E7_Porpu75220374
AYFHNLSGFDGIYLIPLLITITIWGAKYILILHILSLRDSLLLPSLNDLGKSFIN-LDNPIFTLE---------------ISKKNIKYLTNDIEMLRDIISFENVEYNMICHNNTSTSLSYIFKKYHVPKYYDKFIRKAYYGGRCVNKIFHYDFNSHYPSSMLN-IPTKSGKPQEFTIYDVVVNIGKQYPSIPRDNTLKFPGTFTVTGELKYSDNKYA-IVKIYKSLLKDNLYLENTYTCSRKRCKIDSELYKLNMNSLYGRFAMKNESTENFV---ILNIESEEFNFGEKESEASYVPTYVTSYARILHEGVLDGNVYYDTDSIVTNR-MESNALGGLKAYKAYFIAPKLYGSLKLRGKGISRLSW
>El_Pickl74626661
FYCHNLSGFDSVYIMSALDITKIIREAKVKMYSQMVMLDSLVLNSLRKTSPLFEL-KGLPYDWVS------NTNYMDVKEMNTMAKTYTDTDVRLLTMIMKFKNMSARVDLTKCTISKLALMYSNCKMSSMDDTFMRKALFGGYNVDEAYYYDVNSFYPAVAVKRYPTTGFMYPLTGVLHCEVETPNLVGVLPKNKGVMYPGHFGWTTELDYASLGYKIVYK---GMFNSEPYKKYMDFYSRKSNAKGYRLYKSTLNNLLGRFSLAPMNYKDMMTFKLITLEMKDFKVEKETDDSVIMTTFVNAYARILLKNLTDGKVYYDTDSIVVNPDTVSTELGKFKEIKGYFMAGKLY-DGKVVNKG-NSLSE
>E9_Betvu75220780
VYFHNFSRFDGILILRHLEYERPLRNGRLEVFMLFRFRDSLLLPSLDYLSSNLC-EKGFDHSSMN---------------KKKDVIEYMKQDIRLLGGVMKAQDYNFEVDLVDWTVASQALIFRMFFIPNNEDTFIRRGYYGGHAATNLYYYDVNSLYPFIMKEPMPSGPVANLMYGFIEAYVECPSIVPFLPHDPTLLFPGEWGYYTELKYASLGYTVPIK---GYFQKEPFKDYVGLFERREDGNEMSLYKLVMNSLYGRFGIHPKSTKTIGEYRSDGLGNDKYLTNMDDWNAIQLAAAITACARIMYKSREDY---Y-TDSVVLGPEVVSSIIGKFKEIKGFFLAPKSYYKGVIKYKGAKEVDA
>E9_Zeama118887
VYFHNLSQFDGIMILSFLCHIPIMNDCIYIKVLVLTFMDSYLLKKLADLADSFC-EKGFDHQNVT----LP----------SIEDLTYLKQDILITAAVMRAKAIEYGIDILKVTISALALIFRRYNIPDNEAQFIREGYYGGHTVENLYYYDVNSLYPSSMLD-MPIGTRVDLKFGFIRAFIICPHIKPLLPKDGTIIFPGRFGYFSELKYASLGYKVPI----GYFDREPFKRFVYIYSKRAKGEKLDIYKITMNSLYGRFGISPESTTTIVTEEANDVQSYELDVTRSLLYAVQISAAVTGYARIMHPSRDDY---YDTDSVVVEEEEVPTALGKFKEVYGIFLAPKSYMDQIIKFKGAKDADE
>El_Pleos74638983
YYAHNLSDFDGMFVLKSLKIKLSKDGTIILEIIKITLLDSLLLPSLRDLGKVFSLNKGFPHDFIQKALEVPKYFDNEDYVWDCKELKYLNGDIDTLYSVMTFGEIDFNINITRITYSGLAFIYTSYKLTTKIDNYIRNAYYGGIVSKPLFKYDFKSHYPNQMRNPMPGGPISETDFGFVRAEVTAPELRAILPKNGELITFGTVGWFSELKNATYGYKIVKD---CLFEKYLFDDFVNFYNLKMNKDDSRIYKLILNSLSGRWGLRDLNTEMVIDLNTVDFESNRLLHGDPDFKAVQLSAAISAYGRIMSK-VKNSNLYFDTDSFILEPSSMGKKLGQAEEIEAFFHCKKSYLNEIIKMKGINLLNY
>El_Agrae74627823
VYLHNFAKFDGYFLVKYLFIDIIIKGRIILKYYSITFKDSYLLPSLRKLCKSFNT-KDFPYLLDD--INVPKYFCNEEYSWNFEEIKYCNLDCISLYEILKFNTVNFELNINKYTLPSLSFLFKTYNMLSSIATNIRKSYTGGSVMSKIFIYDINSLYPFSMKSKFPIGPTFGDRFGFFYCKIITPYLEPILQHGIRTLAPGSWDLFSEMYNAKYGYKFIL----GYFESNIFSEIISLYKMRYQKSDMNIAKILMNSLYGRFGMDDNFTFSIM---YFEDRNNSIDLNNNVTDNIAIASAITAYSRIMSKFKNNNKLFYDTDSVYISEELVNTELGKMKECDAVFLAPKVYG-------------Y
>El_Ascim118847
--VHNLAHFDSVFILDTLGKIIIMDDKIMLKFYSISFLDSLMLPSLDNLSKAFNI-KSFPLKFTNTPFNVPEYFYNDDYKWDFKEKNYCEIDCLALHDILLFAKINFSVDITRYSLSSITFIFRTFKITCKLHYILKQAYTGGYCVKNIHSYDINSLYPSAMAKDMPTGPLIGDKFGFVFAEVTAPDLKPIIQRGVRTVAPGTFGYLLELINAKYGYTFISE---AYFERNIFKEYIHLYTIKYTPDDMYIAKLLMNSLYGRFGMDPITIKYVLPEELSSEATTLPGFKENGFNSVPISAAIAAYSRMMSEYLIKANLYADTDGIKVDEKYVDKELGLMKEFEAVFVAPKVYGKVIVKVKG-KEIQY
>El_Neuin461963
VYTHNFSYFDGIFIIDILGEVPFMNGKILLTFYTLYFMDSLILPSLDKLSNFFNNVKLFPHSFLDNTIPKCYKYFPEQYNWDLKEIKYCEIDTIALYQVLSFQRIEFMIDCTKYTIPSLAFIFRKYVIPNKLHNIIKLSYFGGICLVNIKSYDVNSLYPFAMKYKMPSGPKVGTNFGFYNVKVKTPNLDPFLPRGTRTAFPGQWGYFSEILNAKHGYEFFIE---GYFEESMFDEYIDLYNIKSPKESWYISKLLMNSLYGRFGLNPEGEEIIT---EGDIATKEYTLSSGIANSVPISSAIAAYSRIMSHFLTKSNIYYDTDGIKVDDDEVSKELGKMKEFEYTSLGPKVYGLILVKLRG-SSLPY
>El_Clapu118857
FYAHNLGKFDAVFLLKELEFPPLTNSDILLTTRKVTIMDSFLLPSLRDLCKDYNI-KSFPYLFSVDSHLTPNYYLDAEYKWDFDELEYLNLDLISLHQVLKVNKIFFDIEFTSCTVSSLANIFLSFAVKDDLFNDIHEAYYGGRVVKSYYYYDVNSLYPFASIN-IPGLCTYVVNFGFFYCKIKSPNLYGLLPRETSLIFPGAWGYFSELKFAAHGYEVIIK---GYFDRSVFNEFVQVYKVKNPNNVEKIAKLILNSLIGRFGMNINKIKTLVKHLVSTLGSGMFDPGDKEFNSITTAAAVLSYARIMAQFILENTLYYDTDSIVTDKEMVQTEIGKLKEIQGYFIADKTYAGEIKRAKGVSSLTL
>El_Podan2494190
YFTHNLGGYDIIFILHALKGITIVDDKKIVKKNKITFIDSYILPKLDNLAKSFGTIKGFPYEFVKNTLNTPEYYKIELYVWDLKQLHYLERDLLSLLEIITYNHVKYNVQLTESTIARLALIYLKYLVLNSLFTSIKAAYYGGVAVKNLRYYDVNSLYPFVAKN-MPGHCKISKLFGFFYCKVTTNNQYGLLPH-QGLIMPGQWGYFSELKFAVNGYNIVIK---GYFNKDLFSSYVDLYKIKANSEGEKITKFLLNSLLGRFGMSIFKLKTIVKAKTINKAISDTVYNKEKVDAVSISAAVTAYARIMAQDILKGNLYYDTDSIVTDDDNLGSELGQFKELEGFFISAKTYCKDVIKAKGVKTLDV
>El_Morco74625637
IYVHNLTKFDAYFILKIIKDRILQDMTLKFEKKRMVLKDSYLLPSLKRLGTNFNTIKGFPYDFVNNRLEIPQYFKNTEYNRDLKEIKYLEQDIKTLCEVLKFSDIERE-NITKCSLSGLAYIFKTYSMVK-VAHEIWEAYYGGRCVIKTKSYDCNSIYPYCMLK-MPVELFVIIIFRYVYAKIKTINTKPFIPRETGLLFPGSWDYFSELKYAKSGYQVVIH---SYYEAVIFKDYVEYYGLNLEQVLEETAKLLLNGLYGRFGMNPHTTQAIVDVIIGYVTYTPKAIVENTFESVQISIRITAYARIMAEHVTQQKVFMDTDCIWMNSPGFGTEIGKFKEAEAYFPALKFYYGNVKKSKGISSLTK
>El_Neucr461962
VYCHNFSKFDINFIIKILVVEIISDLDILIKYHTITIADSCLLPSLDKLAKDHNI-KGFPYKFVNDNLELPEYYIDFEWTWSMKEIIYLEKDIKALYQLMEMSNTSFRINITRVTASALAFVYRTFPLPKRLERAVRAAYFGGRNINNIFSFDFNSLYPTAMMMPMPVGPVTCKNFGFVRAKIITPAINPVLPRVQKLIFPGEWGYFSELKLAEYGYKIVLE---SYFEKDPFKEYIEFASIKDNTKGKKMAKLLLNTLYGRTGMNDSAAEIMLTTNITNIHEFEVDVRYDCVISTSIAAATASWSRIMYKHIINA---YDTDSIFVEPSAFGEGCGKFKEIRAIFISGKLYLGKEIKCKGITTLDI
>ALM_ORF05
LKKNDKVPVS---KLYKLKIKNIISGDVEMGYAYLKLEKGHSTNKCSKFFKEI---VSDRSERYQ-----P--------H-----VLQSDKPLQTTYEEIKQYDLQSKFNPYNFSIPQMAYIFYKFVPIEHEALWITRANNGGFRAKKGYSYDINRFYPSLQSQNIPINPEQLEPIGVYRVDIE-QQFF-----NKFNLYTYSIQRE-KITLIDGCFN-------SMYKGNLTKDY-QLYELS----K-VLAKLIMNSVWGSVCEKTKKILQDN--ISVNIQRFNNFYSNVKF---RMGMFLTSKGRYLYKIISKQDKIYHTDGFISTRKIQGQNMGELRE-EIKN---KNYK--------------
