# Supplementary material for: Virophages, polintons, and transpovirons: a complex evolutionary network of diverse selfish genetic elements with different reproduction strategies
Source: Virol J. 2013 May 23;10:158. doi: 10.1186/1743-422X-10-158 (PMC3671162; doi:10.1186/1743-422X-10-158)
Supplement: Additional file 3 — Multiple sequence alignments and phylogenetic trees computed using TreeFinder and PhyML (Newic format). [file 1743-422X-10-158-S3.zip › trees_aln4trees_2013/POLB_plus.afa]

>zf_Mavir326439151 ...
------------------------------------------------------------
------------------------------------------------------------
------------------------------------------------------------
------------------------------------------------------------
------------------------------------------------------------
------------------------------------------------------------
------------------------------------------------LK----KN----
---DKVPYE---LLDQL---------------EEKIKANIILSGSYVRESSMQYAE----
--------------------------------TIRITLKDGHY----SL-TEKRTRLQK-
----QI-------------------------EGNCRHYHNE---------------PEKK
LLIFQNHKNKIRAWDGATFTYVDKS-----KYTTLEGLK-IKCPDD----EDIKEFYNMT
KT-DFNLLKELSN-----------------GKYNPF-KFYNIIQLA-EDIFLQNFK----
------------------------------------------------------------
--------------------------------------------------GVEPEPIEQ-
---------------------EEALIL-------------NKAMGGGVRYAKPG------
----------------------TYKKAFDYDINRFYPHLQLTL----S-----------V
PVSKPTFKTIEELPDIL-------------------PYGIYKCQIKTKN--KLFK-----
-----------ANRYNLYTH------------------------------------YDLN
AIRETMKAEIKLIKNDG-WN---------------------LMQYEGKRI----QLSRLG
KDY--KKLYDIS----------------------------------------KKGCKVAK
MAMN-CLWGAISRRKFKL--LYTDT----------------LNEPLELNLKDKLRKLEY-
SDVI-QVE----------------------------------------------------
---------------------KTDTFKA-YAN----------------------------
-----------------DIGGRFSVFLTAKGRYKLNQ-----IIQPHK---------KYI
KY-VHTDGWISSKE-------------------L--------------------------
--DLTLSDEFGGVRLDKK-GD--------VEIIN--------------------------
------------------------------------------------------------
------------------------------------------------------------
------------------------------------------------------------
--------------
>Capow320170864 |gb|EFW47763.1| predicted protein [Capsaspora owczarzaki ATCC 30864]..
------------------------------------------------------------
------------------------------------------------------------
------------------------------------------------------------
------------------------------------------------------------
------------------------------------------------------------
------------------------------------------------------------
------------------------------------------------------------
------------------------------------------------------------
------------------------------------------------------------
------------------------------------------------------------
------------------------------------------------------------
-------------------------------------MSSSRGALMKWKEYEGEAW----
------------------------------------------------------------
------------------------------------------------------------
------------------------------------------------------------
----------------------------ELDMISAYFSIITKNTFLVP-----------T
KRGTFKTIDDFSEHL---------------------EFGIYRCLIS---------GFQPD
SCWFTR-----------WNE---------------------------------------E
LDWYTSI-DIKAFRELG-LTIELI-HDGKPN----------FLHYDGQSR---VKGDKVF
GSFK-DELFGFK----------------------------------------QQNLPDAK
LMIN-GFIGALSMVDTVT--KTVH-----------------EESKKIQYLKETEEIHDV-
EDFT-VDA----------------------------------------------------
---------------------KNGLVVK-YNVVDTNSYFE--------------------
-----------------TPFARVKPFIYSQIRLVMMR-----LIRPHL--------DKVV
-R-IHTDGIILSEK-----------------------------------I----------
--EVATGNELGDFKY----------------------KLYC-------------------
------PHAVIKGMNNI--TPRK-VEW---------------------------------
------------------------------------------------------------
------------------------------------------------------------
--------------
>Ea_Dicfa328871352 ...
------------------------------------------------------------
------------------------------------------------------------
------------------------------------------------------------
------------------------------------------------------------
------------------------------------------------------------
------------------------------------------------------------
------------------------------------------------ES----LK----
---EAIGLDRTALVPLN-------KIHEIESKLPSSFKIVVSGNQGCTYTSTTRE-----
--------------------------------NAKKEIRLKLT----KA-HFTVDK-KR-
----DYKV-----------------------HGVSPFEKK----------------PIVY
QYLDDGNVKLYNGIEYSNCTRK--------ELEVNRRNT-LSC--P----NSYTKLRSGL
N--LKQSYFNLYK------------------------TGGSITKAA-YHLFLESNP----
------------------------------------------------------------
--------------------------------------------------TIHPDYIEQ-
---------------------DEGEWI-------------SACSSGPLVWSEHG------
----------------------YQGPLYKYDVRKMYAAIMKYRAFLVP-----------I
KRGQFKKMTTQELNDASFI-----------------PPGIYKATVNGNH--KCFK-----
--------------------------------------------------------TNKR
NYYTHY--DLGFAKQLG-LEFNLIQEENQPN----------ALLYDGDKK---INGSTLF
KSYI-EQVMKWI---------------------------------DKSKNEDKEIQMMVK
GLYQ-KLWGFMGKKVYKK--RTVKSKTINTYNQDNLKQE--LNDCDYVESTKPINDTNL-
HQIK-FHNS---------------------------------------------------
---------------------QHIYDTH-W------------------------------
--------------------ARIVPFIISRGRSMVGN-----IMLPHI--------DNIK
-R-VHTDGFYSVVE----------------------------------------------
----LSFEKNGRQNLDN------------------------------------------V
KMGNDIGNISFEGF-----NQNATIHK---------------------------------
------------------------------------------------------------
------------------------------------------------------------
--------------
>Ea_Polpa281203225 ...
------------------------------------------------------------
------------------------------------------------------------
------------------------------------------------------------
------------------------------------------------------------
------------------------------------------------------------
------------------------------------------------------------
------------------------------------------------VY----AD----
---DLKLTPEQFKAELG----LQRNDPVPIDLLHKVEELLPKKPSIIVSGDHTYVGESKK
SR------------------------------TIRLSLRNGHY----TL-DKSNRLSAK-
----GISF-----------------------KERKPVAYFRHHGRDDVTVSFYDGKLYQI
NCFEDINQNDIKFDFDFHLSET--------CKTMSSPYLFIKCKSL----DEMEEKYNSF
IR-VADIIKKETK-----------------DLVNYY-KYGNVRQSA-THLLLKTLP----
------------------------------------------------------------
-------------------------------------------------KDIEIEDVSA-
---------------------EESYWI-------------EQATMSAMIYSVDH------
----------------------YEGPLYKYDYKAMYACIMKDYRFHIP-----------I
KRGTFKKLSQDEFNNLKFY-----------------QYGIYHASINQEVGQERLF-----
--------------------------------------------------------KFNQ
NDYYTHI-DLTRAKELG-LQINII-NDNNAN----------VLEWDPQSK---ISCDIIF
GNLI-EKILNWI-----------------------------------KNATDDDVKLEYK
MMYA-QLWGYLVRKRKQT--IYDPG-----------MDS--MFKKEDSINRSSNKSRSF-
VGVD-NYE----------------------------------------------------
---------------------EGDDYHM-IESTVYIYNNQKIESIVPHERSNKIILSYTD
NVYE-------------TPFARLKPFIIAKGRSMISK--IMINGLQCE----PNDVNNYI
KR-VHTDGFYSTKK----------------------------------------------
--LNFNTHSKGKSHAIDD-----------------------------------------V
QIGVAPGDLKYEG------YTEK-VII---------------------------------
------------------------------------------------------------
------------------------------------------------------------
--------------
>PRD1_POLB gi|9626351|ref|NP_040682.1| DNA polymerase [Enterobacteria phage PRD1]
------------------------------------------------------------
------------------------------------------------------------
------------------------------------------------------------
------------------------------------------------------------
------------------------------------------------------------
------------------------------------------------------------
------------------------------------------------MP----RR----
---SRKKVEYKIAAFDF------------ETDPFKHDRIPKPFS-WGFYNGEIYKDYWGD
DCI-----------------------------EQFIYWLDTIE----EP-HVIYAHNGG-
----KFDF-----------------------LFLMKYFRGKLKIVNGRILEVEHGIHKFR
DSYAILPVPLAASDEKIEIDYGKMERE---TREQHKAEILEYL--K----GDCVTLHK--
---MVSLFIAEFG------------------------MRLTIGGTA-MNELKQFHP----
------------------------------------------------------------
-----------------------------------------------------YDPVRK-
---------------------GFDEAM-------------RPFYFGGRCQAFEK------
--------------------GIIEDDIKVYDVNSMYPHAMRNF----R-----------H
PFSDEFYEANEITE----------------------ETYFIEWEGENN-----------G
AVPVRT--------KTGLDF------------------------------------NQRS
GIFHTSIHEWRAGIDTGTIK--PN-RIIR------------TINFTETTT---------F
GAFI-DHFFSKR--------------------------------DAAKKAGDLFHNIFYK
LILN-SSYGKFAQNPENY--KEWCI-----------TEG--GIYLEGYDG----------
-EGC-EVQ----------------------------------------------------
---------------------EHLDYIL-WGRPA--------EMFN--------------
-----------------YFNVAVAASITGAARSVLLR-----ALAQAE---------RPL
-Y-CDTDSIICRDL-------------------KN-------------------------
--VPLDAYQLGAWDLEA----------TGDKIAIAGKKLYA------------------L
YAGDNCVKIASKGASL---VPRD-IGFLMPPDMEPKAAKKVAQQKAKNIGGEKILKVANG
GVYDFVNDAPSFKLNGNVQFIKRTIKGT--------------------------------
------------------------------------------------------------
--------------
>a2_Fowad82007314 ....
------------------------------------------------------------
------------------------------------------------------------
------------------------------------------------------------
------------------------------------------------------------
------------------------------------------------------------
------------------------------------------------------------
------------------------------------------------VL----GH----
---NICKFDELLLATEL------VERRDVFPQACRCDRFFMPRVGRLLFNDVLFHLPNPN
Y-------DKKDPTRLHRWARGVVAPSDSRTVFVRFMVRDTLQ----FTSGAKLSKAAA-
----AYAL------------------ELS--KGQCPYEAVNEHVSIGGYEQDSDGFPVAR
YWEDP--------SVIAEQKALWRQEHPGRPYDIVQACL-EYC--M----QDVRVTQKLA
LT-LYDSYDKYFK-----------DELGMHGDFNIF-LRPTIPSNT-HAFWKQLTF----
----------------------------------------------TAYVEEQERASTVE
RPPSKYKRKVALKKNDIKGNPHDADVHDVERASANKNTKKRKKRLPSPEYVAEIYAPHR-
---------------------PMFKYI-------------RQALRGGRCYPSVL------
--------------------GPYRHPVYVFDICGMYASALTH-----P-----------M
PHGMPLDPKFTAKHVDELNELMSSERP-ISYFDHRIKPCILKVEAYPPP--AEHLDTLPP
ICSRRG-------GRLVWTN------------------------------------EALY
DEVITVI-DILTLHNRG-WAVTAL-HDDM------------NIVFPAWKT--------VC
AEYV-SKNIAAK--------------------------------EKADRDKNEVMRSISK
MLSN-ALYGAFATNMDTT--RILFE---------QDLTE--DDRRGIYEGTQIVRHVTL-
LNHD-SLAGTVVCPESTPDAFRHHQLRQYFDRKPPTRTAEEENEEQEEEETEESEGESTS
KLENALTAREASLAEVDHQLQEALDAPP-YIAEDDHAHYA--TANETVFKPMRLLDAPPE
ALTVLHLENLDKMVENKRYATQIACFVLGWSRAFFSEWCEILHGPDRGTHLLQR-DPQTL
-Y-GDTDSLFVTES-------------------GYRRMKERGAHRIKGPHTRLTF-----
--DPENPALYWACDCDIK-CKRCGGDTYSSEAIFLAPKLYGLKDAVCLDP---------E
CGHVGSGKIRSKGH-----RQAE-LIY---------------------------------
------------------------------------------------------------
------------------------------------------------------------
--------------
>a4_Turad82008215 ....
------------------------------------------------------------
------------------------------------------------------------
------------------------------------------------------------
------------------------------------------------------------
------------------------------------------------------------
------------------------------------------------------------
------------------------------------------------II----GH----
---NIQSFDEILLATQI-----LQDENLDITPLFTVERNFMPRQGRILFNDITIKFPNPD
YYVAKEEKKNNKSEILSQIKEGIPHPESIKNLYIKSMVRDTFQ----IT-HTSLKEAAK-
----AYNL------------------KIH--KGCCPFKAINEYMSTNSLSTDSDSFPSEK
YWSSK--------EEYNEQKEIWLEKKEV-KYDIVKELI-DYC--I----KDVKITEELT
KT-LLNTFDTFIK-----------EELNLKCNFNIF-KRPTISSNS-HAIFRQLHF----
------------------------------------------------------------
-----------------------------------------KQNGTKASTLPDIVAPSD-
---------------------EMYSFI-------------RQSVRGGRCYPTHL------
--------------------GIFKEKIFVYDICGMYASALTH-----P-----------M
PYGFPIGEKERNNEITKLNEKLKKTKTKLSYFTDI-KPMVVMIDAIPPP--PEHLDPLPP
LCSRQS-------GKLCWTN------------------------------------EILK
NEIVTSI-DIITLHNRG-WKVNII-PHKL------------NTVFPTWNT--------CC
LEYV-TKNILAK--------------------------------EKATVEKNPVKRAISK
LLSN-ALYGSFATRESND--ITIFE---------NHIQENPKIRNQLLNKQLTIDSITT-
LPTY-NLPYVSIENLTFTLKNRTDSAERNLELDDELT-----------------------
---------------------SPFNSLE-FMDESPASQTSTSTAHVGTYKPFNILDVTSE
NLTIYMLKSTNLHPTNKRYPTQLASFVLAWTRAFMSEWREILYSDEDS-IPVQFKTIKSI
-Y-GDTDSLFLTEK-------------------GHQNMLKYGQHRIKNKNSQLTF-----
--DPKKPSIVWAVECETW-CNLCNSPAYSSKSIFLAPKLYALKEITCT-----------T
CKNSKTGKLRAKGH-----CTAD-ITF---------------------------------
------------------------------------------------------------
------------------------------------------------------------
--------------
>a3_Humad3913535 ....
------------------------------------------------------------
------------------------------------------------------------
------------------------------------------------------------
------------------------------------------------------------
------------------------------------------------------------
------------------------------------------------------------
------------------------------------------------IV----GH----
---NINGFDEIVLAAQV------INNRAEVPQPFRITRNFMPRAGKILFNDVTFALPNPA
Y---------KKRTDFQLWEQGGCDDIDFKHQFLKVMVRDTFA----LT-HTSLRKAAQ-
----AYAL------------------PVE--KGCCAYKAVNQFYMLGSYRADQDGFPLEE
YWKDR--------EEFLLNRELWKQKGQL-KYDIIQETL-DYC--A----LDVLVTAELV
AK-LQDSYAHFIR----------DSVGLPHAHFNIF-QRPTISSNS-HAIFRQIVY----
------------------------------------------------------------
----------------------------------------RAEKPSRANLGAGLLAPSH-
---------------------ELYDYV-------------RATIRGGRCYPTYI------
--------------------GILDEPLYVYDICGMYASALTH-----P-----------M
PWGTPLSPYERALAVREWQASLDDLGTCISYFDPDLLPGIFTIDADPPD--ELMLDPLPP
FCSRKG-------GRLCWTN------------------------------------EPLR
GEVATSV-DLITLHNRG-WQVRIV-PDEL------------TTVFPEWKC--------VA
REYV-QLNIAAK--------------------------------ERADKEKNQTMRSIAK
LLSN-ALYGSFATKLDNK--KIVFS---------DQMDE--GLLKGISAGTVNIKSSSF-
LETD-NLSAEVMPAFEREYLPQHVALLDSDPEDSED------------------------
---------------------EQRPAPF-YTPPAGTP-----GHVAYTYKPITFLDVDEG
DMCLHTLEKVDPLVDNDRYPSHVASFVLAWTRAFVSEWSGFLYDEDRG-VPLEDRPIKSV
-Y-GDTDSLFVTQR-------------------GHELMETRGKKRIKKNGGKLVF-----
--DPNQPDLTWLVECETV-CAHCGADAYAPESVFLAPKLYALKSLLCP-----------A
CGQTSKGNVRAKGH-----AAEA-LNY---------------------------------
------------------------------------------------------------
------------------------------------------------------------
--------------
>a3_Canad3913536 ....
------------------------------------------------------------
------------------------------------------------------------
------------------------------------------------------------
------------------------------------------------------------
------------------------------------------------------------
------------------------------------------------------------
------------------------------------------------AV----GH----
---NITGFDEILLAAQV------VSTRAEIPPVFEICRNFMPRAGRLLFNDITYSLPNPS
Y---------VPAKSYEHWEQGQVLASDLKSQYIKFMVRDTFS----LT-HTSLKNAAK-
----AYSL------------------TVS--KGCCPYQAVNEFYMLGSYQQDADGFPDLK
YWKDQ--------EEYSFNKDLWIKEKKG-AYDIIQQTL-DYC--A----LDVQVTAQLV
NK-LIESYQIFIK----------NSVNLPETSFNVF-QRPTISSNS-HAIFKQILY----
------------------------------------------------------------
----------------------------------------KAEKPNTHHLSTILMAPSN-
---------------------EMYEYV-------------RLSIRGGRCYPTYI------
--------------------GVLQEPVFVYDICGMYASALTH-----P-----------F
PAGSPLNPYERALAIKAYEQKMLNHKT-ISYFDKDLLPGIFTIDADPPA--EEFLDVLPP
FCSRKG-------GRLCWTN------------------------------------EPLR
GEIATSI-DVITLHNRG-WKVTLI-PDTR------------TTVFPEWKC--------LA
REYV-QLNISAK--------------------------------EEADKSKNQTMRSIAK
LLSN-ALYGSFATKLDNK--KTVFS---------DQIES--NIAKEIASGAYVVKSSSY-
IETD-NLCAEIMPEFVVAYPPVNSDVRQLAPPS---------------------------
---------------------CSEEDPT-KDPLAEAPFMHNFSMTSYHYKPIMFIDAEDD
DFCLHTLEKSTPLIANNRYPSQIASFVLAWTRAFVSEWSQFLYENDAG-TPLENRVLKSV
-Y-GDTDSLFTTME-------------------GYKLMEEKGKKRLKKNGGKLVF-----
--DPSNPELTWLVECETQ-CEKCGSDAYSSESVYLAPKLYALKDTTCP-----------K
CHHVGKGKLRAKGH-----ATST-LSY---------------------------------
------------------------------------------------------------
------------------------------------------------------------
--------------
>adenov_POLB gi|52801685|ref|YP_094032.1| pol [Bovine adenovirus A]
MSVVSSERSCGVLRPEGNPEYKPTSDTRSNNVASRTASTAGAKRSSAPSAAGRAMRGTVV
AKRATLTSSGTMEDGTHVEIKYHSALQPALANLFHIHLFDMPDHFNAAAVTPRNALAMLE
SLLPSDGGVFIYNKGRISKKSTIMEESILPFSINFFVKHGKVFLIKEISPSQKCDFCGDF
YKHSHTCSVRRRDFYFHHVNHKSADWWELIPFQPIGSYVDIQRLFITYDVETYTWHGRFG
KQLVPFMLVMHLSGDSELLEAANNVAINLEWTAWREKYTYYIITPTKGEVGRAFKKFRDA
VQRRTTAILWEHLLAHNPHLEQLKEQHGLAAVDDITFEMLRKCQLNGDPKFMEIY-----
------------------------------------------------VV----GH----
---NICGFDEIVLAAQV------IHNRDEVLPAFKISRNFMPRNGKILFNDITFGLPNPK
F---------VSRKTFEDWELGKMTAGDYKMQFVKFMVRDTFA----LT-HTSLKNAAS-
----AYEL------------------PVE--KGSCPYEAVNEFYRLGSYQQDEDGFPHLR
YWKDT--------AEYELNKALWREKNVG-AYDIIQQTL-EYC--A----QDVLVTSELV
RK-LQNSYQQFIQ----------KEVDLPEAAFNIF-QRPTISSNS-HAIFKQILY----
------------------------------------------------------------
----------------------------------------RSIKPNRSNMSNTLLAPSN-
---------------------EMYDYV-------------RQSIRGGRCYPTYI------
--------------------GILEQPIYVYDICGMYASALTH-----P-----------F
PAGQPLNPFERAVAASDWSRRLSAHGSRIDYFDDTLLPGIFTVDADPPD--ELFLDELPP
FCSRKG-------GRLCWTN------------------------------------EPLR
GEVATSV-DMITLHNRG-WKVRIL-PDER------------TTIFPEWRC--------VA
KEYV-QLNIAAK--------------------------------EKADKNKNQTMRSIAK
LLSN-ALYGSFATKLDNK--KIVFS---------DQLES--EMSKNIATGTYSVKSSSF-
IETD-NLSAELMPEFTVAYPPAPHVEPEANE-----------------------------
---------------------EDEDPAP-FIPTA--------GHVTYTYKPITFMDTDDD
DICLHTLEQNSLLIKNNRYASHIASFVLAWTRVFVAEWAEFLYSDDRG-KPMEQRTIKSV
-Y-GDTDSLFVTEE-------------------GHRLMQEKGKHRIKKNGGSLVF-----
--DPSCPSITWLVECETQ-CEKCKSDAYSPESVFLAPKLYALKSIHCP-----------N
CGHVGKGKLRAKGH-----ATTE-LSYDTLAQCYLADSQHGSDHFQTSRMSLKRTLATNQ
ANAAPFTVTETTLTRTVRPWKDRTLVNLDQHRLMPYSKSNPNPRNGDKCWMTLPWDI---
------------------------------------------------------------
--------------
>a1_Oviad81993031 ....
------------------------------------------------------------
------------------------------------------------------------
------------------------------------------------------------
------------------------------------------------------------
------------------------------------------------------------
------------------------------------------------------------
------------------------------------------------VV----GH----
---NICGFDEIILASHV-----LEGIDSEELSMFKLTRSFMPRAGKLLFNDITLSLPNPC
F-------KKPSHTTYERWKNGIINFEDMKWQGIKFMVRDTFL----LT-HSSLRDAAT-
----AYQL------------------SVS--KGYCPYRAINDFFMLGEYEKENNGYPVQK
YWNSF--------EEYLQNKPKHNQ-----KYNLLEEAK-EYC--I----DDVIVTAQLV
EK-LIEGYQEFCT-----------TSLKLECSFNIF-QRPTISSNT-QALFKQIFY----
------------------------------------------------------------
-----------------------------------------NEEDHPSEFLRNLEAPSE-
---------------------KMYDFV-------------RMSLRGGRCYPSFL------
--------------------GIFEEAIYVYDICGMYASALTH-----P-----------L
PYGKTLNAFEANAQIDYFQELLQRKEK-IDYFDNSIKPMIVVADCEPPS--LDYLDVLPP
LCSKKS-------GKLCWSN------------------------------------ETLI
NEVLTSI-DLITLHNRG-WKCKIIKSSEM------------YAVWSDWKP--------LC
QKYV-KVNIMAK--------------------------------EKASKSNNKIQRSISK
LLSN-ALYGSFATRIDKK--KVVFA---------ENIEE--KDKKRLENGSAEITSYTT-
VISK-SLPKR-S-----------FEWNQYFSNLPE--------MP-PKDSKDTN------
---------------------ENFNFPL-FIGNQ--------DHVT--FKPITFLSADCN
DLILTTIEDKEEWIKNNRYPTQIASFVLAWTRAFMSEWAEILYGEDMG-KPYIEREIKSI
-Y-GDTDSLFLTEK-------------------GHQLMLSKGLHRLKKYNSNLIF-----
--DEKHPCLTWLVECETV-CNRCGAEAFSSETCILAPKLYALKDITCK-----------N
CKFIGEGKLRAKGH-----AKNC-LNY---------------------------------
------------------------------------------------------------
------------------------------------------------------------
--------------
>a1_Ducad81983954 ....
------------------------------------------------------------
------------------------------------------------------------
------------------------------------------------------------
------------------------------------------------------------
------------------------------------------------------------
------------------------------------------------------------
------------------------------------------------IV----GH----
---NISGFDEIVLASHI----LDNVKDKDYFVMFNITRNFLPRAGKLLFNDITFSLPNPQ
Y-------KKPSRGTFDRWQNGMLDKQDLKWQGVKFMVRDTYL----LT-HTSLRNAAT-
----AYQL------------------PIS--KGCCPYEAVNEYLMTGNYEQETNGYPTLK
YWNNA--------DEYHQNKIKG-------PYDILKEAL-IYC--I----ADVKVTSQLT
RK-LIEGYQSFCN-----------DQIKLTCQFHIF-QRPTISSNT-HALFKQILY----
------------------------------------------------------------
-----------------------------------------RAEKGQTEHLPGLQAPSE-
---------------------KMYDHI-------------RKSVRGGRCYPSYL------
--------------------GVYEGPIYVYDICGMYASALTH-----P-----------M
PFGRTEDPLTASISIKTFQDKLDSPAK-LSYFGESIKPMIVYADCYPPP--LEHVDVLPP
LCSRKS-------GRLCWTN------------------------------------EPLL
GEVVTTI-DLITLHNRG-WKCKILTSEQL------------YAVWPEWKC--------IT
KEYV-SINIAAK--------------------------------EKADKDKNMTQRSISK
LLSN-ALYGSFATRLDNK--KVVFA---------NSMEK--GDMERIANGKATITAQTT-
VINT-CLPKKDT-----------TSWERFFSNLPQTT-----ALPVAPSTENEG------
---------------------NDINPKS-FIEGA--------GHVT--FKPITHLTAACD
DLILSIIEERSEWIENNRYPTQIASFVLAWTRAFTSEWASFLFEDDWG-SNIENRSLKVV
-Y-GDTDSLFLTQH-------------------GHELMITKGKHRIKGYGTALTF-----
--DPHNPNLTWLVECETV-CPLCKKIAYSTESVYLAPKLYGLKNIYCE-----------H
CDVYSAGKLRAKGH-----AKDC-INY---------------------------------
------------------------------------------------------------
------------------------------------------------------------
--------------
>POLB-1_TVp ClassII Maverick Maverick unnamed protein product...
------------------------------------------------------------
------------------------------------------------------------
------------------------------------------------------------
------------------------------------------------------------
------------------------------------------------------------
------------------------------------------------------------
------------------------------------------------II----GF----
---NSGKFDLNLILRDL------------NTAKWKIKSMLGSSSQFKQIIVKKTNV----
--------------------------------PYELRFIDIRN----YIAGGTLDQFTQ-
----DFGN------------------NKSRVKSFFPYQFITWENYEEELYKEEP--FTQD
SFYSALTQETISDSDYQIYLNDAKN-----FKNRLEYFI-HYC--N----KDVEIMIDPI
DKIIEETF--VYK-------------------IDML-HNLSLSSNASMIRYALAYK----
-DFNPNEKYPEEEIESSFELTKKYWKYKIESYKKQDEKAERDTKNNVSMDDFQYYHDLIL
SSKCKMCGKAFTYANKPTLDRIDNEKPHTKENCQLMCCYCNVVKSNKDEDVQRLRINLR-
------NYALKNNLPMTLDSVEAYHIL-------------RNGITGGLSNVQHRVNLKGI
THINKLSYNPETKTVSNEDTTNIMTHFVGVDFNSLYPSSFSSN---PHDFIQYTDHKMYM
PGRLNGVIICDTATKKAKALGIIKKKN---------TLFVAEVKGHID---EKYINDYIN
FLPIIRNLDIITDEKTIGSFMYNYMKSNNLPVDQKQ------RKLTQ-----LASTHNQY
QPFSSYY-LWYLIDRFH-FI--ID-DIQS------------ILTFTKNTC---------F
NEFA-NEFMNER--------------------------------QKAELEGNKGKSLFCK
ISLN-GSYGYDAMNTQNY--AKTKI-------------------MNAQKARVACMSNKF-
KNIR-EIG----------------------------------------------------
---------------------EDTYQVM-LKDRFYRC-----------------------
-----------------DTCLQEAFFTLDNAKYWYLV-FIYDFMYKCM----NVNRFHFI
-E-GDTDSSYWAIA--------GDPNLPNTQAFQAIVTDKQFYDKNIFKFAPFDFFCFDE
KFKPKLKNKAEEKAHEKK-LLGLAIEKQGDNMVALCPKCYTSFNGSI------------D
GSDFKKIAQKMKGVSLR--QNKQ-LTP---------------------------------
------------------------------------------------------------
------------------------------------------------------------
--------------
>POLB-1_EIp ClassII Maverick Maverick unnamed protein product...
------------------------------------------------------------
------------------------------------------------------------
------------------------------------------------------------
------------------------------------------------------------
------------------------------------------------------------
------------------------------------------------------------
------------------------------------------------VL----GW----
---NSEKFDTRFIINHL-----------DHIDANNINILGSTNSCKMLTIKYKSEGSDEE
PDT-----------------------------CINIQFKDAMN----YVSPISLDEASK-
----SYGK------------------NEIKVKGVFPYQQLKTENIKEQLLRTEP--FKRE
DFFNSLKQTELSESDYNKYLEDYAK-----YDNFYQYTK-YYN--I----QDTAIMFPII
DN-LIDLYHQDDQ--------------------DML-HSISLASLAASTKYLKCYDDFDV
DTEYKIYPETEKESNNVYKLSEYDYKNMVYRYQLQDKLAGRDITNNITNDDFKHFEXIIN
VGMCKYCNCKFTRTNKPTLDRIDNKLGHSINNVELACNYCNKYVSNRDQVVAKFMIQIR-
------NYAQFYNLTYNIEDTKVIDLV-------------RKGITGGLSTVHHRRNIKGE
NTITKLNYDMLNNKINIYDTKNIITHFVCVDFNSLYPSCFSSI---ENENNPYTDNKMYM
PGSVKMSMFDLTEKQQKFARYIINKKE---------ELFIAEVKGRIP---NEKMNKCIN
FLPIIRNIDVSLDETVIGTLMYDYMMNNFYKTTNHQDKPIIERKLTQTYNTTYNSSKDKY
MIFSSYY-LWFLIDEFG-FE--IE-DIKS------------FVTFTKHDS---------F
SKFV-NEKMNTR--------------------------------QEAILNHDKVRDLFNK
IQLN-SSYGQDGMRTDNF--NKTKI-------------------VDKKNAFKSNKSVYH-
IDTL-KIS----------------------------------------------------
---------------------ESRYLTT-ENNSSYKI-----------------------
-----------------ITPVQCALFTLDNAKYWYLN-FIYNFMNKCL----DQTRFHYV
-E-GDTDSMYFAISGADEEHLEYMDEKCNEQAFKYIIINQEFYNKHVYSWLPYNFYCSDE
TCKPKLETDQERIKHEKK-LLGASIEKQGDNIIALGSKCYT--TYN-------------N
EHIDKPISLKIKGVNKN--SNKH-ICS---------------------------------
------------------------------------------------------------
------------------------------------------------------------
--------------
>POLB-1_SM ClassII Maverick Maverick unnamed protein product...
------------------------------------------------------------
------------------------------------------------------------
------------------------------------------------------------
------------------------------------------------------------
------------------------------------------------------------
------------------------------------------------------------
------------------------------------------------VV----FH----
---NLRGYDLHHILKYG----------MSDFNTWKISCIPVTSEKFLSLSARIS------
--------------------------------GLTVKFIDSCQ----FI-NSSLSNAVK-
----TLTT--------LPLTRSEFVGSIIDTKGIFPYNFATSQEVLETTYELPPIWEDVT
E------------AEYSKAQSIWEETN---CNSLLDYMM-VYL--K----LDVFLLADFF
QQ-FRSKSLAHNR-------------------LEPL-NFYGIPGMS-WASALMTLD----
------------------------------------------------------------
--------------------------------------------------EPIELLTDM-
---------------------EMYNFF-------------EGGIRGGLTFVNKH------
-----------------HVVSDDNTELLYIDINNLYGWALSQ-----P-----------L
PYGNFEWVTDTNQLNNLISFLNKDLESLS-------FAVTFEVDLEIPTFLHDKLNDF-P
VAAEKMCAPGSKVEKLMLTH------------------------------------YPKK
NYVLHWR-LLQLFIS---LQIKIT-HVHR------------AIKYNQNS---------IF
KKYI-DTNTQLR-----------------------------------AQSTNDLDKNYYK
LLNN-SLYGKTVENLKKR--INL------------------RLCNSANKLINYCSKPTF-
RKSF-KID----------------------------------------------------
---------------------NDLVSVL-LNKESVCL-----------------------
-----------------DRPSYIGQTVLDLSKLRMYQ---LQYLELEKYRNEFTCEINIV
-A-GDTDSFFLEIK------NCKLDILLSAMVRDNLLDTSNYDPKHPLY-----------
--SRNLDSVIGKFKDENK-GL------KYKEWVFLRPKCYSLL-----------------
---SEVESIKAKGITL---KGTD-LKH---------------------------------
------------------------------------------------------------
------------------------------------------------------------
--------------
>POLB-2_SM ClassII Maverick Maverick unnamed protein product...
------------------------------------------------------------
------------------------------------------------------------
------------------------------------------------------------
------------------------------------------------------------
------------------------------------------------------------
------------------------------------------------------------
------------------------------------------------VI----FH----
---NLRGYDLHHILKYG----------LSSFPSWGLNIIPTTTEKFISLIAHID------
--------------------------------KVSVRFIDSYQ----FV-SASLDNAVK-
----TLSN------F--PLTDSVFTGSIMGCKGIFPYNFAKSLEILETTFELPPIWPEVT
E------------SQYLRAQKIWTENN---CNTLLDYMM-IYL--K----LDVFLLADFF
QQ-FRSKSIAHNG-------------------LDPL-NFYGIPGMS-WASALMTLK----
------------------------------------------------------------
--------------------------------------------------EPIELLTDM-
---------------------EMYNFY-------------EGGIRGGITFVNKH------
-----------------YVKTSDDTELLYIDINNLYGWALSQS----------------L
PFGDFSWVINNLDSILDECMSTDIEMLS--------YGYTMEVDLEIPESIHEFLDKF-P
VAPEKMCPPDSKVEKLMLTH------------------------------------YPKK
NYVIHWR-LLKMFVSLG---VKVV-KIHR------------AIRFKQAK---------IF
KEYI-DTNTCLR-----------------------------------ADATNNLDKNYFK
LLNN-SLYGKSVENLKKR--MNL------------------RLCNSFEKMVTYSSKPSF-
RKCI-KID----------------------------------------------------
---------------------DDLIAAH-LNKEL--------ICL---------------
-----------------DRPSYIGQTVLDLSKLRMYQ---LQYLELEKYRNLFNCRIDIV
-A-GDTDSFFLEIK------NCKLSTLLPAMVSDNLLDTSNYNISHPLY-----------
--SRKLDSVIGKFKDESK-GL------GYKEWVFLRPKCYS-------------------
-LLGETESNKAKGITL---EGTE-IKH---------------------------------
------------------------------------------------------------
------------------------------------------------------------
--------------
>POLB-1_DYp ClassII Maverick Maverick unnamed protein product...
------------------------------------------------------------
------------------------------------------------------------
------------------------------------------------------------
------------------------------------------------------------
------------------------------------------------------------
------------------------------------------------------------
------------------------------------------------VV----FH----
---NLSKYDIHLFITEL---------------EGDLSPIPCNKELYIALTQTIKINATS-
--------------------------------RYKIRYIDSVR----FL-NSSLDKLSS-
----YMED-KDFKIL--STKFQGEKFKQMRRKGVFPYDYLDSFEKFNDTQ-----LPSID
SFYNSLSEENCSIDNFNFAQKVWETFN---CRTIKDYLK-LYL--E----SDVLILADVF
EN-FRKICKKIYK-------------------LDPI-NYVTAPSIS-WDAMLKFTN----
------------------------------------------------------------
--------------------------------------------------VNLELISDG-
---------------------DMYNFL-------------KRAIRGGLTQCTQRISIANN
KYLKN------------FDPKKPNNFLSYIDANNLYGWAMSQ-----P-----------L
PLSGFQFLDKEEVDSFDYKNIACDGS----------IGYMLEVDLEYPADKHDLHNYL-P
FCPENKIPPGGKQRKLIADL------------------------------------TNKS
EYIIHLK-QLQLCLEHG----LIVRKVHR------------VLSFTQSCW---------L
KPYI-DLNTQQR-----------------------------------KLAENDFEKNFFK
LMNN-AVYGKTMENVAKR--RQVAL----------VKHY--QSKQNSPGFRQRIARNDF-
HSVE-IFG----------------------------------------------------
---------------------SDLAAIE-STPSK--------IMY---------------
-----------------DKPIYIGVTVLELSKWLMYEFYYDFLLIKSP-------STKII
-Y-MDTDSFILSSE---------EDFYQTIKDNPQRFDTSNYKQENQFNI----------
--IQANNKEPGKMKDEHA-GK------VMTSFAGLKAKAYSCLVD--------------G
EGNDPECIKKIKGVKKS--VIKR-LNH---------------------------------
------------------------------------------------------------
------------------------------------------------------------
--------------
>POLB-2_TCp_gi270012658 ClassII Maverick Maverick unnamed protein product...
------------------------------------------------------------
------------------------------------------------------------
------------------------------------------------------------
------------------------------------------------------------
------------------------------------------------------------
------------------------------------------------------------
------------------------------------------------IV----FH----
---NLTNYDSHLFIKEL------------ALEESEINILGKTKEKYITFSKKICVGEYLN
S------------------------NNRIVKEHLHLRFIDSFQ----FL-ACSLEKLAA-
----ALDDAQCMEVK--RYFPVDREFQLIRQKGVFPYSFIDDFSKLDLTE-----LPQKI
DFYDKLRDEHISEDDYQRANTVWDTFH---CQTLGEYSD-LYL--K----SDILLLADVF
EN-FRNMCLKHYE-------------------LDPA-HYVTAPSLS-WNAMLKFTH----
------------------------------------------------------------
--------------------------------------------------VKLELLTDI-
---------------------DMLHFF-------------KKGIRGGVSTCVKRAAQANN
KFLPN------------YDPSKPTSYILYLDATNLYGWAMSEV----------------L
PLGGFTWLTQDEINSLSIMDLTDTTP----------EGYVLEVDISYPHHLHNSHNDM-P
FLPENLIPPNGKCAKLIPNL------------------------------------CAKT
NYIIHYR-NLKQALQNG-LE--LT-KIHR------------VLKFNQSSW---------L
KPYI-DLNTKLR-----------------------------------NQTKNKFEKDLFK
LMNN-SVYGK-TMENVDN--RVDIK---------LATHW--KKNGHKYGAETWIAKPQF-
KNCS-IFT----------------------------------------------------
---------------------ENLVAIE-MNKVQ--------VTY---------------
-----------------DKPIYVGFSILEISKTLMYD-FFYNFLKVKY-----GNNVQLL
-Y-TDTDSLILEIY--------TENVYNDIKQNIDRFDTSNYPENNIHD-----------
--IPKTVSIIGKMKDEYA-GV------PIVLLYGTGAKAY-------------------C
VQTVNDLIKKAKGVSKHV-IDKS-LTL---------------------------------
------------------------------------------------------------
------------------------------------------------------------
--------------
>POLB-3_TCp ClassII Maverick Maverick unnamed protein product...
------------------------------------------------------------
------------------------------------------------------------
------------------------------------------------------------
------------------------------------------------------------
------------------------------------------------------------
------------------------------------------------------------
------------------------------------------------VF----CH----
---NLTNYDSHLFIKAL------------ATEKTIINCIAQTKEKYITFSKKILVDKVMN
T-----------------------TTNTVDNIFITLRFVDSFR----FL-SFSLDKLSQ-
----TLTSNECLTIR--KHFPDDNQFNLIRQKGVFPYSYLDCFNKLDDTS-----LPLIQ
QFYDNLNKTDISEHDYERAQEVWNLFD---CKTLGDYSD-IYL--K----SDVLLLTDIF
EN-FRKVCLKIYE-------------------LDPA-HYLTAPSLG-WDAMLKMTG----
------------------------------------------------------------
--------------------------------------------------IKFELLTDI-
---------------------DMVHFF-------------RKSIRGGLCQCSKRKAVANN
KFLSN------------HDPSKPTSFIMYLDATNLYGAAMSEY----------------L
PYSGFRWEDPNEFNDNLILNLTDNAD----------VGYIFEVDLEYPSELHNLHNDL-P
FCPEKFIPPSSKTEKLCATL------------------------------------NNKV
HYVLHYR-NLRQAIQGG---LKLI-NIHR------------VLSFNQSPW---------L
KTYI-DLNTEMR-----------------------------------NKSKNALEKDVFK
LMNN-SVFGK-TMESIDK--RVNVK---------LVTSW--NNIGRKPGAESLIARPNF-
KNSS-IFT----------------------------------------------------
---------------------PNFVAIQ-LENEK--------VFY---------------
-----------------NKPLYVGFTILDISKTIMYD-FYYNFIKLKY-----GNNATLL
-Y-TDTDSLVIEIF-------CENIYDDIKSNIERFDTSNYKAENIHG------------
--IPVSSSVIGKMKDEYK-GR------VISEFLGTGAKAYC-------------------
VDVEGELSKKAKGIKHNV-ITSE-LHK---------------------------------
------------------------------------------------------------
------------------------------------------------------------
--------------
>Nasvi345491908 |ref|XP_001601554.2| PREDICTED: hypothetical protein LOC100117260 [Nasonia vitripennis]...
------------------------------------------------------------
------------------------------------------------------------
------------------------------------------------------------
------------------------------------------------------------
------------------------------------------------------------
------------------------------------------------------------
------------------------------------------------VV----FH----
---NLSGYDAHLFIKEI-----------ATCFPGRIYLLPQTKERYISFTKFVEGT----
--------------------------------DINLRFIDSFR----FM-PSSLDKLSS-
----YLTELGMLERVFQEDGFTPEQITLLKRKGVFPYDYVSSLAKLNEVN-----LPTKE
DFFSSLYDAHISDEDYEHAKRVWQELN---VQTLGQYSD-LYL--K----TDVILLAEVF
EN-FRSNCLQAYG-------------------LDPA-HYYTTPGLS-WDAMLKYTQ----
------------------------------------------------------------
--------------------------------------------------VRLDLLTDI-
---------------------DMLMFV-------------ERGIRGGISQCCNRYAKANN
PYMNEG-----------YDANADEKYLVYYDANNLYGWAMTEA----------------L
PSGKFKWVADLQTPNFFNVPDDGP------------KGYILEVDLEYPIMLHGAHRDM-P
FCAEHMCPPGSKQKKLMTTL------------------------------------YDKK
NYVIHYR-ALKQALAHG-LR--LK-KIHR------------ALEFEQSKW---------L
KPYI-DLNSDMR-----------------------------------KNAKNEFEKMLFK
LFNN-AVYGK-TMENERK--HVEVK---------LVTKW-----EGRYGAEALIAKPTF-
HNCT-IFD----------------------------------------------------
---------------------EYLVAVQ-MFRAE--------VCI---------------
-----------------KKPIYIGLSVLDLSKTLIYR-FHYDYMLERA-----GDKCKLL
-Y-TDTDSLVYEVS--------NLNVYEMMRIDIHEFDTSDYPVNNQFDM----------
--PRVNKKIVGLMKDECN-GD------ILLEFVGLRSKMYA------------------M
LVQNQKPIKKAKGVKSSV-VKAT-IEF---------------------------------
------------------------------------------------------------
------------------------------------------------------------
--------------
>POLB-1_CBp_gi268581189 ClassII Maverick Maverick unnamed protein product...
------------------------------------------------------------
------------------------------------------------------------
------------------------------------------------------------
------------------------------------------------------------
------------------------------------------------------------
------------------------------------------------------------
------------------------------------------------VF----FH----
---NLKGYDSHLIISDD------KSSELLKERGVEIKSISANIEKFISFS-YHFHDKDRK
--------------------------------KYEIRFLDSLG----FM-PSSLDYLSG-
----NLEDDECIITK--KYYNNEHLFHLMRRKGVYPYDFMDSFKKYSNTE-----LPPIE
DFYNSLSGETISNESYEYAQQVWKDMS---CQTLEDYTR-TYM--I----NDVLLLADVF
ET-FRNVSLKEYK-------------------LDPC-WYYTSPGLA-WDAMLYKTG----
------------------------------------------------------------
--------------------------------------------------VKLQTIKDV-
---------------------EMYNLI-------------EKGIRGGMCNAMLRYSKANN
KYMPN------------YNPEEESKYLLYLDANNLYGWAMSQK----------------L
PYDEFEFINAADFSMEMIENLNSQG-----------KGCILEVDLDYPDSLHDKHNDL-P
FCSENK--RVGTTNKLINDF------------------------------------SPKR
NYVIHYK-NLLQAIQQG----LVLKKIHR------------VVTFKESNW---------L
ASYI-ELNTNLR-----------------------------------KKAKNEFEKDFFK
LMNN-SVFGK-TMENVRH--RVDV-----------------KVVTDMDKVMKLAGSNNF-
KQRH-IVN----------------------------------------------------
---------------------NNLILVE-MTQKS--------IKL---------------
-----------------DKPIYVGMSILDLSKYLMYE-FHYDVMLPKY-----SSNLRLC
-Y-QDTDSYIYEIK--------TDDVYEDMQSMKEHFDFSDYPTDNKLY-----------
--SIENKKVIGKFKDELN-GK------IMTEIVAFRPKQYA------------------F
KIDDGSEQKKNKGIKKSV-VKKE-MTF---------------------------------
------------------------------------------------------------
------------------------------------------------------------
--------------
>Nemve156398391 |ref|XP_001638172.1| predicted protein [Nematostella vectensis]...
------------------------------------------------------------
------------------------------------------------------------
------------------------------------------------------------
------------------------------------------------------------
------------------------------------------------------------
------------------------------------------------------------
------------------------------------------------VL----FH----
---NLSGYDSHLFVKNL------------GTSEGKINCIPNNEEKYISFTKQVVVDRFTN
K------------------------EGKQVDVKRDIRFIDSFK----FM-SASLDSLVK-
----NLPR-ESFKNL--TIHYKGEQLQLLLRKGVFPYDWFCNFDQLDAIQ-----LPPKE
AFYSTLNDTDISEEDYQHAQKVWETFK---MSTMRDYHD-LYL--E----SDVLLLADVF
EN-FRDVCLENYG-------------------LDPA-WYYTAPGLA-WDAALKITR----
------------------------------------------------------------
--------------------------------------------------VELELLTDC-
---------------------DMLLMF-------------EEGIRGGVSMISTRHSKANN
PYMRE------------YDPNLPTKYITYLDANNLYGWAMSK-----P-----------L
PTHGFRWMTDQELKEWGR------------------HPCVVEVDMAYPRHLHDSHDDY-P
LAPESI--KINKVGKLIPNL------------------------------------NDKT
KYVVHHE-TLKLYESLG-LK--VT-KVHR------------GITFEESGW---------L
KTYI-DLNTSLR-----------------------------------AKATNDFEKDFFK
LMNN-SVFGK-TMENIRN--RVDI-----------------RLITNEKQARKLISKPNY-
KHRT-IFC----------------------------------------------------
---------------------ENLAAIH-MRKTR--------LVF---------------
-----------------NKPVYLGMCILDLSKNLMYD-FHYGYVKPKY-----GDKAKLL
-F-TDTDSLMYEIE-------TEDFYKDISGDVRSMFDTSNYPRNHPSGIE---------
--SGLNKKIIGMFKDETG-GL------QITEFVGLRAKLYS------------------Y
RMDGGGEAKKCKGVKRAV-VKKS-IGF---------------------------------
------------------------------------------------------------
------------------------------------------------------------
--------------
>Hydma221129478 |ref|XP_002157626.1| PREDICTED: similar to predicted protein [Hydra magnipapillata]...
------------------------------------------------------------
------------------------------------------------------------
------------------------------------------------------------
------------------------------------------------------------
------------------------------------------------------------
------------------------------------------------------------
------------------------------------------------VL----FH----
---NLSGYDSHLYLRFL-------------------------------------------
---------------------------------------DSFK----FM-AASLDSLTK-
----NLSK-DQCKNI--SRYYSGNELNLLLRKGVYPYEWVDSIDKLNETQ-----LPPKE
SFYSRLNDEGISDEDYLLAQNVWKEFN---CETFRDYHN-LYN--E----SDVLLLADVF
EN-FRDVCFNNYK-------------------LDPA-WYYTAPGLA-WDAALKITE----
------------------------------------------------------------
--------------------------------------------------VKLELLSDY-
---------------------DMILMI-------------KEGIRGGIKSTYIQ------
----------------------------YLDANNLYGWAMSK-----P-----------L
PTHGF-------------------------------EYCILEVDLEYPEHLHDVHNDY-P
LAPERL--KIDKVDKLIPNL------------------------------------NHKK
NYIIHYE-NLKLYERLG-MR--II-KIHR------------GIKFEESAW---------L
SKYI-KLNTDLR-----------------------------------TKATNDFEKDFFK
LMNN-SVFGKTMENIENR--VDV------------------RLVTKREEAIKLSSKPNY-
ESRT-IFD----------------------------------------------------
---------------------ENLIAIH-MKRTKLVY-----------------------
-----------------NKPIYLGMCILDLSKTLMYE-FHYDYIKNKY-----GDRAKLL
-Y-TDTDSLIYEIE-------TKDFYADIANDIESKFDTSEFNKDHPAVQNGFK------
--VGVNKKVLGMFKDESS-GK------QITEFIELRSKLYS-------------------
YKIDEEDKKRCKGVKRNV-VKNY-ITH---------------------------------
------------------------------------------------------------
------------------------------------------------------------
--------------
>f2_Strph20137778 ....
------------------------------------------------------------
------------------------------------------------------------
------------------------------------------------------------
------------------------------------------------------------
------------------------------------------------------------
------------------------------------------------------------
------------------------------------------------IF----FH----
---NL-KFDGSFLLSFF------------LNNDIECTYFINDMGVWYSIT-LEFP-----
--------------------------------DFTLTFRDSLK----IL-NFSIATMAG-
----LFKM------------------PIA--KGTTPLLKHK-------------------
------------------------------PEVIKPEWI-DYI--H----VDVAILARGI
---FAMYYEENFT-------------------------KYTSASEA-LTEFKRIFR----
------------------------------------------------------------
--------------------------------------------KSKRKFRDFFPILDE-
---------------------KVDDFC-------------RKHIVGAGRLPTLK------
-----------------HRGRTLNQLIDIYDINSMYPATMLQN----A-----------L
PIGIPKRYKGKPKEIKED------------------HYYIYHIKADF----DLKRGYL-P
TIQIKKKLDALRIGVRTSDYVTTSK-------------------------------NEVI
DLYLTNF-DLDLFLKH--YDATIM-YVE-------------TLEFQTESD--------LF
DDYI-TTYRYKK-----------------------------------ENAQSPAEKQKAK
IMLN-SLYGKFGAKIISV--KKLAY-----------LDD--KGILRFKNDDEEEVQPVY-
------------------------------------------------------------
------------------------------------------------------------
--------------------APVALFVTSIARHFIIS-----NAQENY--------DNFL
-Y-ADTDSLHLFHS-------------------DSLV-----------------------
--LDIDPSEFGKWAHEG----------RAVKAKYLRSKLYIEELI--------------Q
EDGTTHLDVKGAGMTPE--IKEK-ITF---------------------------------
------------------------------------------------------------
------------------------------------------------------------
--------------
>f2_Bacph75091875 ....
------------------------------------------------------------
------------------------------------------------------------
------------------------------------------------------------
------------------------------------------------------------
------------------------------------------------------------
------------------------------------------------------------
------------------------------------------------IY----FH----
---NL-KFDGSFILPWWLRNGYVHTEEDRTNTPKEFTTTISGMGQWYAVD-VCINTRGKN
--------------------------------KNHVVFYDSLK----KL-PFKVEQIAK-
----GFGL------------------PVL--KGDIDYKKYR---------------PV--
------------------------------GYVMDDNEI-EYL--K----HDLLIVALA-
---LRSMFDNDFT-------------------------SMTVGSDA-LNTYKEMLG----
------------------------------------------------------------
----------------------------------------------VKQWEKYFPVLSL-
---------------------KVNSEI-------------RKAYKGGFTWVNPK------
-----------------YQGETVYGGM-VFDVNSMYPAMMKNK----L-----------L
PYGEPVMFKGEYKKNV--------------------EYPLYIQQVRCFF--ELKKDKI-P
CIQIKGNARFGQNEYLSTSG------------------------------------DEYV
DLYVTNV-DWELIKKH--YDIFEE-EFIG------------GFMFKGFIG--------FF
DEYI-DRFMEIK----------------------------------NSPDSSAEQSLQAK
LMLN-SLYGKFATNPDIT--GKVPY-----------LDE--NGVLKFRKGELKERDPVY-
------------------------------------------------------------
------------------------------------------------------------
--------------------TPMGCFITAYARENILS-----NAQKLY--------PRFI
-Y-ADTDSIHVEGL-------------------GEVDAIK--------------------
--DVIDPKKLGYWDHEA----------TFQRARYVRQKTYFIETTWKENDKGKLVVCEPQ
DATKVKPKIACAGMSDA--IKER-IRF---------------------------------
------------------------------------------------------------
------------------------------------------------------------
--------------
>f2_Bacph118848 ....
------------------------------------------------------------
------------------------------------------------------------
------------------------------------------------------------
------------------------------------------------------------
------------------------------------------------------------
------------------------------------------------------------
------------------------------------------------LY----FH----
---NL-KFDGAFIVNWL---EQHGFKWSNEGLPNTYNTIISKMGQWYMID-ICFGYKGKR
--------------------------------KLHTVIYDSLK----KL-PFPVKKIAK-
----DFQL------------------PLL--KGDIDYHTERPV-----------------
------------------------------GHEITPEEY-EYI--K----NDIEIIARAL
DIQFKQGL-----------------------------DRMTAGSDS-LKGFKDILS----
------------------------------------------------------------
----------------------------------------------TKKFNKVFPKLSL-
---------------------PMDKEI-------------RKAYRGGFTWLNDK------
-----------------YKEKEIGEGM-VFDVNSLYPSQMYSR----P-----------L
PYGAPIVFQGKYEKDE--------------------QYPLYIQRIRFEF--ELKEGYI-P
TIQIKKNPFFKGNEYLKNSG------------------------------------VEPV
ELYLTNV-DLELIQEH--YELYNV-EYID------------GFKFREKTG--------LF
KDFI-DKWTYVK------------------------------------THEEGAKKQLAK
LMLN-SLYGKFASNPDVT--GKVPY-----------LKD--DGSLGFRVGDEEYKDPVY-
------------------------------------------------------------
------------------------------------------------------------
--------------------TPMGVFITAWARFTTIT-----AAQACY--------DRII
-Y-CDTDSIHLTGT-------------------EVPEIIK--------------------
--DIVDPKKLGYWAHES----------TFKRAKYLRQKTYIQDIYVKEVD-GKLKECSPD
EATTTKFSVKCAGMTDT--IKKK-VTF---------------------------------
------------------------------------------------------------
------------------------------------------------------------
--------------
>f2_Bacph58177344 ....
------------------------------------------------------------
------------------------------------------------------------
------------------------------------------------------------
------------------------------------------------------------
------------------------------------------------------------
------------------------------------------------------------
------------------------------------------------LY----FH----
---NL-KFAGAFIINWL---ERNGFKWSADGLPNTYNTIISRMGQWYMID-ICLGYKGKR
--------------------------------KIHTVIYDSLK----KL-PFPVKKIAK-
----DFKL------------------TVL--KGDIDYHKERPV-----------------
------------------------------GYKITPEEY-AYI--K----NDIQIIAEAL
LIQFKQGL-----------------------------DRMTAGSDS-LKGFKDIIT----
------------------------------------------------------------
----------------------------------------------TKKFKKVFPTLSL-
---------------------GLDKEV-------------RYAYRGGFTWLNDR------
-----------------FKEKEIGEGM-VFDVNSLYPAQMYSR----L-----------L
PYGEPIVFEGKYVWDE--------------------DYPLHIQHIRCEF--ELKEGYI-P
TIQIKRSRFYKGNEYLKSSG------------------------------------GEIA
DLWLSNV-DLELMKEH--YDLYNV-EYIS------------GLKFKATTG--------LF
KDFI-DKWTYIK------------------------------------TTSEGAIKQLAK
LMLN-SLYGKFASNPDVT--GKVPY-----------LKE--NGALGFRLGEEETKDPVY-
------------------------------------------------------------
------------------------------------------------------------
--------------------TPMGVFITAWARYTTIT-----AAQACY--------DRII
-Y-CDTDSIHLTGT-------------------EIPDVIK--------------------
--DIVDPKKLGYWAHES----------TFKRAKYLRQKTYIQDIYMKEVD-GKLVEGSPD
DYTDIKFSVKCAGMTDK--IKKE-VTF---------------------------------
------------------------------------------------------------
------------------------------------------------------------
--------------
>f2_Bacph118851 ....
------------------------------------------------------------
------------------------------------------------------------
------------------------------------------------------------
------------------------------------------------------------
------------------------------------------------------------
------------------------------------------------------------
------------------------------------------------LY----FH----
---NL-KFDGAFIINWL---ERNGFKWSADGLPNTYNTIISRMGQWYMID-ICLGYKGKR
--------------------------------KIHTVIYDSLK----KL-PFPVKKIAK-
----DFKL------------------TVL--KGDIDYHKERPV-----------------
------------------------------GYEITPDEY-AYI--K----NDIQIIAEAL
LIQFKQGL-----------------------------DRMTAGSDD-LKGFKDIIT----
------------------------------------------------------------
----------------------------------------------TKKFKKVFPTLSL-
---------------------GLDKEV-------------RYAYRGGFTWLNDR------
-----------------FKEKEIGEGM-VFDVNSLYPAQMYSR----L-----------L
PYGEPIVFEGKYVWDE--------------------DYPLHIQHIRCEF--ELKEGYI-P
TIQIKRSRFYKGNEYLKSSG------------------------------------GEIA
DLWVSNV-DLELMKEH--YDLYNV-EYIS------------GLKFKATTG--------LF
KDFI-DKWTHIK------------------------------------TTSEGAIKQLAK
LMLN-SLYGKFASNPDVT--GKVPY-----------LKE--NGALGFRLGEEETKDPVY-
------------------------------------------------------------
------------------------------------------------------------
--------------------TPMGVFITAWARYTTIT-----AAQACF--------DRII
-Y-CDTDSIHLTGT-------------------EIPDVIK--------------------
--DIVDPKKLGYWAHES----------TFKRAKYLRQKTYIQDIYMKEVD-GKLVEGSPD
DYTTIKFSVKCAGMTDK--IKKE-VTF---------------------------------
------------------------------------------------------------
------------------------------------------------------------
--------------
>El_Klula118830 ....
------------------------------------------------------------
------------------------------------------------------------
------------------------------------------------------------
------------------------------------------------------------
------------------------------------------------------------
------------------------------------------------------------
------------------------------------------------LY----AW----
---YGSGYDYQHVLPYM--------------KSKCIKDKYIIKNNMITYGELYYE-----
--------------------------------NAIIYLKDPYL----FI-LTSLDKASK-
----AFNV-------------------IN--KGEFPHSIIH---SWEDLNKILPNWVKIQ
KRMIEYKDDNKLNIYYKNIEIFENDRN---YNTILENAI-EYC--K----VDVLAMEKVW
IK-FKKLLEKNLN------------------ITVSV-KTFTLSQLS-MKIMESKLP----
------------------------------------------------------------
-------------------------------------------------KYVKLYVPTL-
---------------------EEYSKI-------------RNAIYGGRVISKNG------
---------------------IYEENIVYADVVSLYPSAMKLL----K-----------H
SYGKPKLVDYIDFE----------------------KHGIYRVTLLNKH--DQEPKNYLN
FVPRRI------NRKLTWEW------------------------------------FKIH
EGWYHTY-DLIIAKSEG-FDI----YCHE------------GFEYPEKDY--------IF
NDFI-DTLYSMKETHT----------------------------ACSCEEQPCPIRMVAK
IALNGGGYGKFVQKPIDK--EIYIVKRDVVAGECDKLQE--NENGEICIGKRLVKRPLF-
YNLD-SEN----------------------------------------------------
---------------------YDKMIIE-KEDEP--------------------------
-----------------IYSTQCGISILSASRYRLYK-----LCKQFE-------NIDII
-Y-SDTDSIFVKQK-----------------SVDWELF----------------------
--KSKCGSELGQLDSTID-DTKNA---IISKMYIGGAKMYAFEYL--------------N
NKNKLITKLHCKGV-----PNYM-LSL---------------------------------
------------------------------------------------------------
------------------------------------------------------------
--------------
>El_Lackl74627258 ....
------------------------------------------------------------
------------------------------------------------------------
------------------------------------------------------------
------------------------------------------------------------
------------------------------------------------------------
------------------------------------------------------------
------------------------------------------------LY----AW----
---FGSGYDYQHVLPYF--------------KKKCIKDKYIIKNNMITYSELYFK-----
--------------------------------HSKIILKDPFL----FI-LTSLDKAAK-
----AFNV-------------------IN--KGSFPHSLIK---DWPDLQKIYPHWIKTQ
RKIIEFKHDNKLNIKINTTLEEDNITN---NSTIIEKAI-EYC--S----IDVIAMKQVW
QK-FKKLVKENLQ------------------ISISE-KTFTLSQLS-MKIMEASLD----
------------------------------------------------------------
-------------------------------------------------RNIELYVPTS-
---------------------EEYQFI-------------RNSIYGGRVAAKNG------
---------------------TYNEEIVYADVVSLYPSAMKLL----E-----------H
SYGKPSKVFSINFN----------------------KHGIYDVTLIHKS--NSKPNHYLE
FVPRRI------DKKLIWSWF-----------------------------------KEHR
GTYHTY--DLLIAIQEG-FE--II--CHS------------GIEYPNKGY--------IF
NNFI-DKLYTLK----------------------------DIHTNCKCKEQPCPIRMVAK
IALNGGGYGKFVQKPIDK--EVYIVKRDVVAGECENLSQ--NENGEICIGKRIVKKPKF-
FNLD-GED----------------------------------------------------
---------------------YDKMIIE-RDDDP--------------------------
-----------------IYSTQCGVSILSASRYRLYN-----LCKKFE-------GLEII
-Y-SDTDSIFVRKN-----------------TIDWELF----------------------
--KNTCGKNLGELDSTID-KTKNA---IIHYMLIGGPKMYAFQYK--------------N
NKNNIITKLHCKGV-----PTFM-LSI---------------------------------
------------------------------------------------------------
------------------------------------------------------------
--------------
>El_Klula1352308 ....
------------------------------------------------------------
------------------------------------------------------------
------------------------------------------------------------
------------------------------------------------------------
------------------------------------------------------------
------------------------------------------------------------
------------------------------------------------LI----AH----
---NGGGYDFHYILSSM-------------YNPAAIKNILIRNNSFISFN-FAHD-----
--------------------------------GVKFSVKDSYS----FL-LCSLANASK-
----AFLN------------------EETFKKTDFPHHDLK---TADDLYKVYKEWSSVN
TEINHVVEKEKLLITSEHIVNFTKNDK---SKTLIEWSK-DYC--R----NDVLVLSKVW
LE-FKNAVEDIFN------------------CELVD-QTMTLAGLS-YKLFQANMP----
------------------------------------------------------------
-------------------------------------------------FDVELRHPNK-
---------------------EDYFNM-------------REALIGGRCISVNG------
----------------------IYKDVLCLDVKSLYPASMAFY----D-----------Q
PYGSFKRVSSRPKD----------------------ELGIYYVRVTPNR--NNKS----N
FFPIRS------HNKITYNNFE----------------------------------ESTY
IAWYTNV-DIDIGLSEG-HNIEYI-PFDSYGNI--------GYSWSKKGK--------IF
EKYIKDVLYKLK--------------------------------IKYEKQNNKVKRNVIK
IIMN-SLWGKFAQKWVNF--EYFIK------------SE--DDIDFESEEAYKIWDTDF-
MLIK-KIK----------------------------------------------------
---------------------ESTYS----------------------------------
-----------------SKPIQNGVFTLSWARYHMKS--IWDAGAKEG--------AECI
-Y-SDTDSIFVHKE-------------------HFKKNAKFMLNGLK-------------
--VPIIGSEVGQLELEC----------EFDKLLCAGKKQYMGFYTYFQ-----------D
GKPCIKEKKRFKGI-----PSNY-IIP---------------------------------
------------------------------------------------------------
------------------------------------------------------------
--------------
>El_Debha74626904 ....
------------------------------------------------------------
------------------------------------------------------------
------------------------------------------------------------
------------------------------------------------------------
------------------------------------------------------------
------------------------------------------------------------
------------------------------------------------LI----AH----
---NGGAYDFHYILSSM-------------YKSSDIKNILIRNNNFISFS-FVHD-----
--------------------------------DITFNIKDSYS----FL-LCSLANAAK-
----AFLS-----------------GNHDFGKTDFPHHDVR---SKADLEKVYRKWRSID
NIIDIEIEKEKLLISSHNIINYETDGK---SKKLLDWSR-EYC--C----NDVIVLAKVW
LE-FKIAVYEIFS------------------AKVVD-QSYTLAGMS-FKLFESNLD----
------------------------------------------------------------
-------------------------------------------------PNIDLRHPKK-
---------------------EDYMNM-------------KDSLIGGRCISVNG------
----------------------IYENILCLDVKSLYPAAMAFY----D-----------Q
PYGQFRRVQQRMTE----------------------ELGIYYVRVIPHT--KINS----N
FFPVRY------NNKITYNNYG----------------------------------STQY
NAWYTSV-DIDIGISEG-HDIQYI-PFDEEENI--------GYSWINKGK--------IF
QQYIEDTLYKLK--------------------------------LKYEEEGNKVKRNVIK
IIMN-SLWGKFAQKWIDT--NYSIK------------AE--SDVDFDEEEAYKIWDTEY-
MLIK-QHK----------------------------------------------------
---------------------ESEYS----------------------------------
-----------------SKPIQNGVFTLSWARHHMKLLWDASTRPDTE----------CI
-Y-SDTDSIFVRKE-------------------EFNLNSVFELNNQK-------------
--IPVIGTDVGQLELEC----------EFDKLLCAGKKQYMGFYKYLDA----------Q
ENPQIGEKKRFKGV-----PAAY-IKP---------------------------------
------------------------------------------------------------
------------------------------------------------------------
--------------
>1_Caeel379657271 |emb|CAB03918.2| Protein C25F9.2 [Caenorhabditis elegans]..
------------------------------------------------------------
------------------------------------------------------------
------------------------------------------------------------
------------------------------------------------------------
------------------------------------------------------------
-------------------------------------------------RANNAY-----
------------------------------------------------IV----AH----
---NGGSYDHVMLLAEL----------DRQAGINSQDPKMLVNGMKIISAD-FKCG----
--------------------------------KRKLYFRDSLQ----YL-QMGLAKMPG-
----AFGL-----------------TGEA--KGFFPHLYNH----PQNYDKILPTLPPRE
YYAPKFMNSDTVLEFEKWYTENYNNG-----FKLHDELL-KYC--R----SDVRILVLTL
VR-FIKMCQNTFN-----------------DWNPLV-NSRTLASYV-MFVLKNEYMKPGD
VGFIPENGYGTGSN--SRIGLKYLQWIEKKNPSLHLKYQLRGGEHKIEANGRTYFADGFN
--EKTNE---VFEVYGCFHHGCPRC-FPESDQKHPLRKDVTFLDLYEDTLRREHDLKNA-
GYKVRSKWVCEIDDEMTRDP-EMKKFI--DLNQHDKGIHPRDGLFGGRTQVFRS------
-----------------LVTATQMFSLQYYDFVSMYPYLNAGG---TP-----------Y
PTGNPTIITDNLPHAGEELR----------------YRGLVKCDVLPPK--SARI----G
ILPQRI------HKKLMFPVCRSCAVNQNIKGACTHRKISE---------------RYIS
GTWTTD--EVKKAVSKG-YR--VL-KYHA------------IMHWDDDKW----VKGGFL
ADYI-KPLLAIKHQSSGWPKDDMTQDEKQEHIDNIFKKDGVKL-DINMVKPNKALRSLAK
IFLN-SAWGKFAQNPMKT--ETRLI---------YKKDG--LAFTKFFND----VKYEP-
TAII-PFG----------------------------------------------------
---------------------SNKYFIS-RKPRR--------DFLGGVP-----------
-----------------FTNLAIAAITTSAGRLLLLE-----AMEKVG-------IENLI
-Y-CDTDSLIFKQI-------------------QGMDPL---------------------
--GDMKGTQLGALTNEIP-EGK-----KLVEVVCMTPKVYSLKME--------------D
VNGELDYTVKAKGMTLNYGNAQI-INH---------------------------------
------------------------------------------------------------
------------------------------------------------------------
--------------
>1_Caere308470751 |ref|XP_003097608.1| hypothetical protein CRE_14880 [Caenorhabditis remanei]..
------------------------------------------------------------
------------------------------------------------------------
------------------------------------------------------------
------------------------------------------------------------
------------------------------------------------------------
-------------------------------------------------HHRGAV-----
------------------------------------------------AV----AH----
---NASGYDGQFILENL-------------IASNKASPKLVMDGTKLIFME---------
--------------------------------YNGVKLLDSIR----YL-SMSLSSLGK-
----TFNV--------------------DSVKGDFPVLFIK----PKNYTYVGP-LPDDH
HYAMDNKSSVVKEQLSTFLSAQRAEGK---IFNFVEEIF-KYC--Y----NDVYILATSM
GL-FEREFEKITN-------------------VCLLEESTTAASAA-ALVFRRNHL----
---DSEKPIVLDVKPSISMNASEISQKYLAWFTSKEGVQLNMSTTYGEEKIGRYRVDGFV
PQCPKYPQGLIIEFFGCYWHAHDCTYSEESMIGCESAKEIRLKDEERLSALREFHPVKV-
------VWECEVKKKLQRNP-EMAAFF--QDYEAVGLLHCERALTGGRTEVFRL------
------------------YANNEGKTLRYADVVSLYPTVMKHD----P-----------F
PIGAPENVPKNSMDVPMRKPSDLT------------FRWFLSCKVLPPR--HLKL----P
VLPIKD------NGKLLFGLYKKCCRDSNQHDCEHSDND-----------------RSFS
GTFTTV--ELQKALSLG-YEITEVFHVKTGIWWIHVILFLQGVKYENWVQNDESGRGGLF
TSYI-NQMMEEKIYSTGWPANVTSDAQKDAYCKAYFDKEQIHLTDYSRFSKNPGKRAVAK
LMLN-SLWGKFAQRVDRE--TTCIV-----------TDP--AIFWNIVYD----TTLVI-
SDVL-CVN----------------------------------------------------
---------------------D-ALIIK-YRKQA--------ETLESFK-----------
-----------------TSAMQLAALTTSYARLRLYR-----FMELVG-------AENIM
-Y-TDTDSIIYAVP-------------------EGSVDPL--------------------
--RGEIGPYLGQLTDELD-G-------AMTEFVTLGPKTYCYKEV--------------S
TDESLKVVRKAKGITVNSVVKNL-MSF---------------------------------
------------------------------------------------------------
------------------------------------------------------------
--------------
>1_Danre27802860 |emb|CAD60788.1| novel protein similar to DNA polymerases [Danio rerio]..
------------------------------------------------------------
------------------------------------------------------------
------------------------------------------------------------
------------------------------------------------------------
------------------------------------------------------------
-------------------------------------------------KYRNYT-----
------------------------------------------------WV----AH----
---NASGFDNFILLEYF--------------VRMGIPPKITMRGCRLIFMFDR-------
--------------------------------TYKQRFLDSYL----FM-PMRLSKTPE-
----AFQL-------------------DNIEKGYFPHVFNR-----AENDCYIGPYPEKH
FYGYETMSDKERSDFDAWYCTVSGK-----VFDFKKELA-KYG--K----NDVVLLRKAC
IK-YRHEFILCTD-------------------LDPF-TFTTLAGCC-MGVYKSKFLPKDT
LALTRNDGYTNQNKTYSNASIEWLEYVAKSRSIEIQHALNGGEVSFGKYHVDGFYDDGRV
--------KKAFDFLGCFYHGCDRCYNPYDINPLSKLSYGVLRRQVNDRCEILQRMYGL-
--QVEFMWECDWKAAKNSDV-GVMDFM--STYKRPERLKPRDALFGGRVNAFKL------
-----------------YHKTSDDEKVFYRDITSLYPFVQSTK----S-----------Y
PVGHPKIIFKDFENLEN-------------------YFGFIKAEVIPPR--GLFH----P
VLPYRT------GGRLMFPLCRSCAEEQNQDTPCQHADKE----------------RALT
GCWVSV--ELSKAVERG-YV--VS-EVYE------------VWHFSQRSD-------TLF
SDYV-KTFLQFKQESSGFPEDVVTDEEKESYVKDYFEKEGVKL-NIDNITFNAARRSINK
QILN-SLWGRFSLKSQLP--SSELI-----------SDP--EQFARHIFA----KGHDI-
NYFS-FLS----------------------------------------------------
---------------------DSIALVQ-YTQPY--------GKGKSTR-----------
-----------------DTNVFLGAFTTCYGRLELYD-----LLEKLG--------ERVL
-Y-CDTDSVIYTYR-------------------DGEY-----------------------
--DPPLGPYLGELTDELD-GGD-----YINIFASSGPKSYG------------------Y
STAKGKVCMKAKGITLNTVNSQA-IRL---------------------------------
------------------------------------------------------------
------------------------------------------------------------
--------------
>1_Xentr301606879 |ref|XP_002933046.1| PREDICTED: hypothetical protein LOC100493444 [Xenopus (Silurana) tropicalis]..
------------------------------------------------------------
------------------------------------------------------------
------------------------------------------------------------
------------------------------------------------------------
------------------------------------------------------------
-------------------------------------------------VFDHYT-----
------------------------------------------------FI----AH----
---NAGRYDSYFIVQEL----------IREK----LQIQIINQGGKLLC---VTLP----
--------------------------------DLKMRFIDSLN----FL-PMKLSKLPE-
----AMGF-----------------SG-S--KGYFPHFFNT----EQNQNYIGP-MPSIK
FYGTDYMMPGEKNEFMTWYTEHKDD-----TFNFQKELK-AYC--K----QDVEVLRKAC
EC-YRDRIMAMTKKKRTYYCKRKKRRVVVRRSIDPF-QLVTLASVC-MAMYRFKFIPLNT
IAIVPGDNYHKTQKRFSTPAIQWLLYVAHTE-NIPIQHALRGGERRV-GR---YFLDGYA
FVDGKHV---AFEFQGCFYHGCPVC-YN-EADSNDV-TNSTYGQLYYTFLVKKRYLQEC-
GFIIRLMWEHEWHEMLEKDE-RLKEFI--HKMQFPIPLDPRDALYGGRTNAIKL------
-----------------YHKVEDGENINYYDFTSLYPFVNKTK----T-----------Y
PVGHPKIIYENFGYIKK-------------------YFGLAKVKVYPPR--DLFF----P
VLPMKL------NKKLMFPLCYTCALNCQAELCTHSDEQ-----------------RSLT
GTWTTM--ELEVAIEKG-YRIAQIYE---------------IWHFDNSSN-------DLF
TQYI-NLHLRDKQEASGYPNWCTDAAKKKQYIAAFYEKEGIQL-RADKIAVNPTKRQISK
LFLN-SLWGKFGQRSNLP--HTSIV-----------TDP--DELFKLAFL----PYYEL-
SEVN-FIN----------------------------------------------------
---------------------DETAAVN-WKYSK--------ERYTINK-----------
-----------------NTNIFIACFTTAYARLELYK-----LLDRLQ--------ERCL
-Y-HDTDSVIFVSK-------------------EGDW-----------------------
--NPPLGDYLGELTSEVP-NNT-----HITEFVSAGPKTYG------------------Y
RLNTGKTTLKVKGITLNVANTQV-INF---------------------------------
------------------------------------------------------------
------------------------------------------------------------
--------------
>1_Strpu72077346 |ref|XP_793143.1| PREDICTED: hypothetical protein [Strongylocentrotus purpuratus]..
------------------------------------------------------------
------------------------------------------------------------
------------------------------------------------------------
------------------------------------------------------------
------------------------------------------------------------
-------------------------------------------------ENRGAT-----
------------------------------------------------FI----AH----
---NFKSYDGIFIQEFL-------------YRNCIIPRLILAGGKIMSMTVP--------
--------------------------------NNGIRFIDSLN----FL-PMPLSALPA-
----TFGI-------------------EEVKKGFFPHFFNI----DANMDYRGP-MPDAK
YYYPDSMSSKKREEFLTWYDGEVSSGR---EFIMSEEIH-AYC--V----SDVDILRRCC
LQ-FRTLFKEVTK------------LCEFDLGVDPLTKCITIAAAC-HLVFRRNYLQKDA
IAIIPPRGYAPEDIQSNKAIRWLTHVAEEERVYIRHA-----------RNEGEVRVGKYK
LDGYCEENKTVYEFNGCYWHGCARCYSFDTDSGRRGVQKTMGELHLDTLAKKKYVQHILK
DWNYITMWECHWDEEIGK---TIPQHI-KRRLPNPIPLDPRQAFYGGRTNASCM------
-----------------LYECQEGERIKYVDFTSLYPSINKYG----S-----------Y
PLGHPRVITDNFEDVSE-------------------YYGLIRCKVLPPQ--NLFH----P
VLPLKV------NGKLMFPLCLTCAETNQQTPCHHSDGE-----------------RMLR
STWVSL--ELEKAVEKG-YIVTEIESVWHFCNKSKFNDEKPFLERSREDF-------GLF
TGFV-NTFLKIKQEASGWPDWCRTQEEKAKYISDYKKHEGIEL-DPEKIVKNKGLRSLAK
LMLN-SFWGRFGMRNNLP--ETSII-----------FDPA-QLYELLTSDEVEVNDLNF-
VNDD-VVEV---------------------------------------------------
---------------------RTVRRDE-FEKVSS-------------------------
-----------------KANVVIAAFTTAQARMKLYD-----VLDRLG--------ERVL
-Y-YDTDSILYIER--------------LHVPGEW-------------------------
--CPPLGDYLGELTDEID-GK------HITSFVSGGPKNYA------------------Y
KLNTGETTCKVKGITLNYKNSQV-INF---------------------------------
------------------------------------------------------------
------------------------------------------------------------
--------------
>POLB-1_TCp_gi270006168 ClassII Maverick Maverick unnamed protein product...
------------------------------------------------------------
------------------------------------------------------------
------------------------------------------------------------
------------------------------------------------------------
------------------------------------------------------------
------------------------------------------------------------
------------------------------------------------AI----AH----
---NMKGFDGCFILQYV------------FQNVSRWKPEVIRTGTKLITIRC--------
--------------------------------GKSITFLDSLN----FI-QLPLSKFPE-
----AFKF------------------EES--KGFFPHFFNT----NDNFNYIGP-IPDKH
YYGCDTMKTKERADFLTWHREQLANNY---VFNLKDEIL-KYC--I----LDVNILRKGC
LK-FRECFLKINN------------------NVDPFLESLTIASAC-NLVFRRNFLKSET
IGIIPKNGYRCSDNQSKIAITWLSWLMQTENINISHAGNGREVRLNGSLLVDGFCQETNT
----------VFEFYGCWWHGCEKCFFNQTSNLNNKHDALFLRRENTFAIEEKIRKLGC-
--NIRTIWECTFRNDIKDNP-DLNRFVNEHNLESFTPLNPRDCFFGGRTNVCKL------
-----------------YYKCKDNEKIKYYDVCSLYPFINKYG----K-----------Y
PIGHPKKIYVGNDCLNIDITT---------------FEGVIKCIVMPPQ--HLYH----P
VLPYRY------KGKLTFPLCKTCVEISNQYDCGHKPEE-----------------RQFT
GTYVAD--ELRKAVELG-YVITLLLEAWEYN----------VVQYNKETN-----TKGLF
TDYV-NRFLKMKQEYSGWLSWCDSEDKKQLYLTQYFEKEGIVL-DAENISENSGMRFISK
IMLN-SFWGKFGQRENPQ--KTEII-----------DDA--RTLFDLLTN----HSRIT-
HNLT-IVN----------------------------------------------------
---------------------NDVLLAN-WDSVC--------EDIIPLK-----------
-----------------TVNVIIAAYTTAGARLELYK-----YLEKLD--------RRVL
-Y-FDTDSVIFTQK-------------------EDEW-----------------------
--QPEIGNFLGDLTDXIG-TNKNGVDSYISEFVSGGPKNYAYRYWV-------------T
KERLFKTVCKVKGITLHYKNEKL-LNX---------------------------------
------------------------------------------------------------
------------------------------------------------------------
--------------
>1_Nasvi345496918 |ref|XP_003427849.1| PREDICTED: hypothetical protein LOC100115099 [Nasonia vitripennis]..
------------------------------------------------------------
------------------------------------------------------------
------------------------------------------------------------
------------------------------------------------------------
------------------------------------------------------------
--------------------------------------------ASKPKNIKQFV-----
------------------------------------------------CI----AH----
---NSKSFDAQFILKYF-------------VEKTNITPKVKMNGTSIMLMTI--------
--------------------------------GEGLKFVDSLN----YF-HMKLSDLPK-
----AFGF------------------SDDLIKGTFPHLFNK-----KEYNNYEGTIPDEK
FFSPDSMGVHEREKFQSWHKEMRESNY---VFKFQTEIL-KYC--K----TDVDILRKAC
SA-FRKSFVEVGG-------------------TCPFVEASTIASAC-SKVFRKNFLKRDE
ISIIPPGGYRKKNTHSKESLEWLLFKEKETGFDIQHAGKGAEVRLTENILVDGYYESVTG
-------DRYVFQYHGCFYHGCTSCYKGTERLISVHGTNFEEKYTRTLNMSARIVKAGY-
--ILTEIWGCDFKKIKSNFPTDIKRYIDNHPLLWSDTLNPRDAFYGGRTKNTVN------
-----------------LAEVKEGETIDYVDICSLYPYICKTG----K-----------F
PIGHPDIFVGDECRQLTGDNNCLSSR----------VEGLVKCRILPPR--DLFL----P
VLPVRM------HKRLMFPLCRTCCENLEQEDCNHECLKD----------------KELT
GTWVSE--ELKKAVSLG-YKITAIYEIWQYK----------VKQYNPEKN-----ESGLF
VDYI-NTFLKLKQQASGYPSDCNDAQSRENYISEYERKEGIKL-DKEKIAKNPGLRFLAK
LCLN-SFWDKFGQRENMG--VTEII-----------KDQ--VKLIEILQS----SDRTL-
KNVL-HVN----------------------------------------------------
---------------------QETFYIN-WAYTD--------DNYKPSS-----------
-----------------VTNVSIAAYTTAQARLKLYS-----YLEKLG--------RRVL
-Y-YDTDSCIYLNK---------------NTPGEY-------------------------
--KVPTGCFLGDMTDELE-SYGVKS--YIKSFVTAGPKFYS--YKVK------------K
TDGSTHEVCKVKGISLNYSTNSK-INH---------------------------------
------------------------------------------------------------
------------------------------------------------------------
--------------
>Bam35c_POLB gi|38640281|ref|NP_943751.1| DNA polymerase [Bacillus phage Bam35c]
------------------------------------------------------------
------------------------------------------------------------
------------------------------------------------------------
------------------------------------------------------------
------------------------------------------------------------
-----MMTTTNRKKRREIKLFTLDTETRGLDGDVFRIGLFDGKQYYTGYTFADVL-----
------------------------------------------------PV----FE----
---KYKAYDCHVYIHNLDFDLSKIIAELRDYAEPTFNNSLFINGNIVTFT----------
--------------------------------ASHIILHDSFR----LL-PSSLENLCR-
----DFDL------------------LEGGKMDIVDYMEENNYGIYNVKNRKLNKRLTKG
NFFT--------------------------TVDKDDPVLCEYM--E----YDCRSLYKIL
EI-VIGLSKLEVE---------------------QFINCPTTASLA-KTVYKEQYK----
------------------------------------------------------------
----------------------------------------KDYKVAISTKQYNHKQIGK-
---------------------GLEAFI-------------RKGYYGGRTEVFTP------
----------------------RIENGYHYDKNSLYPYVMKMA----E-----------M
PVGYPNVLDNEEAELSFDLWKRRKY-----------GAGFIHAKVHVPE--DMYI----P
ILPKKD-----YTGKLIFPV------------------------------------GKIE
GVWTFP--ELALAEAEG---CRIE-KIES------------GVVFEKTAP--------VF
REFI-SYFEEIK------------------------------------NTSKGAKRAFSK
LMQN-ALYGKFAMQRERI--MYADI----------------SERDKLEAEGHTVSEIIYD
MNGI-RM-----------------------------------------------------
---------------------EFLEYDG-YAKAE--------------------------
-----------------YIQPHISAYITSIARILLFK--GLKYAHEKG----------IL
AY-CDTDSCATTTK------------------FPD-------------------------
--KMVHDKEYGKWKLEG----------YVIEGLYFQPKMYAEKAI--------------N
TDGEYEEVLRMKGVPKWV-VEEQ-LDYNTFKKWYLQVKRGKAEIPIYKGGERVQKFLTKS
KNNIEMNELAEMHKTINFAREQKRNIDLNKNTTSPLVRNDYGENKDEKSEYEFDEWYERL
EEFNDDMNAVEELCMKFGKIQIPEKKQRKLYGLYKEYSSKAKAMCFSNEGLPIQDWCKKT
GWDMKELLGELSFL
>E7_Porpu75220374 ....
------------------------------------------------------------
------------------------------------------------------------
------------------------------------------------------------
------------------------------------------------------------
------------------------------------------------------------
------------------------------------------------------------
------------------------------------------------AY----FH----
---NLSGFDGIYLIPLL-----------------ITIKTIWEGAKYIKLIYTILT-----
--------------------------------THILSLRDSLN----LL-PMSLNDLGK-
----SFIN--------------------RSKLDINPIFTLE-------------------
------------------------------RISKEKNFIIKYL--T----NDIEMLRDII
IS-FENMVNESYN-------------------MICH-NNLTSTSLS-YKIFKKYYL----
------------------------------------------------------------
-------------------------------------------------KTHKIEVPKT-
---------------------YYDKFI-------------RKAYYGGRCEVYKP------
--------------------TNDSNKIFHYDFNSHYPSSMLNK----------------I
PTKISGWKSPQIREPID-------------------PFTIYDVVVNIG---KQYI----P
SIPFRD-----KDNTLKFPS------------------------------------GTFR
TNVTGV--ELKYSIDNK-YA-NIV-KIYK------------SLKLKDPN---------LY
LENT-YWTCSRK--------------------------------DKRLRCKIDPSEILYK
LNMN-SLYGRFAMKNEST--ENIFV-----------------NKSDIESLNKYIESEEF-
RNFR-DFG----------------------------------------------------
---------------------EKYLVEI-SKTAKGVKLP---------------------
-----------------ELASYVPTYVTSYARIVLHE--AMMGVLDRG--------GNVY
-Y-RDTDSIVTNLR----------------------------------------------
---MEESNALGGLKLAD----------TYSKAYFIAPKLYG------------------C
LNIKSLVKLRGKGIINTLIKSRG-LSWFEEEY----------------------------
------------------------------------------------------------
------------------------------------------------------------
--------------
>El_Pickl74626661 ....
------------------------------------------------------------
------------------------------------------------------------
------------------------------------------------------------
------------------------------------------------------------
------------------------------------------------------------
------------------------------------------------------------
------------------------------------------------FY----CH----
---NLSGFDSVYIMSAL------IKYTRVKGSESDITFKIIRREAKVLKMTVRYMDESGK
--------------------------------ESQMVMLDSLT----VL-NASLRKTSP-
----LFEL--------------------EHQKGYLPYDWVS-----------------TN
TNYMGPIPQSFNDDVKAYLLELFPNG----MMNTKMATK-TYT--D----TDVRLLTMIM
DK-FKNIMYSTAR-------------------VDLT-KCMTISKLA-LSMYSNMCH----
------------------------------------------------------------
-----------------------------------------------DETKKMPLMSST-
---------------------MDDTFM-------------RKALFGGYNNVINP------
----------------------MADEAYYYDVNSFYPAVAVKY----R-----------Y
PTTKGFDMSYPEGLDYKDFNYPE-------------TTGVLHCEVETPK--NLVT----G
VLPVKD-----INKGVMYPL------------------------------------GHFL
GIWTTV--ELDYALSLG-YKITVY-K---------------GMVFNSMES--------PY
KKYM-DLFYSRK------------------------------------SNAKGIYRTLYK
STLN-NLLGRFSLAPMNY--KDAMM---------DNTTF--KMLSLLHNITNMLEMKDFD
VKMC-HVE----------------------------------------------------
---------------------KEIKYTP-DNMPEYVNKVRNSEFYTNALKSMNNFVQNTN
TL---------------DSSVIMTTFVNAYARIELLK--LIINLTDIG--------YKVY
-Y-SDTDSIVVNKP------------------LPE-------------------------
--DTVSSTELGKFKTEH----------VITKGYFMAGKLY-------------------Y
LMTKDGVKVVNKG------LNSK-LSE---------------------------------
------------------------------------------------------------
------------------------------------------------------------
--------------
>E9_Betvu75220780 ....
------------------------------------------------------------
------------------------------------------------------------
------------------------------------------------------------
------------------------------------------------------------
------------------------------------------------------------
------------------------------------------------------------
------------------------------------------------VY----FH----
---NFSRFDGILILRHL------------VLHNDEYEIRPLMRNGRLYEVVVYFKK----
--------------------------------RMLFRFRDSLN----LL-PGSLDYLSS-
----NLC-------------------PELGNKGSFDHSSMNLEN----------------
------------------------------VKKKRDVVI-EYM--K----QDIRLLGGVM
QK-AQDIYWNLFE-------------------VDLV-DWITVASQA-LGIFRMNFF----
------------------------------------------------------------
-----------------------------------------------NDMDFHIHIPNR-
---------------------NEDTFI-------------RRGYYGGHADAYIP------
----------------------KGTNLYYYDVNSLYPFIMKEY----P-----------M
PSGKPVWASNLGGMDLDS------------------LYGFIEAYVECPE--SIVR----P
FLPYHK----VKDPTLLFPT------------------------------------GEWI
GVYYTE--ELKYAKSLG-YTVIPI-K---------------GYLFQKRES--------PF
KDYV-GSLFERR--------------------------------LQAKEDGNEAMSLLYK
LVMN-SLYGRFGIHPKST--KTDIG---------GIKEYQYRMRQESWLDGDYLGNDKY-
VLSY-HTN----------------------------------------------------
---------------------MDNTIDR-WDPPK--------------------------
-----------------NSAIQLAAAITACARIYMYK---YTSREDCY------------
-Y---TDSVVLGNP------------------LPE-------------------------
--EVVSSSIIGKFKLEA----------RIKKGFFLAPKSYY------------------Y
SSKEKGDVIKYKGA-----AKEH-VDA---------------------------------
------------------------------------------------------------
------------------------------------------------------------
--------------
>E9_Zeama118887 ....
------------------------------------------------------------
------------------------------------------------------------
------------------------------------------------------------
------------------------------------------------------------
------------------------------------------------------------
------------------------------------------------------------
------------------------------------------------VY----FH----
---NLSQFDGIMILSFL-----------TKSYKNCHIEPIMRNDCIYSIKLYKVSKNGDK
--------------------------------RLVLTFMDSYL----LL-KVKLADLAD-
----SFC-------------------PELGGKGSFDHQNVT-----------VDKLP---
--------------------------------SIREDSL-TYL--K----QDILITAAVM
QR-AKAIIWEEYG-------------------IDIL-KVLTISALA-LKIFRRVYY----
------------------------------------------------------------
----------------------------------------------KDDDDNWIYIPDD-
---------------------NEAQFI-------------REGYYGGHTDVYKP------
----------------------YGENLYYYDVNSLYPSSMLDD----------------M
PIGKTRWVSDLGSKKSKIVLND--------------MFGFIRAFIICPK--HIKK----P
LLPYKK-----DDGTIIFPT------------------------------------GRFL
GVYFSE--ELKYAVSLG-YKVYPIC----------------GYIFDRKES--------PF
KRFV-YDIYSKR--------------------------------LDAKAKGEKALDFIYK
ITMN-SLYGRFGISPEST--TTQIV-----------STE--ESRKLALYNDGFVQSYELS
SDKC-LVTCKNV------------------------------------------------
---------------------RSLDLLK-LSSDRPT------------------------
-----------------YAAVQISAAVTGYARIRMHP---FISRDDCY------------
-Y-TDTDSVVVERE-----------------L-PE-------------------------
--EEVSPTALGKFKHEH----------FVEYGIFLAPKSYML-----------------K
ASSVDQPIIKFKGA-----GKDE-ADE---------------------------------
------------------------------------------------------------
------------------------------------------------------------
--------------
>El_Pleos74638983 ....
------------------------------------------------------------
------------------------------------------------------------
------------------------------------------------------------
------------------------------------------------------------
------------------------------------------------------------
------------------------------------------------------F-----
------------------------------------------------YY----AH----
---NLSDFDGMFVLKSL--------INTSKSHDLKIKVLSKNDGTIISLEIKKILINKK-
--------------------------------IIKITLLDSLH----LL-PFSLRDLGK-
----VFSL---------KKNSFYNETKNIIGKGNFPHDFIQKLGIDKALEYKGL-VPDIK
YFDNL------SEEDYITEIVNRIKNEENGVWDCEKELL-KYL--N----GDIDTLYSVM
YT-FGEFIFDKFN-------------------INIT-RIRTYSGLA-FLIYTSRYY----
------------------------------------------------------------
-----------------------------------------------DSIKKPIFLTTG-
---------------------KIDNYI-------------RNAYYGGIVDSWTF------
---------------------YSEKPLFKYDFKSHYPNQMRNN----P-----------M
PGGLPIFSTETNLDL---------------------IFGFVRAEVTAPSEKELRV----A
ILPIKG-----PNGELITFR------------------------------------GTVE
GTWFSE--ELKNAETYG-YKIKVK-D---------------CLQFEKVYN--------LF
DDFV-NEFYNLK--------------------------------TEAEMNKDDISRLIYK
LILN-SLSGRWGLRDLNT--EMKVI---------ESKDL--NFLNKTENVDTLFESNRL-
SLIK-SHGPL--------------------------------------------------
---------------------DPEVVDL-FSKENLIENKKINPFIEDKDKPWGKN-----
-----------------KSAVQLSAAISAYGRISMSK------VKNIS--------DNLY
-FGGDTDSFILEKP-------------------LD-------------------------
--SSMIGKKLGQAELEQ----------VIVEAFFHCKKSYL------------------I
INDKNETIIKMKGINK---PNLK-LNY---------------------------------
------------------------------------------------------------
------------------------------------------------------------
--------------
>El_Agrae74627823 ....
------------------------------------------------------------
------------------------------------------------------------
------------------------------------------------------------
------------------------------------------------------------
------------------------------------------------------------
------------------------------------------------------------
------------------------------------------------VY----LH----
---NFAKFDGYFLVKYL-------------SKLGFIDNIIINKGRIITLK-FIYN-----
--------------------------------KYSITFKDSYL----LL-PSSLRKLCK-
----SFNT--------------------QTQKDIFPYLLDD-------INYIGE-VPDYK
YFCNLEM------EEYNNYKSNFK------VWNFREEAI-KYC--N----LDCISLYEIL
YK-FNTLVFNKFE-------------------LNIN-KYPTLPSLS-FALFKTKYL----
------------------------------------------------------------
-------------------------------------------------KENEVHMLSG-
---------------------SIATNI-------------RKSYTGGSVDMYIP------
-------------------LIEKDSKIFIYDINSLYPFSMKSF----K-----------F
PIGNPTFFKGDITRINKD------------------AFGFFYCKIITPE--YLEH----P
ILQTHL--KTSDGIRTLAPL------------------------------------GSWE
DMLFSE--EMYNAMKYG-YKFEILW----------------GYTFESKN---------IF
SEII-SDLYKMR----------------------------------LEYQKSDPMNYIAK
ILMN-SLYGRFGMDDNFT--FSDIM-----------------DKDDYFNFEKLDRNNSI-
LDVT-ELN----------------------------------------------------
---------------------NNNFLVT-TKNPKVELDTILDNGSEKH------------
-----------------DINIAIASAITAYSRIQMSK-----FKNNPN--------FKLF
-Y-SDTDSVYISKE------------------LPE-------------------------
--ELVSNTELGKMKKEG----------ICDDAVFLAPKVYG-------------------
--------------------------Y---------------------------------
------------------------------------------------------------
------------------------------------------------------------
--------------
>El_Ascim118847 ....
------------------------------------------------------------
------------------------------------------------------------
------------------------------------------------------------
------------------------------------------------------------
------------------------------------------------------------
------------------------------------------------------------
------------------------------------------------------VH----
---NLAHFDSVFILDTL--------------SKLGKIDIIMRDDKIMKLK-ITFKIPGKN
T-------------------------------EYSISFLDSLL----ML-PNSLDNLSK-
----AFNI--------------------ENKKSVFPLKFTN--GAVTPFNYIGA-VPGYE
YFYNT-PNKKFTKDDYKKYCKDFNN-----NWDFNKELK-NYC--E----IDCLALHDIL
TL-FAKMIHNEFS-------------------VDIT-RYVSLSSIT-FAIFRTNFL----
------------------------------------------------------------
------------------------------------------------PENKIPNITCT-
---------------------KLHYIL-------------KQAYTGGYCDVFKP------
----------------------EGKNIHSYDINSLYPSAMAKF----D-----------M
PTGTPLHILGDPYKFTKD------------------PFGFVFAEVTAP---DLKV----P
IIQTRV--QTSGGVRTVAPI------------------------------------GTFK
GWYLLD--ELINAKKYG-YTFKIS-E---------------AYLFERLN---------IF
KEYI-HRLYTIK----------------------------------SSYTPDDPMYFIAK
LLMN-SLYGRFGMDPITI--KYSVL-----------TPE--ESEEKLKNSSCIEATTLP-
SGNV-LFK----------------------------------------------------
---------------------ENKPLGE-FSNL---------------------------
-----------------NTSVPISAAIAAYSRMIMSE-----YLIKYA--------DNLY
-A-VDTDGIKVDTE-------------------IDK------------------------
--KYVSDKELGLMKHEY----------TFKEAVFVAPKVYGGLFD--------------K
PYKNKVEIVKVKG------LKEP-IQY---------------------------------
------------------------------------------------------------
------------------------------------------------------------
--------------
>El_Neuin461963 ....
------------------------------------------------------------
------------------------------------------------------------
------------------------------------------------------------
------------------------------------------------------------
------------------------------------------------------------
------------------------------------------------------------
------------------------------------------------VY----TH----
---NFSYFDGIFIIDIL--------------SRLGEVKPFMRNGKILKLT-FNFTLPNSK
R-------------------------------KYTLYFMDSLL----IL-PDSLDKLSN-
----FFNN------------------KVK--KLFFPHSFLD----DNTIPINYVGKCPDY
KYFPKAYTEDFTIEQYQEYANKFKNN----NWDLKKELI-KYC--E----IDTIALYQVL
VS-FQRKIYEKFM-------------------IDCT-KYPTIPSLA-FAIFRKKYL----
------------------------------------------------------------
---------------------------------------------------VEDMIPNI-
-------------------KSKLHNII-------------KLSYFGGICELYKP------
----------------------FGVNIKSYDVNSLYPFAMKYF----K-----------M
PSGIPKYVKGTLQNIVRFTDSICEV-----------PFGFYNVKVKTPL--NLDK----P
FLPTRL--NTPAGTRTAFPL------------------------------------GQWE
GWYFSE--EILNAMKHG-YEFEFI-E---------------GYLFEESS---------MF
DEYI-DLLYNIK----------------------------------KNSPKESPWYYISK
LLMN-SLYGRFGLNPEGE--EIFIT--------------------SEEEGDAIIATKEY-
VTIT-PLS----------------------------------------------------
---------------------SGNVLIS-AKLPE--------EAFGDM------------
-----------------NISVPISSAIAAYSRIHMSH-----FLTKYS--------NNIY
-Y-IDTDGIKVDID-------------------LDK------------------------
--DEVDSKELGKMKYEY----------VFEEYTSLGPKVYGGLLY--------------D
KKGKLIELVKLRG------YSSK-LPY---------------------------------
------------------------------------------------------------
------------------------------------------------------------
--------------
>El_Clapu118857 ....
------------------------------------------------------------
------------------------------------------------------------
------------------------------------------------------------
------------------------------------------------------------
------------------------------------------------------------
------------------------------------------------------------
------------------------------------------------FY----AH----
---NLGKFDAVFLLKEL---LRFNLTTEGLNNPYEFPAPLTRNSDILKLTIKRTVDGK--
--------------------------------TRKVTIMDSFA----LL-PRSLRDLCK-
----DYNI--------------------DNPKSYFPYLFSV-----DSHLFYTGATPNIN
YYLDI------PKAEYLKLVKD--------DWDFKDETL-EYL--N----LDLISLHQVL
VK-VNKAINFLFD-------------------IEFT-SCATVSSLA-NKIFLSKFY----
------------------------------------------------------------
----------------------------------------------DDKNKAIPLVKDI-
---------------------DLFNDI-------------HEAYYGGRVEVFNP------
-----------------IIMADSTKSYYYYDVNSLYPFASIND----------------I
PGLKCTFYEVVKANVNIHE-----------------LFGFFYCKIKSPD--NLYL----G
LLPKRT------ETSLIFPG------------------------------------GAWE
GWYFSE--ELKFAVAHG-YEVEII-K---------------GYNFDRVSN--------VF
NEFV-QEVYKVK-----------------------------------CNPNNVTEKNIAK
LILN-SLIGRFGMNINKI--KTSLV---------PSEKHNELLTTRVVKSTTDLGSGMF-
MDIY-VPGI---------------------------------------------------
---------------------DKNICED-FNLDYIEVLNSTNTDEKGTMPDN--------
-----------------NVSITTAAAVLSYARIHMAQ--IMLFILENN--------GTLY
-Y-TDTDSIVTDLK------------------LPE-------------------------
--EMVHQTEIGKLKLEH----------TITQGYFIADKTYA------------------I
VNTEGEIIKRAKGV-----KSSK-LTL---------------------------------
------------------------------------------------------------
------------------------------------------------------------
--------------
>El_Podan2494190 ....
------------------------------------------------------------
------------------------------------------------------------
------------------------------------------------------------
------------------------------------------------------------
------------------------------------------------------------
------------------------------------------------------------
------------------------------------------------YF----TH----
---NLGGYDIIFILHAL-----KLENKIILENKLKGINTIVEDDKKIKVK-KKKPISDVN
KKSQNKDHYEISTILRDDRILKCVIKVKTPSGYNKITFIDSYN----IL-PDKLDNLAK-
----SFGT------------------EIQ--KGLFPYEFVK----SNTLNYVGI-TPSIE
YYKIN--NEVISQELYNELIVP--------QWDLRKQTL-HYL--E----RDLLSLLEII
NT-YNHYVYKRYN-------------------VQLT-ESLTIARLA-LNIYLKRYL----
------------------------------------------------------------
------------------------------------------------GDNLIPVVLNN-
---------------------SLFTSI-------------KAAYYGGVAEVYRP------
----------------------YGKNLRYYDVNSLYPFVAKNT----------------M
PGHECKYIESKKGLKLSE------------------LFGFFYCKVTTN---NQYL----G
LLPVHN-------QGLIMPN------------------------------------GQWY
GWYFSE--ELKFAEVNG-YNIEVI-K---------------GYQFNKIDN--------LF
SSYV-DDLYKIK------------------------------------ANSEGSEKLITK
FLLN-SLLGRFGMSIFKL--KTDIV---------SVEKA--KKLAVTNYINSVKAISDT-
DVLI-SYN----------------------------------------------------
---------------------KEISRKL-VEEHG--------LNYIEILNSNSKLDLEKN
NSFK-------------DVAVSISAAVTAYARIFMAQ--TKLDILKNG--------GNLY
-Y-TDTDSIVTDID-------------------LP-------------------------
--DNLVGSELGQFKLEF----------KLKEGFFISAKTYCLILEKEYI----------K
KNKNKDTVIKAKGV-----FKTS-LDV---------------------------------
------------------------------------------------------------
------------------------------------------------------------
--------------
>El_Morco74625637 ....
------------------------------------------------------------
------------------------------------------------------------
------------------------------------------------------------
------------------------------------------------------------
------------------------------------------------------------
------------------------------------------------------------
------------------------------------------------IY----VH----
---NLTKFDAYFILKII-------YDNFVVKPLYKDRTILQLDMTLKTFETNTKKCK---
--------------------------------NKRMVLKDSYL----LL-PESLKRLGT-
----NFNT------------------NIQ--KGYFPYDFVN----ENRLEYIGE-IPNYQ
YFKNQ-----LTQTEYDEIKNSPDSS----KRDLKKETI-KYL--E----QDIKTLCEVL
IK-FSDEIWEERE--------------------NIT-KCSSLSGLA-YLIFKTNYI----
------------------------------------------------------------
-------------------------------------------------KDSKLSMVKG-
----------------------VAHEI-------------WEAYYGGRCEVSYP------
-----------------------CIKTKSYDCNSIYPYCMLKD----------------M
PVENLFEVTIIILI----------------------IFRYVYAKIKTIG--NTKY----P
FIPFRS------ETGLLFPL------------------------------------GSWE
DWYFSE--ELKYAVKSGLYQVEVI-H---------------SYKYEAGVD--------IF
KDYV-EKYYGLN----------------------------------PVLEQVLWEEPTAK
LLLN-GLYGRFGMNPHTT--QATIVASADLPTFILDNDV--IDYFTIFVGYEWVTYTPKK
FASD-NIVRK--------------------------------------------------
---------------------ENSPLTN-FHAEL--------------------------
-----------------EQSVQISIRITAYARICMAE--TIKHVTQYQ-------KLKVF
-M-TDTDCIWMNGS-------------------LS-------------------------
--PGFVGTEIGKFKKEI----------TAKEAYFPALKFYY------------------A
EDVDGNVVKKSKGI-----NSSG-LTK---------------------------------
------------------------------------------------------------
------------------------------------------------------------
--------------
>El_Neucr461962 ....
------------------------------------------------------------
------------------------------------------------------------
------------------------------------------------------------
------------------------------------------------------------
------------------------------------------------------------
------------------------------------------------------------
------------------------------------------------VY----CH----
---NFSKFDINFIIKIL-------------VQEFVVEKIISKDLDILSIK-ISYKFEPKK
K--------------------------GGKAERHTITIADSCR----LL-PGSLDKLAK-
----DHNI--------------------ITKKGKFPYKFVN----KDNLEYVGL-LPDYE
YYIDPKKGEMITLFEWAAMYTN--------KWSMRKETI-IYL--E----KDIKALYQLM
ME-MSNNTYSTFR-------------------INIT-RVKTASALA-FLVYRTIFL----
------------------------------------------------------------
----------------------PNEVEEENETNSPNNILSLFDKKEEKKLTPKYFLPKL-
-------------------KGRLERAV-------------RAAYFGGRNEIFIP------
----------------------IINNIFSFDFNSLYPTAMMM-----P-----------M
PVGIPVHTFCKNLNE---------------------IFGFVRAKIITP---AINI----P
VLPCRV--KVNGVQKLIFPI------------------------------------GEWT
GWYFSE--ELKLAVEYG-YKIEVL-E---------------SYVFEKRDD--------PF
KEYI-EHFASIK------------------------------------DNTKGSKKQMAK
LLLN-TLYGRTGMNDSAA--EIKML------------TT--NELDNIQLTNNVIHEFEVD
DDKH-YVR----------------------------------------------------
---------------------YDKKPCP-VLCAQSEKNYELLSYLDGEKDDGFI------
-----------------INSTSIAAATASWSRILMYK-----HIINSA------------
-Y-TDTDSIFVEKP-------------------LD-------------------------
--SAFIGEGCGKFKAEYN-GQ------LIKRAIFISGKLYL-------------------
LDFGGKLEIKCKGITKNKDNTTHNLDI---------------------------------
------------------------------------------------------------
------------------------------------------------------------
--------------
>ALM_ORF05
------------------------------------------------------------
------------------------------------------------------------
------------------------------------------------------------
------------------------------------------------------------
-------------------METPNYFEELKQLEVNLPENSLEIGGNLAEMMSFEFIEPKT
LNEQNIEYMKTFIKDEIDDYENKLFYVRATFGNELEGGFFDFGLNDGWDSFNDLSLGDPR
FLYLHVNLSLIFAFDIFFVEKPSEEGGNDKYNMCLYKSLKSILNESLKLKNKGIKNCVGV
DFEDKVPVS---KLYKL---------------EDKIKTNIIVSGDVEYMGAQKYNQ----
--------------------------------SAYLKLEKGHYTPIVST-NDKCSKFFKD
EIPVEI-------------------------VSYDRSERYQ---------------PKK-
----------------AKFSH----------------LV-LQSRDDYLKKKPLQTTYEEI
TK-QYDELKQLSK-----------------GKFNPY-NFISIPQMA-YSIFYKNFS----
------------------------------------------------------------
--------------------------------------------------GVKPDPIEP-
---------------------HEALWI-------------TRANNGGFRVAKVG------
----------------------IYKKGYSYDINRFYPSLQSQL----N-----------I
PINKPEFQILEELPEII-------------------SIGVYRVDIE-QH--QFFS-----
-----------RNKFNLYTQ------------------------------------YSIR
QARE-MGLKITLIKDGC-FN---------------------SMIYKGKNI----STKRLT
KDY--QELYELS----------------------------------------KK-VKLAK
LIMN-SVWGSVCEKTKKISKLQNDN----------------IK---SISVNDTIQRFNN-
SFLITQYS----------------------------------------------------
---------------------NVKPFKSNFA-----------------------------
---------------------RMGMFLTSKGRYELYK-----IISKHQ---------DKI
IY-AHTDGFISTKR-------------------L--------------------------
--KIQQGQNMGELRFEGKYEN--------LEIKN---KNYKSFSSFK-------------
------------------------------------------------------------
------------------------------------------------------------
------------------------------------------------------------
--------------
