# Supplementary material for: Virophages, polintons, and transpovirons: a complex evolutionary network of diverse selfish genetic elements with different reproduction strategies
Source: Virol J. 2013 May 23;10:158. doi: 10.1186/1743-422X-10-158 (PMC3671162; doi:10.1186/1743-422X-10-158)
Supplement: Additional file 3 — Multiple sequence alignments and phylogenetic trees computed using TreeFinder and PhyML (Newic format). [file 1743-422X-10-158-S3.zip › trees_aln4trees_2013/POLB_plus.freetree.nw]

((((1_Caeel379657271:0.81530345,((1_Danre27802860:0.55281753,1_Xentr301606879:0.27152496)91.249788:0.11249226,((1_Nasvi345496918:0.42251846,'POLB-1_TCp_gi270006168':0.32479351)80.035591:0.10470463,1_Strpu72077346:0.41903216)89.757466:0.098812206)98.831272:0.19217235)77.321196:0.10093323,1_Caere308470751:0.5591228)99.969029:0.38101438,((Bam35c_POLB:1.1236205,(PRD1_POLB:2.1674196,(((f2_Bacph118848:0.093823242,(f2_Bacph118851:0.01377988,f2_Bacph58177344:0.0062781386)94.594276:0.054263737)98.114026:0.24662548,f2_Bacph75091875:0.29696944)95.431995:0.36306772,f2_Strph20137778:0.76241574)97.377378:0.62575547)59.754831:0.32140077)46.315983:0.088895353,((E7_Porpu75220374:1.3009749,((E9_Betvu75220780:0.54115389,E9_Zeama118887:0.44189225)99.169278:0.30579988,El_Pickl74626661:1.1229392)64.331388:0.088056838)68.775874:0.066781056,((((El_Agrae74627823:0.62292419,El_Ascim118847:0.41584955)58.709252:0.10348175,El_Neuin461963:0.45872161)99.961513:0.28971209,((El_Morco74625637:0.76472232,El_Neucr461962:0.63945764)44.121075:0.034431833,El_Pleos74638983:0.80352944)80.414695:0.10795561)53.530818:0.045303903,(El_Clapu118857:0.53766703,El_Podan2494190:0.52689777)99.630159:0.2602346)84.724063:0.11717694)91.74701:0.18797863)93.449759:0.1412006)52.998143:0.073040869,((ALM_ORF05:0.73157974,zf_Mavir326439151:0.40042589)100:1.1540616,(Capow320170864:1.5599462,(Ea_Dicfa328871352:1.2651905,Ea_Polpa281203225:1.2778038)95.872867:0.66471069)82.071245:0.34158094)99.101686:0.90725805,((((El_Debha74626904:0.18972022,El_Klula1352308:0.12388392)100:0.67135635,(El_Klula118830:0.17029194,El_Lackl74627258:0.15246411)100:0.59960638)99.732977:0.51433946,(((a1_Ducad81983954:0.15633035,a1_Oviad81993031:0.1895713)99.862343:0.12089775,(a2_Fowad82007314:0.44383915,a4_Turad82008215:0.31937947)57.772577:0.04928559)91.531354:0.079939619,((a3_Canad3913536:0.12988897,adenov_POLB:0.067597096)49.134284:0.030513377,a3_Humad3913535:0.12410849)61.356932:0.037576007)100:1.0712742)54.421842:0.081891071,(((((((Hydma221129478:0.20081155,Nemve156398391:0.17247215)99.98377:0.16902537,'POLB-1_CBp_gi268581189':0.40409796)83.613694:0.066850278,Nasvi345491908:0.29516635)73.68744:0.05785065,('POLB-2_TCp_gi270012658':0.17257172,'POLB-3_TCp':0.24197217)99.595392:0.13711192)91.250843:0.12491048,'POLB-1_DYp':0.38913494)94.008285:0.22443979,('POLB-1_SM':0.13524048,'POLB-2_SM':0.081626296)100:0.4916449)99.76337:0.59878851,('POLB-1_EIp':0.38349784,'POLB-1_TVp':0.51904642)100:1.1227237)98.875785:0.42668697)68.030453:0.10032321);
