# Supplementary material for: Virophages, polintons, and transpovirons: a complex evolutionary network of diverse selfish genetic elements with different reproduction strategies
Source: Virol J. 2013 May 23;10:158. doi: 10.1186/1743-422X-10-158 (PMC3671162; doi:10.1186/1743-422X-10-158)
Supplement: Additional file 3 — Multiple sequence alignments and phylogenetic trees computed using TreeFinder and PhyML (Newic format). [file 1743-422X-10-158-S3.zip › trees_aln4trees_2013/POLB_plus.phy_phyml_tree.nw]

(f2_Bacph58177344:0.0063845925,f2_Bacph118851:0.0139783015,(f2_Bacph118848:0.0952551022,(f2_Bacph75091875:0.3063751482,(f2_Strph20137778:0.7904172820,(PRD1_POLB:2.2105433351,((((1_Caere308470751:0.5708387430,(1_Caeel379657271:0.8354532848,((1_Danre27802860:0.5647671482,1_Xentr301606879:0.2752658581)95:0.1142804419,(1_Strpu72077346:0.4259262530,(POLB-1_TCp_gi270006168:0.3306382951,1_Nasvi345496918:0.4321490852)75:0.1075210372)86:0.1010683735)96:0.1937291220)77:0.1032165544)99:0.3769398683,(((((a3_Humad3913535:0.1259069647,(adenov_POLB:0.0689417596,a3_Canad3913536:0.1317407567)56:0.0312378529)78:0.0416288963,((a1_Oviad81993031:0.1934732124,a1_Ducad81983954:0.1590419201)100:0.1236622860,(a2_Fowad82007314:0.4523682616,a4_Turad82008215:0.3257720740)33:0.0500720550)78:0.0775431183)100:1.1073714754,((El_Klula1352308:0.1226727290,El_Debha74626904:0.1962729530)100:0.6873340486,(El_Klula118830:0.1724812776,El_Lackl74627258:0.1553958055)100:0.6108603355)99:0.5173108478)33:0.0814044128,((POLB-1_TVp:0.5318760319,POLB-1_EIp:0.3894992191)100:1.1280313945,((POLB-1_SM:0.1380367114,POLB-2_SM:0.0824721757)100:0.5045015649,(POLB-1_DYp:0.3962370510,((POLB-2_TCp_gi270012658:0.1753729251,POLB-3_TCp:0.2466598700)97:0.1399584613,(Nasvi345491908:0.3003800644,(POLB-1_CBp_gi268581189:0.4119704855,(Nemve156398391:0.1755647473,Hydma221129478:0.2052062421)97:0.1725424435)35:0.0683783983)18:0.0581520170)29:0.1282169418)71:0.2293727856)100:0.6315977505)91:0.4391051454)39:0.1067928956,((zf_Mavir326439151:0.4154886786,ALM_ORF05:0.7392742707)100:1.1786308071,(Capow320170864:1.5740265044,(Ea_Polpa281203225:1.3014376879,Ea_Dicfa328871352:1.2932828166)100:0.6723603381)80:0.3477082267)99:0.9172951358)32:0.0790112164)37:0.1486197981,(((El_Pleos74638983:0.8252744991,El_Neucr461962:0.6780221696)13:0.0626247680,((El_Neuin461963:0.4718514245,(El_Ascim118847:0.4232816950,El_Agrae74627823:0.6390313289)48:0.0982399758)100:0.2919802021,(El_Morco74625637:0.8162888583,(El_Clapu118857:0.5485287260,El_Podan2494190:0.5347179893)93:0.2485428679)7:0.0542592759)12:0.0690580971)43:0.1281095817,(E7_Porpu75220374:1.3373663616,(El_Pickl74626661:1.1413164272,(E9_Betvu75220780:0.5510923405,E9_Zeama118887:0.4505391636)100:0.3111916862)29:0.0917645276)33:0.0729362037)70:0.1902588415)20:0.0844478210,Bam35c_POLB:1.1703390426)42:0.3111867144)97:0.6553705628)95:0.3594311340)100:0.2475382691)100:0.0552852055);
