# Supplementary material for: Virophages, polintons, and transpovirons: a complex evolutionary network of diverse selfish genetic elements with different reproduction strategies
Source: Virol J. 2013 May 23;10:158. doi: 10.1186/1743-422X-10-158 (PMC3671162; doi:10.1186/1743-422X-10-158)
Supplement: Additional file 3 — Multiple sequence alignments and phylogenetic trees computed using TreeFinder and PhyML (Newic format). [file 1743-422X-10-158-S3.zip › trees_aln4trees_2013/prot_plus.4tree]

>El_Schpo1749520
FKQEDKPNWFTDVSIDLWFPSYPNQAIWLLRPSLVFLASPEELKVALPYLFMPINDGGSHWSLMVASIPDGQCYYYDSLS--NGKKDCSA-VSDFKKKTIEQQNGYDCGAHVCAFTLVISRCLDHIINSGTVFFL
>E9_Orysa50251623
MKVLTQPAFLNDDVMDAYIQCLRYKEGKAFLGLLNVEAEPRDKRWIRDMIFLPINIKDTHWYLAVLNAKRREVQILDSLAPISKDPDLRVIERGYGTEQHPKQDGVSCGLYTLKFMWTQTFRQDLAGILINSELN
>El_Chath341038743
LLPAT--AWLNDNVIIFYIADYVNTKCTAFTSFFWPRGGRLLRRANVRTILIPI--ESSHWTLAVIRPGRRTVSHLDSAGGSERVAELKFLEDQVEAEQAVRQNGWDCGVFTITNALAVAYTEAQLPLQRQRIAV
>El_Pyrte330932342
LSPEEPKAWLNDSIVNEYLSIIVAAKVHAFSSFWYTTTWSGRVQLKGKAHLILYPIDGGHWRLLAVYPKDRSIEYLDSLGDGQKYNKLEYFVPSWNKDPQRQQNGSDCGVFTLLNALLDVLPTDGMDDARRRIAT
>El_Ashgo302309323
VTVRDPRRWLNDTIIEYFMKQIELKYTVAFNSFFYSTRYQGVRRWMKRKIFVPINLDQSHWALGIIDLTKKKVMYADSLTRANSMFAIKDLQNYIEESGSMQQNGFDCGVYVCTNALSEAFDHQDAARMRNYIGM
>q3_Felsp197322489
FGPVRVKGWFNEKIIGDAMAQLGNGSDIPL-GNFTADVLYRLLQSGGRKLIFPVHVRGNHWVLVEVDFDDRSITCYNS-SRDDKVDSIRTWIYDVGIENRISQNNYDCGPCVCLNALSESYGPEHIASFRQFILR
>env141198080
VTRKDPRQWLNDEVINVFFALLSMRECYFASTMLYSKYFENVRRWTKGLIIVPVHVHGNHWTLAVVNLKERCIVYYDSLGIESDADNLKWMDTSRDCLFRHHQNNFDCGIFMVYYACAHDFTEEDCCHLRKCFVE
>E8_Ectsi298707296
VSKASSGEWLGDEVINLYMKSLQARNCGIMSSFFYTQYYQGVKRFLKKIFPINVNQ--NHWTLAVINFRLERLEYYDSLGPFDDAFYMRFVDDERSKRGQEHQNEIDCGVFASMFALSKSFSQSDIRHCRKVLTA
>Ec_Toxgo221482092
LTAGQGSNWLNDEVINFYMQMLQERNTFFFNTFFYAKYFASVRRWTRRLILIPLHVNRLHWTLGVVDMRKRKIYFFDSLGTNKTWATMRYEHADRGKPEDIQQNGFDCGVFICQMAITDDFSQKDIPHIRRKMAQ
>Ec_Crymu209875479
NLTLTPAQWLNDEVINFYMALLQDRSVWIWNTFFFSKYYKNVSRWTQRIIILPINVNKVHWTLGLVNLKDHYIQYFDSLGSDQASNNIKYIIDESDKKEVYQQNGSDCGVFTCMFALSDDFVSYNTDELRLKMLQ
>El_Capow320166326
LTPLTPARWLNDEVINLYGTLIAARSVLFFNTFFFSKHYEGTDIFSFDQVLIPVNSNNLHWTLLVIDMRRKHVGYFDSMHQGSSHKLIFYLAEEYDKKGAVKQNGSDCGVFCCTFMLSRDFSASDMPAIRRAMME
>q3_Felsp197322493
FTQGDPGRWYNDNIIDSYMALLGGSSAYFFNTMFYPLSYTRGIPITRKRIFIPVNVHNNHWILVVVDAESKRIQHYNSMAVSEVVENINWASKTKSGDVAEMQNGSDCGVFVCVNALSNSYTQNHMSAYRQRIAS
>Ea_Enthi67483876
NSQIGRTEWLGDEVVNGFIELLQNKRIGFLNSFFFTKIYENSKRWVKNKVLIPVNISNTHWVLCVIDNDEHTISVYDSGGSCQNILKIAFLADEGHLGYNIKQNGYDCGAFTCKCAISLEFTQKDMPKWRELLVQ
>Ec_Perma294890837
ITAHAQGRWLNDEVVNYYFMMLQDRSAFLWNSFFWQKYYKSVARWSKRMMIVPIHVGKTHWALGVVDLKDCTLSYYDSLGSHPKFDYIRYIEDEKDKGNAPRQNSNDCGVFMCMFAVSGEVSQDLIPDMRYKMAQ
>env140372737
ITRADAGQWLNDAVINAWLELLRSRNSLFMSTYFFTKYYDNVRRWTAKKIFVPIHTDGNHWALAVADIESRTIEYYDSLDDGTDKKLLRYFTDANAKDTLARQNTCDCGVFICMYAIQRSFTQQDVPEYRQRMKK
>E9_Bradi357112276
VSREKPHGWLNDEVINLYLELLKERGCHFFNTFFYKKYYKSVKRWTTCKIFVPVHQ-SVHWCLAIINMKEKTFQYLDSLCKDSRVRVLKYIADEKDKSKEILQNGWDCGMFMLKYIYSRSFGQEHMEYFRMRTVE
>El_Acypi193596565
IIPGKPTAWLNDEVINHYLGLICARDIHTFDTFFYTKQYQSVRRWSRKKMITPIHL-GNHWCLICVNFIEKTVKYYDSLGKNPKCNIIDYLKQEKNKKEEFKQNGYDCGVFTCVNALSRDFVQDDMPKLRNRICE
>El_Copci299755152
LRRLNPGQWLNDEVINFYGAMINQRAAYYFSTFFWTKYKGRLAKWTKKIVLIPVNHSNSHWTAAAINFKLKRFESYDSLDAGEEVQTLGYVQAEMNKKKPFKQNGYDCGVFTCQTLLSGIFTQKDMPYLRKRMLE
>El_Oikdi313238732
VSKQNGLKWLDGEVINTYLQLIQRRSSYCFNTFLYDKIHSAVKRWTRKLVFFPIHL-GNHWTLAYADIRKKTLRYCDSMGKNPKCAALDYLKIEVEKTRALQQNTNDCGVFSCVFAISRNFSQADMPNLRNLVKE
>E8_Physo348677832
ITRRHPGIWLNDEVINFYFQMMSDRDSHFFNSFFYTKYFINVRRWTRKKIFMPVNVGNMHWCMAVIFMTEKRIQYYDSMHSGAACKVLRYLHDEEHKKQKFQQNGSDCGVFSCMFALSAINSPIDSANTHCLLCS
>Ea_Dicpu330801144
VNRGDPGRWLNDEVINFYMEILKIRQCHFFGTFFYTQYFSKVKRWTNKKVILPVHL-GNHWCCAVINFKDKQFQYFDSLLDNRECKKLRYVADEVNRSQGIIQNGYDCGVFMCKYASSRNFTQKDITQYRRRIAE
>El_Homsa119574010
LATLDGQNWLNDQVINMYGELIMDAVVHFFNSFFHRQKYNGVKRWTKKLLLIPIHL-EVHWSLITVTLSNRIISFYDSQGHFKFCENIKYLLTEREKNPEFQQNDSDCGVFVLQYCLALQFSQEDMPRVRKRIYE
>El_Ampqu340369308
IKRMDGLEWLNDEVINFYLNLVAESAVHLFNSFFYPKAYSGVRRWTKKLILLPIHL-GMHWCLAAIDFNNKTINYYDSLKNNTRCNTLDYLVSEKDKKLVYEQNGSDCGVFTCMYALARNFSQDDMPDIRQLMVE
>El_Musmu148672262
ITRKDHLNWLNDEIINFYMNMLMERSVHAFNTFFFTKAYQAVKRWTKKILLVPIHL-GVHWCLAVVDFRRKSITYYDSMGINNEARILQYLKQEVDKKKEFQQNGSDCGMFACKYAITKNFTQQHMPYFRKRMVE
>E9_Arath8778266
NKPLRPSSFLSELRR-QYNKFVGAADAFYFSTLARVP-FMVRPKWFAEVIYCPMQVERQHWVGLVIDLKKWGVTVLDCDVKDEQVKHIIMLIRKGVNGMLTQCCSSLVGIASVVLLHSMKLDDGKMRDAAKQYAE
>E9_Araly297852794
KRLIDQKEWLGNDEIDAVLYLHRESTVGFMSCEFSARMNKKTHKWDSRRIYAPVNVNNSHWISICVNFVLRTVEVFDCFGNNRRNEMFYIIVKDHGKVGKVKNNTTDCGVYALKHIHMKKIAVDLWEAAHDPILE
>E9_Arath25411433
LAEAN--DWVGSMEM-MALLMWHKNGLTFLLSSCANACKPDTFKWDKLIIFVPMNWAEKHWVGLAICLQRRVIEIMDPSLRESVVSPIEMLVRACKDYDKPQNTTGDCGPYAMKFIYMVSIEEDDMYNFRDIVYP
>E9_Arath4325374
--------IPKNLEM-MAMLMWHKNGRCIVLDMMLTHCNKNRFKWGKLVVYAPMNWKSEHWVALGINLNERLITVYDASHRESAVAPIEMLVRACQDVISPQNTTGDCGPYTMKFLLARVLYRQKYSVDRDIVYP
>E9_Arath7523394
NGVKYRSRFLDTYSVIGQFQTFRELLNGHFLDIATKQCNKANYDWGSCVVYVPMNWGCSHWVGLVINLRLRHIDILDSFM--SPTDEAEFPIVHIPWVKRYDNGDGDCGPVSCKFLHT---TDEVVSRIRKVYAD
>E9_Arath186499759
LRTDDGSKFVS-QLT-RLFPKFAKTLDFIFPSALVDLAESNRVRLFAECVYMPFNFDKKHWVSLCVDLKAHKITILDSQLRDAALAPLAMLFRQSSSSDISQVSPFDSGVLSVFLIHAMVALDVEVKKLVSTIIS
>u1_Crovi115531734
ENEKVYEAWVSNSTVESFMAPACHGTDVTYAGQFSLASVGAYERFERNTRYVAMGFYMSHWKCLVYDRQEGNVFFYDSGGDPRDFPFYYSALEPAALTENVNQLRSECGIFITVFMCVYFAGDKKITMLKEILFP
>u1_Fowvi9634753
ENDKVRDAWMTNTSIHQFLIPMCYGTEVIYIGQFNFNAYEKSSVFNKNSRFIMFGFYLHHWKCAIYDKNRDFICFYDSGGNPNEFH-YNFLNRNYLSSANENQLESECGMFTCLFMCCYFLADKKVTMLKSILFV
>u1_Orfvi74230747
VNTKVRSAWMSNVSIQSLVAPFAFGTEVAYLGQFNLNAHEKADRFRCNRRYVMFGFYMFHWKCCIFDTVSRLVSFYDSGGSPSEPKYFFYSFSDFNVNETANQMESECGMFTCIFMCTYFLADKKMTLLKSILFP
>u1_Molco9628981
ENPKVRGAWMSNRSIQQLLAPLAHGSEVAYLGQFNLNAHEKASRFAQNERYVMFGFYRAHWKSLVFDRRQRLVAFYDSGGSPGDFHFFYSFNVNPGSVADENQLESECGMFISLFMCVYFLADKKMTLFKSILFT
>u1_Tatvi113195256
ENPKVRGAWMSNRSIKNLVSQFAYGSEVDYIGQFDMRAHEKFDAFMNKSRFVMFGFYLSHWKCVIYDKKQCLVSFYDSGGIPTEFHFYYSFNTNRHSVDNTNQLESECGMFISLFMCTYFLADKKMTLFKSILFL
>u1_Yokpo345107243
ENTKVRGAWMSNRSIKNLVSQFAYGSEIDYIGQFDMRAIHEKFDLFMNCRFVMFGFYLSHWKCVIYDKKQMLVSFYDSGGISSEFHYDFYFYSFDGFNNNKNQLESECGMFISLFMCTYFLADKKMTLFKSILFL
>E9_Arath9293932
VVPKMRINWCANNIIQTFVVELSKHYFVKSAGMYGFDCPTGSAVV---YIPFLIDL--QHWVGLCVDMSARIISVLDCGLRETKLKPLEMLFRFIKMAEKKQASVKYSGVMAARLIHAIEVKHADVVTAANKYFA
>E9_Cucme46398240
KIADDNYDWGRIVFVSALKRALDKQYKYTINGFPHALSWPLYKECIKEYVYSPFNVHGNHWVLLCLDLVSCQVKVWDSSLTAEEMNPIQLLLDSGFFDRGRLQNNCDCGVFAIKYFIAGTLCQENMSYFRKQLAQ
>E9_Arath15242433
MTPRNRYGWLKDYHMGAAMSLFRRRFRIAFLKQFQPDFFREYYEDQVNHLYAYLFVNGNHWVALDIDLTNKRVNVYDSSLTDTEMIQCFVIPAMSSFISKQENDPGDCAIYSIKYILAN--RTKLAVEMRTLHSV
>Mavir_MV16_326439164
LLLTARDLWHSTNETGINVIDYDDIICKNINGLFRND--NKLIIFYPNEFLF------GHYCALILGKKEGTIYFFDSYG--GRPVDQRYQRKDYKEENSLQSTNNTCGRWCLTRCKNLNISPDEVV--VQTFH-
>Ec_Parte145515541
ANPQQNQKWNFQTNI-QYVQNTTIQNKYNINSLLTQMVQNDLKDIQ--YLFFPINQQNQHWICLIISLKEKKIKFFDSYKYLNEITEIKFIGVTISEYISTKQNGYDCGIFTLLSLTYQDYNQQIVTKYRQSILN
>Ec_Parte145505249
PIQNQPQNPLP-VQTTFVFKITSITYKFQINKLCDLLNVAQMNGLNSQYLYFPINLSQAHWISVVVNLKKKIIYYFDSYEVEDDVEGIIILNFDQDFKECKKQNGYDCGVFILLSLTYESYNQQRATEFRNRILD
>El_Caere308465343
MEKFGQTRTMNYLDL-NILKMWNGCNNHYFVNMIIPKRFEEKYEISLNCSFI-WNTEGEHWVALWIDDRNY-GYFFDSSG--CDPTEFDFFTKNVKWTVI-QGLSNVCGYHCIYFLKTFAKNDEFVVNPHFNMFQ
>E9_Cucme46398241
VTPDNKAEWTDP---TAHLSIWTEKDEYYFNTAV---GYNDIPGWGDVYVITCINI-KEHWLAIAADMRKCRIYVFDSPNVEQKLDEAQMCIASAIAIVNLQKRSLDCGIFCTKFVLVN--RQQYVLELANKYF-
>OLV_OLV7_322510453
TLKKS------QDAINYFVTNFDLES-----AFPHCKEYQHIYDLLPNFCFIKYNQ--GHWTALIRNDN--KFEYFDSYSSPKSIDFINYWSEDGKIISIKQQMEGTCGRWCILRVFLNSYIKKQQRKVKRPLDV
>a5_Stuad34370129
--MGTSNKELD-----QMVKCLGLTS--CYLGTFDKS-FPGFNGIQNKYAMAIVNTGGIHWLAFTFNPKQQTVYLFDPFGSDQQLKEYFSYESNRHTASRSQCGGGPCGLFCILFLFSAAHANEDKLHSHCPFYN
>a3_Equad13626103
LKRIL-------SDL-NVTPLLLGTYDKRFPGFVSKA---KPCPIVNT----AFGEGGEHWIAMAWYPPNNSFYMFDPFGSDQKLQ-IDFLLRRALTSKDRQGNSAGCGLFGGLFLFASLYRNQENMYANSPYFS
>a3_Bovad13626106
--MGTSEEELKHIDL-GCGPFFLGINDKHFPGFLNKQSACAIVNTASR--------GGVHWIAMGWHPPSN-FYLFDPFGSDKK--LLIYLKRSITSSDRCQSHSAACGLYCCMFLFAQPNNMLEAPRAQSIFKN
>a1_Ducad9629480
-----MSGTSE-SELKALMKSLGIAG--NFLGTFD--CFPGFINKHKRQTAI-INTGGLHWLAFAWDPLRYTIYMFDPLGKEKDLKYGSYIKRSLQSDRCVQCCAGSCGLFCVFFLFNSLHANQQMLYDHSSYFN
>a4_Turad9630789
-----MAGTSSSELI-TLVRSLGLGS--YFLGVYDKH-FPGFLNDRR-LAYAIVNTGGLHWIAFAYDPNGRKFYIFDPFGSKKELKFYFQIVRRALQNRCIQCCSAACGLYCVLFLFYYLHCNQERLYNNSVYFD
>a2_Fowad320202755
-----MAGTTE-SQLNQLVGAMRLRH--RFLGVFDKS-FPGFLDPHRPASAI-VNTGGMHWIAFAFDPIGRKCYMFDPFGSDREWLKYAFLRRTLRQPRCFQCCSAACGLFSALFVFDELHRNQERMYYENPYFA
>u2_Amsmo9964495
FNPKPKSTWLSSGDIIYPLTMINTDYYFHLILFEKTDYLEDRVKFFLMKRFFMFPIYNDHFTCCVIDKHDKDAYFFNSSGIPELIQYMIETIKSKHYNTPNLQDSPDCGMFNIIFLIVYFIGDLLASSYRGALFS
>u2_Melsa9631454[155..393]
IYPKAKDTWLHVFDIVYPLTFINNDYYYKLLHFPVTDAVYSGCKFSKNKQFFIFPMYNDHFTSAVIDKKRKICYLFNSSGSPEQIHYMIDIQNETSYLHNIIQDSPDCGMFTILFLIIYFVGDLIASSYRGIFFS
>Polinton-5_NVi_6p
FCALRIRRWIHPYDINQAILDYDRLQRYHYPRFRASD-----INMNTRTAIV-TNLPGSHWVAIFIDKNGY-GIYFDSYGAPVSKH----LGKNTRFDNKKQSDSKVCGEHCIMFLMC---SGISLRKYLRFFFR
>Polinton-8_NVi_3p
LLLETRNLTMNSLQIQQALRGISAQT----VGVFPAD--RLPRVWTR-PVAIIANTPGAHWIAIFVDKNGH-GVYFDSYGQPTV--YHDGLRRNTLFTSTSQSDSDVCGNYCVDFLMCFRSNDKLCMVIFRKIMS
>PRO-1_SM
IIISS-------IQIDSIGRKLLGKD---FLGVFPLD---KIPYIDVNKALI-VNTSGEHWLAIYVKPN--KINVFDPMGYYPP--ILNKLESMMPIENRIQNMTKTCGQHCLAWLMK-----------NK----
>PRO-2_SM
------FYLISSIQVDKIGKQLLGNE---FVGVYPLD---KIPYLDD-NNAIVVNTGGEHWIAVYVKPN--KIHVFDPMGYYPA--LLSKLQTIKSIVNKHQNLTTTCGQHCLVWLMY-----------KRIDF-
>Polinton-2_NVi_3p
DHLSEENDWLTQYHHGKSVQKIYVRGKWLLLRIFNLECYGAIYAMDSLTAFV-VNTSGMHWVAVYADKSCN-AFYFDSFGPPFIPH----LRKNKHFRNNIQSSSDVCGQYCIMFLMSFQKNDDVVRRYRKKSDD
>El_Caere308458160
-------MWSYEDQI-LFNDRFSKKW---YKGTVMADKPKKRPRFK--KFGYIVNTPGRHWQSIFVNGN--TCFFFCSLAPPNV--YIRFLRLFRVIQPIRQSSAVTCGGYCIFIQMSFNDDLFIVNYLKDAYNF
>El_Caebr341887159
-----------MDSV-QISNILSNDRKKTFIGVYSAD---ELQRLKPLRFGLIVNTPGRHWQSIFVDESST-CHFFCSLDTPTP--LIEFMQRYRIVSRNRQKDEVTCGGYCIFIQMAFNDDVFVRSYLKDTYN-
>El_Caere308458158
--------MFSHENI-LKRDSFAKKT---FVGVFSAD---QLAGVHPRTFGLIVNTPGRHWQSIFVDNTKT-CHFFCSLGKPNT--FVDFMKRFRIVCRNKQKSEVTCGGYCIFIQMAFNDDTFIRNFLTDSFIV
>env141681783
LKPKLMYGPISNYDINKIMIQFQNKYNFIYLGTAPLNLSKEYYGINYKTMGMIINTSGEHWISLFIDCRPCEIMFFDSLG--ENPKEVDYMKFIKELGVKIHQSGNDCGIYGIYFIKINVVRENKMSKIRDDYYT
>c1_Afrsw229892044
PGPRNNTGLLTNFNIDETLQRWAIKYKFFNCPFSMMDYFNQVDMVKVYTFGCVLNTTGKHWVAIFVDMRCWSIEYFNSAG--NSPGPVRWVKQQLKIHTVKHQSQTECGPYSLFYIRLHRITDEDMYKFRTHLFI
>Ea_Polpa281203227
IDRRNGSGLYD-YQIEEIMAPYKDRG---FVGVIPSD---MVSSLPANKMSFIMNLPGSHWVACYIDGRDDRIAHQDK-----------------------DRVSV-----------------------------
>Ea_Dicfa328866525
MKPYKKYGW--S-------------------GVFSAD-EVDLARPTLDKLSFIMNLPGSHWVACYIDTIGSSLEYYDSFG--EDPEQFIDI--------------------------------------------
>Ea_Dicfa328864869
RKQQQVLAWSNPNEV-AMIKSIQDTNIIDLTQQIMVDIMVPRNNLTTTKMSFIMNLPGSHWVAVYIDADKS-VEYQEP---TDDFKQLDLINPDYLKFLNKDQNSTTCGYHAIKFLRYYQSLDLQIQVFRGTYLD
>Ea_Dicfa328869865
LKRKQSNQGLYDSEIERIMKPYHRKG---FERVIASD---QLNLLEPKKMSFIMNLPGSHWVAVYIDADKS-VEYYDSFGEPTD--DFKQLKDLDEIDDYL-----PNTLIKIILYSK-----------------
>env139114822
-----PKSWLSNFDIQNVMVQYQKCKNYNFLGVFPIDCYSSMCFVDIKFIGFITNLPGSHWTSSFIVINPEGAYYYDSVG--KDIVYLGFIQSQNQINKQ-HQKDTECGIFSIIFQWLIYIDDEHMLKIRNTLFP
>env138729192
-----------------------------------------------------------HWVSVYIDLVKGNIDYFDSAHKIKDINDINY--ITIKRLENEHQKNSECGMYSIYFIRLNIIKDIQMNTLRNLLY-
>env138341948
--PEDKHTWLNTYDILKVMKQYEKKHDFKFMGVVPSDRYCELSNLDIKTIGIVYNLPGTHWVAMFIEGN--EIDYYDSYGLPTE--HINFLKDNRKNNEPVHQGGSECGMYSMNFIRLDKISDENMNKLRELLYK
>env139592174
--PSERFQWLSTTDIEKVMKQYEKKYDFQFIGPVPIDCVNELCQINLPKIGIVFNMPGSHWICMFVNALSKEIIYFDSYG--LPPGEVNLLRNQKQINGI-HQKHSECGIYCMYFICLN--SDDYINQKRQFFY-
>env142474895
--PKDPNTWLDTFNILNVMKQYEDKYKFKFIGVFPIDCSEEMCSINLKRLGVIFNLSGSHWVSLFINFNKTGAYYYDSNGKPPM--EIEFIKKQYELYNLEHQGGSECGMFSLYFMSLFNLNDKYVFNLRNKYYI
>env136822554
--PKKEREWLNTTDIENVMKQYEKKHDFKFIGPVPIDCVNELCKINLTKLGVIFNLPGSHWVALYSDVKDGGVYYFDSYGEPPK--EVDLLTKQKNHNRMNHQKNSECGVYSMHFILLEIIKDDDMLKNRDVYYR
>env138628915
--PSSPNEWLSNIDIHKAMKQYEMAHDFLFIGPSPIDCWEDLCNFSLEKIGIIFNLPGSHWVSLYIDIYDRSIYYFDSTRKVNEVVEIRFIMLEKERYEILHQKNSECGVYCLYFILLDRISDEEIMKYRNIYFK
>env136479142
--PTTPYEWLSSVDILKVMEQYQRTNNFVFIGPTPIDCYEQLCKFDINKIGIIFNTPGEHWIALFVDLKKQFVFYFDSNGKIKKQDILNRIIEQNKINNLKHQKDGQCGMYTLYFILLFRVPDELMRDYRIKYYS
>zn_Phagl357289861
--PDSPFEWLSSVDILNVMNQYEKKHNFVFLGPSPIDCWEKICKFDLSKIGFIFNMDGSHWMGLFVDIVEKFIFYFDSNGKIPK--RIILIIDQNKLNNFKHQLDGNCGLYALYFILLDRITDQEMSRYRKIYYS
>env139992164
--PKTKNTWLNSLDIINVMKQYEETYDFIFIGPSPIDCWDDLCNFNINYIGFIFNLKGSHWVCMYIDLYEKNILYFDSNGKIPN--EIILIMKEKGK----LKYDN--------YGHQ-----------------
>Organic_Lake_2_322511185_84
--PPSKSEWLSNVDIANVMKQYEETYQFRFLGPTPIDCWPDICHLSIKNIGIIFNLSGSHWVCMFINLDHKYILYLDSNGQMPN--QIKLIVREQELNDMKHQEDGECGMYCLYTILLYRISDHKMNMYRNIFYK
>q6_OrgLa322510653
YSPPQKSIWLDSLDIMRVMKQYEETYNFEFIGPSPIDCWPELCYFSMKKIGIIFNTEGSHWVCMFIDLDKNYIFYFDSNGAPCE--KIIFLLSQKEINSMNHQADGECGMYALYTILLYKIPDKKMNDYRKIFFE
>env140833482
--PSEPHTWLSNYDILDVLTQYEQAYNFDFIGPTPIDCWQELCDFNLKKIGIIFNLPGSHWVSMFIDLRDKFIFYMDS--ALNPIEEISLIIKQEHLD---HQGNNECGMYSLX---------------------
>env141759917
--PKAPNEWLTSIDILEVMKQYEKTYCFEFLGPSPIDCWEELCEFNLGKIGIIFNLPGSHWVALFINTKKKKIYYMDSYGDIPK--KIEFVKKQVSQKGNYHQGDSECGMYSLYFI-------------------
>n2_Acapo311977738
EGPSKSTEWLSTIDINQIMVPYENIYNFKFIGAVPADCQVSVCPLYNIYIATIFNHPGSHWVAMFVDINNGKLYYCDSNGEPTK--YINSFAQFKRKTNDIYQDGSECGVYSCNFIMLNSLSFQEINSCRNVYFN
>n0_Acaca351737507
EGPSKSTEWLSTIDINQIMVPYENIYNFKFIGAVPADVVCPLYNINYDYIATIFNHPGSHWVAMFVDINNGKLYYCDSNGEPTK--YINSFAQFKRKTNNIYQDGSECGVYSCNFIMLNSLSFQEINSCRNVYFN
>n2_Megch363540829
NGPNNSKEWLSTKNIDEIMKQYEKKYNFKFLGAVPLNIFCSLFNIDFNYLGIIFNHPGSHWVSMFIDINNGKLYFCDSAGPPIG--NITIFTDFKRKTKNIYQDNSECGVYSCNFIKLNPLTFPEINSCRNVYFN
>n0_MouMo371944897
EGPSGSTEWLSTKNIDGIMKQYEKKYNFKFLGAVPSNVFCSLYNINFKYLGIIFNHPGSHWVSMFIDINNGKLYYCDSAGGPIG--NINIFEHYKNKTRNIYQDSSECGVYSCNFLILDPLTFPEINSCRNIYFN
>env136110660
--PDSINEWLSTLEIEDVMNQYDLKYKFKFLGAVPSDCKKITCSLSNLKIGVIFNLSGSHWVALMIDLSKKCICYYDSNGNPNA--NIHFFTIKTNFFKKIHQSNTECGMFSMMFLYLKNPTDKEMTDLRKILFP
>z2_Cafro310831173
VGPTQKNGWLSTINIDQVMEQYQYKYAFLYLGTVPSDIFDKLLKKGKYKLGMVINLSGSHWVALFINLKNNQVYFFDSFA--KKPKKINFIIKYYKKEGNEHQDNSECGVYSINFILLEPVNDKEMEECRKVYFN
>env138608728
--PKGKYDWLSTSDIDKVMKQYESKYDFKFLGAVPYDLYLETYNFNIEKIGMVINLDGSHWVAFYSNLKTKKVYFFDSFAQPGS--RIKFAEKFKDFS-------------------------------------
>Sputnik_V3_195982540
VALSN-------FDI---LEMLDNKA---EIVLYPNLIYETIDDVLGPACVLLFEA--GHWCCLFKREDNS-IEFFNSYGYPDNSKYILHISNQYPYLLLLQKANDTCGRWCVLRLKHDKKYVDDMCSYYKVTPE
>PRO-1_CIp
---------MNNTQIQNIIAKFSVC-KTAFRGVYPSD-----LAIGLKSVFI-FNTEGEHWIAIHFDINGK-CQFFDSYGHPYLP-EFIFMEINTSWSNEKQNFSDVCGYYCILFVKCFKLNDLTVRYILSDYV-
>PRO-2_CIp
---------MNNLQIEAILSQFPACK-GVFKGVFARD---QTSDLTVTSAYI-FNTSGEHWVAMFFDKKGH-CEFME-FGHPYLP-DYTFIQTHSSWSNEQQSYSNVCGYYCVLYVKCRFTSNKNLNDSKIITIN
>PRO-1_CBp
LRPLT------DVDILKLTKDLHIKN---FRGVYMRDSPDEPQKNEVA----IVNLKGTHWVCYKKDMH--NLYYFDSFGDPPD--ELRYLKQNQDSQTLSQNDTHHCGYYCLLLLLE-DFKNVIINLI------
>PRO-2_CBp
LKPLT------NLDLIELIDTLGIKS---FRGVFMRD-----------EVGI-VNLRGTHWVCYSKNKD--KIYYFDSFG--LDPLELEY-GEDIKILSTFQDASHHCGYYCLLLLLE-DFQNIVLSFL------
>PRO-2_TCp
KLPVKPRHALTNIEIIKFARLLQIPN---FRGVYMRN---KLPKIIHKETGI-INLSGTHWTAYVKNKN--NILYFDSMG--LKPTEINYFKSDDGNN---QKGSYNCGQLCLKFLHT--------CKL------
>PRO-3_TCp
-----PNRALTDNDLRRYAKLLKLPK---FKGVFMRD---ELIHMKPDTECAIINLSGTHWVCYRKTNK--QVDYFDSYGLK--PLELRYLGNCIYFNDR-YQLSYNCGHLCLMFLKRYDLEENSNYSIALIGFT
>Polinton-4_NVi_2p
ASAAKHNKTMEAIALGLYLKPYKEGYAHQNNGSYCARYPETWARFKKKGVYMIVNLPGTHWVAYRKRGN--HVVYFDSFGLQPP--DLEYWNVSVKYNEHYQDNSYNCGHLCLKFLDIYELSANKSYVLNNKFYG
>Polinton-6_NVi_3p
IKKKTPGRPLTDSDLVKYAKILKIPH---FRGVFMRNDPXNGPRYNES----VVNLPGTHWVAYRKRGK--SVVYFDSFGLQPP--DLXYLNVNVKYNDRYQDNSFNCGHLCLKFLKLYELSPHKQYVLNNKFYG
>PRO-1_DYp
-----------MNTL-QIHNLLTKHIKSIFKGVFPSDQPKTISKY---PALIIANTPGTHWIAFYFESRKS-AEFFDSYGFPQN-KEFTFLKSNNKYCNKQQGFSNTCGHYCIMYGKCKNFKRNDFSY-NDKLIK
>PRO-1_TCp
---------MNTLQLKRCLEMISRK-HHVLV------SYNTLPVLITRPSMVIINRPGSHWMAVYIDKFGF-AYFFDSFGQPPR--NIKFLKRNLIWSNSSQDSSTVCGKYCTLFLYVFYNNDKLCNKMFTEYFN
>ALM_ORF10
IQFEAKQLWNNKHESPIDIVFYDDIIMNNIKDLFRRT--NKVIIFYPS---Y------GHYCCLC--KNDNTIYFFDSYG--KKPT-QNYDRNEYRERNSLQK-GRTCGRWCLLRCAGINISEDMTT--VKFFH-
>YSLV1_ORF23
RIPKH------IEALDERIKIPMTDGERYFGSGIESEAFNSIDELLPNFRIIMKNK--GHWVLILKYNG--IIEDYDSYGGIESQGFISGRN----HLRLVQSKPDTCGRWCCLRIAKLEMVMKASRDMRLIPDV
>YSLV2_ORF12
LDEPIEHTCMGDKHFARIFTYPQLKN------------YKSIDELIPKHKDYFILLNSGHWTLVANNN--NTIEFFCSYGSPSALIYLNLLNSTKQVINPIQDKDTTCGRHCCFRLLLDELINEL----------
>YSLV3_ORF05
---------MGDKKYAKILKYSELRN------------YSDIKQLLPKLKSFFFLLNVGHWVLVSRYNDLDTVEFFCSYGKVDXLELLQLLDKXLXVINPVQSRSXTCGAYDTLRALVDNLXDMR----------
>YSLV4_ORF16
MLETM------ITDISXWLGA-DSKD----------KKYHTINDLLPNYRIIKPNV--GHWCCVLKYKD--ILEWFDSYGKPDGEKYIKMGNVLKLLVTKRQSEDGTCGRWCLARIMRDQKVDDKVEETGKPPDL
