# Supplementary material for: Virophages, polintons, and transpovirons: a complex evolutionary network of diverse selfish genetic elements with different reproduction strategies
Source: Virol J. 2013 May 23;10:158. doi: 10.1186/1743-422X-10-158 (PMC3671162; doi:10.1186/1743-422X-10-158)
Supplement: Additional file 3 — Multiple sequence alignments and phylogenetic trees computed using TreeFinder and PhyML (Newic format). [file 1743-422X-10-158-S3.zip › trees_aln4trees_2013/prot_plus.afa]

>El_Schpo1749520 ...
------------------------------------------------------------
------------------------------------------------------------
------------------------------------------------------------
------------------------------------------------------------
------------------------------------------------------------
------------------------------------------------------------
------------------------------------------------------------
------------------------------------------------------------
------------------------------------------------------------
------------------------------------------------------------
------------------------------------------------------------
------------------------MSSSPTVLELFDVCFKQED-----------------
-----------------VDSLK---KPNWFT----------D---VSIDYVD--------
--------ELIEHLWFPSYPNQA-------------------NEIWLLR-----------
-PSLVFL--LAEA-----------------------------------------------
-----------------------------------------------AISPEELKVALPK
KL---------------------------------MN-----------CK-YLFM-----
----------PINDLDKHAAGSGGSHWSLMVASIP--DG----Q---CYYYDS--LS---
NG------------KTK---DCRSA------LAR------VSDLFKKKFTIECM------
---------------------------------------------PVQ-----QQRNG-Y
--DCGAHVCAFTLELV--------------RRLLHSPMPTSSMWNLSTFQPDVTAIREQL
SRCLDHIINSLGTRVSGDFDEDFPT----------------GTVFFDLESHLPLLDVALP
VLPKSSDSSETSHESSNSNLKKSSESGSTNHHNNHESDKDLHHEGHHHHHHHHHHHHSHD
DDPSSPAEKKQNHVPSPSEKIQDHVPSPSEKKQDRVPSPSNNKEDHLPLLSDEKLDKSAI
DKIEPTPLPSVHMNSHIAKGELPKFHNSTDNPFLTPPEELVSGDFPFGCYTCVV------
-------------
>E9_Orysa50251623 ...
------------------------------------------------------------
------------------------------------------------------------
------------------------------------------------------------
------------------------------------------------------------
------------------------------------------------------------
------------------------------------------------------------
------------------------------------------------------------
------------------------------------------------------------
---------GQTPLKNSEELTKKEDPFITYINNTDDNKVMVHI-----------------
------------------------------------------------------------
------------------------------------------------------------
-----------------------------EEVEVKRKKMKVLT-----------------
-------------------------QPAFLN----------D---DVM---D--------
-------------AYIQCLRYKE----KGIR-----------GDGKAFLEMAIKT-----
-GLLNVEGAHVE------------------------------------------------
-----------------------------------------------ASEPRDKRWIRDM
AC-------DYLP----------------------FD--------------MIFL-----
----------PINI--------KDTHWYLAVLNAK--RR----E---VQILDS--LAKPI
SK------------DRP---DLRRV------LLA-----IERGLYGTENQHPQL------
----------KHDWPDFNITEWEY--NKVQ---------------KLP-----KQGDG-V
--SCGLYTLKFMEHWT------------------------------GSYLLKIQLQKEVK
TFRQDLAGIL-------------------------------INSELNNIKDRPLLPTTTY
MDHLSYIYHNYLTMLSYPY-----------------------------------------
------------------------------------------------------------
------------------------------------------------------------
-------------
>El_Chath341038743 ...
------------------------------------------------------------
------------------------------------------------------------
------------------------------------------------------------
------------------------------------------------------------
------------------------------------------------------------
------------------------------------------------------------
------------------------------------------------------------
------------------------------------------------------------
-------------PPARQLITPLSEEWRSRVEAARNANPATELAKTLEGQP---------
------------------------------------------------------------
------------------------------------------------------------
-----------------------------LVRRDFEEKLLPAT-----------------
---------------------------AWLN----------D---NVIIGAI--------
-------------FYIADYVNTK----KGAPNQE--------PKCTAFT-----------
-SFFWPR--LLSHGPG--------------------------------------------
-----------------------------------------------GCGRLLRRANVR-
---------KANF----------------------LD-----------ID-TILI-----
----------PI---------CESSHWTLAVIRPG--RR----T---VSHLDSMAAGRGS
ER------------VKAKLLELVKF------V-------LEDQFVEAEWQAVDF------
---------------------------------------------QAP-----RQTNG-W
--DCGVFTITNAICLA-------------------------------------LGVDPAQ
AYTEAQLPLQ-------------------------------RQRIAAVLLNGGFKGDFTL
DDL---------------------------------------------------------
------------------------------------------------------------
------------------------------------------------------------
-------------
>El_Pyrte330932342 ...
------------------------------------------------------------
------------------------------------------------------------
----------------------MSNKRAYSAYLSNEPARVPSSVHGFGVSQLQQVPFHLG
HYALDTISQQQRTHQEAPSSISRIRPPGAWPGDFSFSDEEDQVAPARSSTIFTTIGKWAA
TASIANLCALPARLIGRFFRQETIKAVPVVSSLGGNKRRFIAAGVPDDVATPSPSVRARA
NQSRRRSLEHNQTHASSEAPQLWRRLFSPQESHDSAHATSQSKSPLATASDCEGLQTPPK
SLYGDDEEFDEDVDMSIDFSFEDVLTSTPPRNPQTGSPIHVPWDSPRHLSPAVKNDSMDA
SQPLFSSNDPQVPTARTMEPVGLKPRFQRFGRRTNIKMSTATPVRRQLVKLQLGAKFNPL
SRQPQANAQTDSSANGSAEAEPEPVNTNPTDDMHRDYHISHASTSPSHTNIYPESVVNPS
VPDFEYTNDLSFLSDAPTPPLRKGVKWATYAGTKRFYYDERVSEMLDSTLETIGSSPVKG
VWDNFPANNQIADDSNASSSGASSATNSPQTKAQRGPDSNGGFHGVPDDTFDASDDSLEE
SQISFELLEDLQNEIKKKLALAPPPPPPPPPPKPLITPLSPEETAILETAAANTSNGLKS
DKWVIDQKLYARDFGTLLPRLFNGSPKAWLN----------D---SIV---N--------
-------------EYLSIIVAAK-----KKKTGFEHKRGGPAPPVHAFS-----------
-SFWYTT--PDT------------------------------------------------
-----------------------------------------------TRWSGRVQLKGK-
---------QYLD--------------------------------------AHLI-----
----------LYPI-------CDGGHWRLLAVYPK--DR----S---IEYLDS--LGLDG
QK------------YIN---KLIEY------LEKELGDLFVPSEWNKDTPQRSR------
-----------------------------------------------------QQMNG-S
--DCGVFTLLNALALL-------------------------------------RGDDTSL
VLPTDGMDDA-------------------------------RRRIAATLLVGRPTTELD-
------------------------------------------------------------
------------------------------------------------------------
------------------------------------------------------------
-------------
>El_Ashgo302309323 ...
------------------------------------------------------------
------------------------------------------------------------
------------------------------------------------------------
------------------------------------------------------------
------------------------------------------------------------
---------------------------------------MLDGIRKVLDGTRRSLLAWVY
ADTPASDTSEYDSGSSQARNIFHCSCRDDEGAMHGEMGVLKKRLHSDDINVPQKRSRPAG
QGSGFPEALPQKVAQTKEAALVEKIDRLIAPASQLKLEKDPFNWDSPITTPSADRPSDAP
ERHFQYGTAFYRRRRRFQSLPRAGAQRSLLADPADEISYLRMVFNGEYKPLKMIQEERKQ
QLRLLQMDSRDTGLKRSILNLTERIRSVLIDTRQSQNQDADVMIVKERIIDPLSLKRKAF
YAQKLKFDRSILSFEDEFKSYKK-----------------------LLEERKKIQDEIRK
QQRGAVLVPMLTDSDMKDIQLTLARTDKGVLNNKNNFEVTVRD-----------------
-----------------FKTLA---PRRWLN----------D---TII---E--------
-------------YFMKQIELKY-------------------AHTVAFN-----------
-SFFYST--LSE------------------------------------------------
-----------------------------------------------RGYQGVRRWMKRK
---------KVKI----------------------QD-----------LH-KIFV-----
----------PINL--------DQSHWALGIIDLT--KK----K---VMYADS--LTSRA
NS------------MSF---AIMKD--------------LQNYVIEESGGSMGK------
--------------------DFELEHIACP-----------------------QQPNG-F
--DCGVYVCTNALYLS---------------------------------------EDQAL
AFDHQDAARM-------------------------------RNYIGHMILSEGKK-----
------------------------------------------------------------
------------------------------------------------------------
------------------------------------------------------------
-------------
>q3_Felsp197322489 ...
------------------------------------------------------------
------------------------------------------------------------
------------------------------------------------------------
------------------------------------------------------------
------------------------------------------------------------
------------------------------------------------------------
------MSSIKCRCVSKYFRDRLESDVSDGSSSAEDSDDSFDMNEFDWSGYSYVPPGVPA
MAAPPGPGVPAMAAPPGPGVPAMAAAAVNFTSGENTYSDYDSDEPGDPTMVLSPNAMQSD
DVDIDDEFTGVPGAGISAQDTMQGEDINPYDDIDDEFTGVPGAAGVTSRATFSDVQNTGN
PPIIEIGDSSSDGDHMDDLDIAANVEDTRDALT---------------------------
------------------------------------------------------------
-----------------------------LFSSNVENRFGPVR-----------------
-----------KTYHFNQNDIDAVRVKGWFN----------E---KII---G--------
-------------DAMAQLGNGS-------------------DPDIPL------------
-GNFTAD-----------------------------------------------------
-----------------------------------------------VYLYRLLQSGGRS
PKYTHALQRHVFH----------------------NT-----------IR-KLIF-----
----------PVHV--------RGNHWVLVEVDFD--DR----S---ITCYNS---SGRD
DK------------VND---SIFRT------VYW-----WIYDSVGIEMNRIVG------
---------------------------------------------DCP-----SQGNN-Y
--DCGPCVCLNAAFLS------------------------------------QNIELTKE
SYGPEHIASF-------------------------------RQFILERMLEATKLAQV--
------------------------------------------------------------
------------------------------------------------------------
------------------------------------------------------------
-------------
>env141198080 ...
------------------------------------------------------------
------------------------------------------------------------
------------------------------------------------------------
------------------------------------------------------------
------------------------------------------------------------
------------------------------------------------------------
------------------------------------------------------------
------------------------------------------------------------
------------------GTFLPPHQHQLTRDENARVAAALGGGRSSE------------
------------------------------------------------------------
------------------------------------------------------------
-----------------------------ELCRLQNIVVTRKD-----------------
-----------------MRTLR---PRQWLN----------D---EVI---N--------
-------------VFFALLSMRE----SGSM-----------LKCYFAS-----------
-TMLYSK--LTRTPSG--------------------------------------------
-----------------------------------------------YCFENVRRWTKGR
---------DIL-----------------------VE-----------CE-LIIV-----
----------PVHV--------HGNHWTLAVVNLK--ER----C---IVYYDS--LGGIE
SD------------AIDICNNLLKW------LDD-----MDTSDRDCLHFRHIR------
--------------------------TSSP-----------------------HQTNN-F
--DCGIFMVYYAYYCA---------------------------------------HGLQP
DFTEEDCCHL-------------------------------RKCFVLELLAIG-------
------------------------------------------------------------
------------------------------------------------------------
------------------------------------------------------------
-------------
>E8_Ectsi298707296 ...
------------------------------------------------------------
--------------------------------------------MTSLLTTFANKILSHF
SPEPAPNSSGRNKRSNANAWLGNEEPREGHGSGADAGVRRATTAGTYSGGAEEGAGAAAA
ASRPPKAAKYEVGGLSSSLSLASSTPAGARSREGHSWDQSTARSPPQPTAARHTPLAASR
PTTGLGLPSLASAPGRSPRPRPDGGGGGGGGGALRAVAGGLSETPRTPLGRWSGAEAAAG
SGVGTRRDGGGGGGGGVHVGMPPGYTYGMPVLPQSTPRRLIMANAHSARTRATANGGGGG
GGGNTGRKPYGGLEYWRQSFSGGGSASGVGGGSRVSNVNLGGNTSSAFTNRSSSGSTMRN
PGIGGVYGGGAYSSLGGGDTAGVGGGGGGRRGDGRGYTGFVFKSKAARQKKVAAALAEMR
REAKSRAVSSVGGGSAVVAWTGHDSGWPARQDFAVRSLNSLRSKARQSLEKKAHDIHHRN
PSAAEQLLADARSIENWGREAEEGAKREAAEKARQRSEALAARLAEQTKARKAAATAKKK
AAAEALARAEEEAARARERVEEE-----ETARVRAQLEEREQKEARLAAAAAAAAAAAAA
VQERPELSPEQEDRVRDAWSSQGGAADGDIVVRAFNDMVSKAS-----------------
-----------------LRTLR---SGEWLG----------D---EVI---N--------
-------------LYMKSLQARN----REAVASGKQV-----PKCGIMS-----------
-SFFYTQ--LSDNGRG--------------------------------------------
-----------------------------------------------YRYQGVKRFLKKA
KI-------DLFD----------------------LD-----------KF-IFPI-----
----------NVNQ----------NHWTLAVINFR--LE----R---LEYYDS--LGAPF
DD------------AGF--EYMARF--------------VDDESRSKRGGQEMD------
------------------ISHWPSFNYQNVP----------------------HQRNE-I
--DCGVFASMFADRLS---------------------------------------KGRPL
SFSQSDIRHC-------------------------------RKVLTLAILRGERSPTEKE
AFLEDGGSVLGEAGEWWEPPQDEQADGDGSENAEDEEIGEVDEEEEEEEEEWGSGEGQEE
EEGEQGGWGDDGGEGVDVASSDAEGGGVWRQETANGFDLTASDAEEEENANGLFDLTSGG
MQEEGEEQEEEEAGVTPGGGGQAEEDEMDVEDTGVAMEAHFAEDTRGTFPAIHTPEFFGK
IVRLVTYQGWTKI
>Ec_Toxgo221482092 ...
------------------------------------------------------------
------------------------------------------------------------
------------------------------------------------------------
------------------------------------------------------------
-------------------------------MASQRVQSGNSLSTLSFYKESAASPLPHG
LPTGSGRETVAHVSSRGVQTPMAAGAGSASPAFLPEVDEDLRSADCTRRMDSRDGVASAD
RQRRRSLCFDTSVATFSSSSRHAEEDFFRDRGEAPHERHPTQDTELEFFDAQERETDSPD
SPVGETASLFWEAERDGSGSKLVTCSQMRQDGLKSDHDQAGEEAERQHRGGRERGGERRG
GAQCGERDGNTEQLLGRHAFVSLLREENKRPGHKDDYLPAAASPAADRSKVPCTGGSSTS
SFFAAGLLSTDGFQATAKKEATRRETVQEIQARQATIVRAAHGPLELYRSYAASLQQKLD
LLHERERSARRILETLPDRREQL--------------------LSKLKVPPPPPLPLVPV
RWNRRSPMRCDEEALVAAEALLTCSDPSAVLIDKFNIGLTAGQ-----------------
-----------------LECLY---GSNWLN----------D---EVI---N--------
-------------FYMQMLQERN----KKQRALGQNI-----WKTFFFN-----------
-TFFYAK--LTGGHSADVT-----------------------------------------
-----------------------------------------------YDFASVRRWTRRQ
NV-------DIFA----------------------VD--------------LILI-----
----------PLHV--------NRLHWTLGVVDMRKGKR----K---IYFFDS--LGGTN
KT------------WFA---TMRRY------LQD-----EHADKRGKPLEDIEE------
-----------------WCIPDDFASEVSPERSLDVLGVSVHFQKYTP-----QQANG-F
--DCGVFICQMAECIT---------------------------------------DGRSF
DFSQKDIPHI-------------------------------RRKMALQIVGGELDP----
------------------------------------------------------------
------------------------------------------------------------
------------------------------------------------------------
-------------
>Ec_Crymu209875479 ...
------------------------------------------------------------
------------------------------------------------------------
------------------------------------------------------------
------------------------------------------------------------
------------------------------------------------------------
------------------------------------------------------------
------------------------------------------------------------
------------------------------------------------------------
-----------SNNMKSPMGLEPGEYNKALTYLSGEYPSS--------------------
------------------------------------------------------------
------------------------------------------------------------
-----------------------------KIVAEHKRTNLTLT-----------------
-----------------IALIQCLRPAQWLN----------D---EVI---N--------
-------------FYMALLQDRS-----NLFEKTFSSNNTNKPKVWIWN-----------
-TFFFSK--LMNDGNSNG------------------------------------------
-----------------------------------------------YCYKNVSRWTQRR
EI-------DLFD----------------------YD--------------IIIL-----
----------PINV--------NKVHWTLGLVNLK--DH----Y---IQYFDS--LGGSD
QA----NSCYKK-ISINFCENISKY--------------IIDEYSDKKKEVYPH------
--------------------KLIFLPYEGR----------------VP-----QQNNG-S
--DCGVFTCMFAECLS---------------------------------------DNRCF
DFVSYNTDEL-------------------------------RLKMLIQCINGYISAQ---
------------------------------------------------------------
------------------------------------------------------------
------------------------------------------------------------
-------------
>El_Capow320166326 ...
----------------------------------------MSRRRRRSNAPQTPPSKTST
VAGTLYHHGSSGAIYEEDTEAKRAADAEYVAMGLLPAPKPASTATVRPASIADGRAVSLS
AAQAQLSGSARQSTTSAMAIPAKSAQAQHPAWSVQAKSVRFAQSPELHIAHQQPHQPKGH
GKMPQSASRTQVAPIPAKMAFRAVPQSQINQPAGDGLQKAPSTKRQRATEVTAGTHQDSV
RNKVSRQSEDADVPSARQASFADAASASAAPPSLRAPVVPPSSSRHPTAREHGFSTTSNP
PKLPKPAASTSKTTPAIVSSAMNNSSLLFRGHASSSSSPHTPQLKIIGRPDMLFRSPPVA
APAPAPAVPAASFSPGKLSPRQRKNQRKHRQHPAEAVHNNAIIISPSPVVRAHALAPAQT
SPHLSPRQRKNLRKHRRHEAEAARAAEARSPFRPRMAATINLVHSPPIGSIGSIGSASSS
SSSFSASSPFNASGGTQTSTLSPRQRKNIRKQQRQHEVASIVLSPASPSVTTTLPAIRSI
APPVRQNLAAFSASSGAGPSSAAGHSRASGVLATLASVDACSKLLRLNDTSHLVSVHQEK
ANGVASKRRHAEESDSDDDIEIT--------------------------------SVTVA
RKPPDQRAPEPLIKLRSSIPAHALRRSMPLVPTCSKRKLTPLTFNASLSPSHDGKLASIL
SMQPTALISSVHGIKVLGSDLQHLRPARWLN----------D---EVI---N--------
-------------LYGTLIAARS-------------AGCSTLPSVLFFN-----------
-TFFFSK--LQK------------------------------------------------
-----------------------------------------------HGYEGTDIFSFD-
---------------------------------------------------QVLI-----
----------PVNS--------NNLHWTLLVIDMR--RK----H---VGYFDS--MHGQG
SS------------HLK---LIQFY--------------LAEEYYDKKGGAVHL------
-------------------DSWTF--QTAQ---------------HAP-----KQNNG-S
--DCGVFCCTFMERLS---------------------------------------RMGRL
DFSASDMPAI-------------------------------RRAMMYEIASLSLLNQPVE
------------------------------------------------------------
------------------------------------------------------------
------------------------------------------------------------
-------------
>q3_Felsp197322493 ...
------------------------------------------------------------
------------------------------------------------------------
------------------------------------------------------------
------------------------------------------------------------
------------------------------------------------------------
------------------------------------------------------------
------------------------------------------------------MVKHCD
IPRCYLTKKEDKCLSPNPWILHLIQMSGQGFTRKEISQKYRARKEIVKRRTAHLSPSEAK
KLANKNMCADIHAGRVRPTNSQLFFIEKPVPPRWTLRSIRPFIFEHDTN-----------
------------------------------------------------------------
------------------------------------------------------------
-----------------------------LRKRKCKIKFTQGD-----------------
-----------------INRFH---PGRWYN----------D---NII---D--------
-------------SYMALLGGSS----NPASR----------KKAYFFN-----------
-TMFYPL--LTHGGSI--------------------------------------------
-----------------------------------------------SGYTRGIPITRK-
-------------------------------------------------D-RIFI-----
----------PVNV--------HNNHWILVVVDAE--SK----R---IQHYNS--MASVS
EV------------VLE---NIKNW--------------ASKTYKSGDWVAEDK------
---------------------------------------------TSP-----MQKNG-S
--DCGVFVCVNAALLS---------------------------------------NKRKL
SYTQNHMSAY-------------------------------RQRIAWSIQRGKLS-----
------------------------------------------------------------
------------------------------------------------------------
------------------------------------------------------------
-------------
>Ea_Enthi67483876 ...
------------------------------------------------------------
------------------------------------------------------------
------------------------------------------------------------
------------------------------------------------------------
------------------------------------------------------------
------------------------------------------------------------
------------------------------------------------------------
---------------------------MTNPYDGYIQQILELKHQLDEQSKFVEEEYFES
FNQIKEIASAIGFEDDKPIQPYQVGYQLSHRDIIMPSLPKEFSNA---------------
------------------------------------------------------------
------------------------------------------------------------
-----------------------------IDELKRGKCNSQIG-----------------
-----------------ISELLKSLRTEWLG----------D---EVV---N--------
-------------GFIELLQNKR---------------------IGFLN-----------
-SFFFTK--LSKNWSLSGNR----------------------------------------
-----------------------------------------------IDYENSKRWVKNN
---------DLFS----------------------YE--------------KVLI-----
----------PVNI--------SNTHWVLCVIDND--EH----T---ISVYDSLSGGRSC
QN------------ISL---KIAAF------VRR-----LADETGHLGTYNIID------
-------------------------IDDNP-----------------------KQSNG-Y
--DCGAFTCKCADCIS---------------------------------------LGVPL
EFTQKDMPKW-------------------------------RELLVAQVIVGKLIVPRD-
------------------------------------------------------------
------------------------------------------------------------
------------------------------------------------------------
-------------
>Ec_Perma294890837 ...
------------------------------------------------------------
------------------------------------------------------------
------------------------------------------------------------
------------------------------------------------------------
------------------------------------------------------------
---------------------------MNSVWRPPHTTLHSKNANRNSHLGRRVSTDNNG
VLLDIEACLPSYHLFMDTFPGPPATSVNLESAVCRRLSLGNIPASNRGPSLMKRRASDPA
LALLSIDRTDEAEWQRRMDDLQMRNDILTSACLHSLQFNGGTVNDHHAVQMVERRPKVAF
NSGIKEIMTRRRSWRNQTPETCPAMKYTSVKQDAEQNKPSKEYTLDEYRQAAEQSAASEG
YIVKMEEFEKKKTDLQEDYNKLKTQELSLRKDNEKKADGMHLYRSEL-------------
------------------------------------------------------------
-----------------------------LAPKQYNIDITAHA-----------------
-----------------LSCLQ---QGRWLN----------D---EVV---N--------
-------------YYFMMLQDRS------------DRHKGKLPRAFLWN-----------
-SFFWQK--LSSNATGA-------------------------------------------
-----------------------------------------------YSYKSVARWSKRR
HA-------DIFS----------------------FD--------------MMIV-----
----------PIHV--------GKTHWALGVVDLK--DC----T---LSYYDS--LGASH
PK------------FYD---YISRY--------------IEDEHKDKGSNAPLR------
-------------------KPSEWQRRDAV---------------ITPTCTVPRQNNS-N
--DCGVFMCMFAEAVS--------------------------------------GGRSIT
EVSQDLIPDM-------------------------------RYKMACQISAGSIPGPID-
------------------------------------------------------------
------------------------------------------------------------
------------------------------------------------------------
-------------
>env140372737 ...
------------------------------------------------------------
------------------------------------------------------------
------------------------------------------------------------
------------------------------------------------------------
------------------------------------------------------------
------------------------------------------------------------
------------------------------------------------------------
------------------------------MCKRQQQPRHKMICELCGQRIVIYGDLQAT
YESASMKKRPLRTAAERSSLPKISSRKKPRSAAAAPSSALSDGHRKSSP-----------
------------------------------------------------------------
------------------------------------------------------------
-----------------------------QRVTHTAQHITRAD-----------------
-----------------LKTLD---AGQWLN----------D---AVI---N--------
-------------AWLELLRSRN-------------------KTSLFMS-----------
-TYFFTK--LHENGA---------------------------------------------
-----------------------------------------------YSYDNVRRWTAK-
---------MIAAGGRESI----------------LD-----------YA-KIFV-----
----------PIHT--------DGNHWALAVADIE--SR----T---IEYYDS--LDADG
TD------------KLK---LLKRY--------------FTDAANAKDWTLAGR------
--------------------------TDAP-----------------------RQSNT-C
--DCGVFICMYAELIQ---------------------------------------RARPL
SFTQQDVPEY-------------------------------RQRMKGKLTKLAPAKTSSS
IDQ---------------------------------------------------------
------------------------------------------------------------
------------------------------------------------------------
-------------
>E9_Bradi357112276 ...
------------------------------------------------------------
------------------------------------------------------------
------------------------------------------------------------
------------------------------------------------------------
------------------------------------------------------------
----------------------------------------------------MISDAGLL
FNRRKRRLPASDLLYPHFRSPKRKHFFFESPPIPPEARSLAFDMGNFLSSSLPDCMRRDS
GLEVFRGWVRASQDARGLTVATSDDVELGQVVIRRFDPTKVARQAVPPPREKMKPFYKEA
LEKTGLHDKRLGEIEVEVTLQKEVLEELRKAPKEDLSQLFIPLTAEEENEVHDCLYGYGS
SSEVL-------------------------------------------------------
------------------------------------------------------------
-----------------------------VLHESSNIEVSREK-----------------
-----------------FRCLR---PHGWLN----------D---EVI---N--------
-------------LYLELLKERG----IREPKRF--------LKCHFFN-----------
-TFFYKK--LAGGKNG--------------------------------------------
-----------------------------------------------YDYKSVKRWTTCR
KL-------GYEL----------------------ID-----------CD-KIFV-----
----------PVHQ---------SVHWCLAIINMK--EK----T---FQYLDS--LCGKD
SR------------VRR---VLDKY--------------IADEVKDKSNKEIDI------
------------------SSWKEASLDYVP-----------------------LQQNG-W
--DCGMFMLKYIDFYS---------------------------------------RGLSL
SFGQEHMEYF-------------------------------RMRTVKEILRLRAD-----
------------------------------------------------------------
------------------------------------------------------------
------------------------------------------------------------
-------------
>El_Acypi193596565 ...
------------------------------------------------------------
------------------------------------------------------------
------------------------------------------------------------
------------------------------------------------------------
------------------------------------------------------------
----------------------------------------------MGFFNSLRNIKKWF
TDKAGFSGHKGPTKRKHEECEPINNKRVRMDDSLVEIVEISDESLSETDEVEITEPGPST
VPLRASPPVMLIEGRQHARRTMSPVRTIDLNESNDEDVSMKFIRSYSLSNPQLASNRNSS
TKGIRGERSSIGGTKQLSLSMEGGFSALKINDTSNNTDPNKSFAMVLKHYVAPKPEANIL
LDSSSRSPMSNHKENILNQSKLSQISGKENLDIPELSLHKNRIIKKELFYERILRKFKEK
QEAAILTSATTTQQKSPDDIFQE--------------------------------KLELM
KKELDKIEPQKKNEVFPGYSKEIAESIAHQMSNSLNEYIIPGK-----------------
-------------TIKIMDLKTIYVPTAWLN----------D---EVI---N--------
-------------HYLGLICARD------------------PINIHTFD-----------
-TFFYTK--LSS------------------------------------------------
-----------------------------------------------QGYQSVRRWSRKK
---------DIFA----------------------CK--------------KMIT-----
----------PIHL---------GNHWCLICVNFI--EK----T---VKYYDS--LGGKN
PK------------CLN---IIFDY--------------LKQEYKNKKNEEFDC------
-------------------SGWQI--MEAE---------------DCP-----KQKNG-Y
--DCGVFTCVNAEYLS---------------------------------------RDAKL
DFVQDDMPKL-------------------------------RNRICYEILNDRLCY----
------------------------------------------------------------
------------------------------------------------------------
------------------------------------------------------------
-------------
>El_Copci299755152 ...
------------------------------------------------------------
------------------------------------------------------------
------------------------------------------------------------
------------------------------------------------------------
------------------------------------------------------------
------------------------------------------------------------
------------------------------------------------------------
------------------------------------------------------------
----------AATRPKLPTALPPDDEAELSRFLNTPGQVSKC------------------
------------------------------------------------------------
------------------------------------------------------------
-----------------------------AREAVTAADLRRLN-----------------
-------------------------PGQWLN----------D---EVI---N--------
-------------FYGAMINQRA-------ENGKAKVKRGKVLNAYYFS-----------
-TFFWTK--LTKEG----------------------------------------------
-----------------------------------------------YEKGRLAKWTKKV
---------DIFS----------------------KD--------------IVLI-----
----------PVNH--------SNSHWTAAAINFK--LK----R---FESYDS--LDMAG
EE------------VCQ---TLRGY--------------VQAEHMNKKKKPFDF------
-------------------SGWEN--YVAE---------------DNP-----KQQNG-Y
--DCGVFTCQTLESLS--------------------------------------RGENTL
IFTQKDMPYL-------------------------------RKRMLWEIGKARFRDD---
------------------------------------------------------------
------------------------------------------------------------
------------------------------------------------------------
-------------
>El_Oikdi313238732 ...
------------------------------------------------------------
------------------------------------------------------------
------------------------------------------------------------
------------------------------------------------------------
------------------------------------------------------------
------------------------------------------------------------
-----------------MTVMENYEQERIEYLRTLRAWDETVPTSLAPSALEVRSKEVID
EVRSERSARKRRSFVSDSSAVLNYIADATRKYGFRAQRALVQCARDEREAELSQNLSEHL
ASTVKEAIADALETQLRCDIILASEPIPNYDREMEEFVREVLQGRKDEE-----------
------------------------------------------------------------
------------------------------------------------------------
-----------------------------IVAEIGVSFVSKQN-----------------
-----------------LKTLE---GLKWLD----------G---EVI---N--------
-------------TYLQLIQRRS----SNSSTL---------PRSYCFN-----------
-TFLYDK--VSK------------------------------------------------
-----------------------------------------------IGHSAVKRWTRKI
---------NIFD----------------------YD--------------LVFF-----
----------PIHL---------GNHWTLAYADIR--KK----T---LRYCDS--MGGKN
PK------------CLA---ALFDY--------------LKIESVEKTKRALDD------
--------------------EWKTESISGK----------------IP-----QQQNT-N
--DCGVFSCVFADYIS---------------------------------------RDAAF
NFSQADMPNL-------------------------------RNLVKYELLKGKMIKE---
------------------------------------------------------------
------------------------------------------------------------
------------------------------------------------------------
-------------
>E8_Physo348677832 ...
------------------------------------------------------------
------------------------------------------------------------
------------------------------------------------------------
------------------------------------------------------------
------------------------------------------------------------
----------------------------------------------------------MH
AKKQQTQASLDAWRYQLRLKDAASHSRNLQRDFPVDLIKPPLAAGAFYTGLSVRQEVSDP
EQISFDRYRRRLQEFDREEYGPSPSKRQKVAFEKVDHVREQNKQNQSLLRRLQSELSGRR
DRRRVGGAIGFGVVERKMTANEDKKVEVAKHDEKVESDAETKEEVEPTQTDNDSKDAVPV
PNAVIKNKEETSITVKSREEEIAELEAKLRAQHLSRTSEADRLFYDRLAEREASTLFEEV
LLDELYELAEDVFDEEEEKSRNK-------------------------------------
--------ELPPDLLEIVEDALHDGPMEEVLIQKYNVDITRRH-----------------
-----------------LQVLL---PGIWLN----------D---EVI---N--------
-------------FYFQMMSDRD----EALVNAGVLP-----KRSHFFN-----------
-SFFYTK--VSENG----------------------------------------------
-----------------------------------------------YNFINVRRWTRKI
---------DVFA----------------------MD--------------KIFM-----
----------PVNV--------GNMHWCMAVIFMT--EK----R---IQYYDS--MHGSG
AA------------CLK---VLFRY--------------LHDESEHKKKQKFDE------
-------------------EGWELVTCTPD----------------TP-----QQNNG-S
--DCGVFSCMFADYLS---------------------------------QNKVRAAIPTM
INSPIDSANT-------------------------------HCLLCCSR-----------
------------------------------------------------------------
------------------------------------------------------------
------------------------------------------------------------
-------------
>Ea_Dicpu330801144 ...
------------------------------------------------------------
------------------------------------------------------------
------------------------------------------------------------
------------------------------------------------------------
------------------------------------------------------------
------------------------------------------------------------
------------------------------------------------------------
------------------------------------------------------------
---------------MEKEKNKRVELRPLTKEEEEQIDSLFRSGREDE------------
------------------------------------------------------------
------------------------------------------------------------
-----------------------------KISELPTAEVNRGD-----------------
-----------------VHLLK---PGRWLN----------D---EVI---N--------
-------------FYMEILKIRQ----KNNPNL---------PKCHFFG-----------
-TFFYTQ--LCNGPEN--------------------------------------------
-----------------------------------------------YDFSKVKRWTNKV
---------DIFS----------------------LD--------------KVIL-----
----------PVHL---------GNHWCCAVINFK--DK----Q---FQYFDS--LLGDN
RE------------CLK---KLRRY--------------VADEMVNRSKQGIVN------
--------------------LDEFKDSIPK---------------DIP-----IQSNG-Y
--DCGVFMCKYAEFSS---------------------------------------RGSEL
NFTQKDITQY-------------------------------RRRIALELYLKKILD----
------------------------------------------------------------
------------------------------------------------------------
------------------------------------------------------------
-------------
>El_Homsa119574010 ...
------------------------------------------------------------
------------------------------------------------------------
------------------------------------------------------------
------------------------------------------------------------
------------------------------------------------------------
------------------------------------------------------------
------------------------------------------------------------
------------------------------------------------------------
---------NEDFSNRKPFINREITNYRARHQKCNFRIFY--------------------
------------------------------------------------------------
------------------------------------------------------------
-----------------------------NKHMLDMDDLATLD-----------------
-------------------------GQNWLN----------D---QVI---N--------
-------------MYGELIMDAV------------------PDKVHFFN-----------
-SFFHRQ--LVT------------------------------------------------
-----------------------------------------------KGYNGVKRWTKKV
---------DLFK----------------------KS--------------LLLI-----
----------PIHL---------EVHWSLITVTLS--NR----I---ISFYDS--QGIHF
KF------------CVE---NIRKY--------------LLTEAREKNRPEFLQ------
--------------------GWQTAVTKCI--------------P--------QQKND-S
--DCGVFVLQYCKCLA---------------------------------------LEQPF
QFSQEDMPRV-------------------------------RKRIYKELCECRLMD----
------------------------------------------------------------
------------------------------------------------------------
------------------------------------------------------------
-------------
>El_Ampqu340369308 ...
------------------------------------------------------------
------------------------------------------------------------
------------------------------------------------------------
------------------------------------------------------------
------------------------------------------------------------
------------------------------------------------------------
------------------------------------------------------------
------------------------------------------------------------
-----------EEEPEAELNLMLDQDTIKLVQDIWSGRLHLRDQ----------------
------------------------------------------------------------
------------------------------------------------------------
-----------------------------VLSKGYNIEIKRMD-----------------
--------------------LLTLRGLEWLN----------D---EVI---N--------
-------------FYLNLVAESA--------------NSEGEKRVHLFN-----------
-SFFYPK--IMS------------------------------------------------
-----------------------------------------------AGYSGVRRWTKKV
---------DIFN----------------------FD--------------LILL-----
----------PIHL---------GMHWCLAAIDFN--NK----T---INYYDS--LKGNN
TR------------CLN---TLKDY--------------LVSEAKDKKQLVYDV------
-------------------SDWTL--ECIE---------------DIP-----EQHNG-S
--DCGVFTCMYARHLA---------------------------------------RGKPF
NFSQDDMPDI-------------------------------RQLMVAEIVNKKLL-----
------------------------------------------------------------
------------------------------------------------------------
------------------------------------------------------------
-------------
>El_Musmu148672262 ...
------------------------------------------------------------
------------------------------------------------------------
---------------------------------------------------------MDD
TADGVKMDAGEVTLVNHGSTFRTHRPPQSGFPEEQLLLSDQQSLPFRQGTLDGSFTCSTR
SPAYRPDYHSDNPSSDSFLGSGDVRTFGQSANGQWRNSTPASGSAPQKPRNSRSLCLETR
KTSSGLSNTFVGKSNHHCHMSAYEKSFPIKPAPSPSWSGSCRRSLLSPKKTQRRHFSTAE
ETVQEEEKEIYRQLLQMVTGKQFCVAKPTTHFPLRLSRCLSSNKNSLKDSLLRNGNSCAS
HVIGSDTSSSGSASILTAQEQLSHSAHSLSSGTPDVAFGSKDSDPHHHLAAPHQPNSLPA
SNTQSEGSDSVILLKVKESQTPASRYLSPLKRRSCPYIIPYSAVMDLLSSSPTFFQAELW
IKELTSVYDSRARERLRRIEEQKALALQLQNQRLQEQEHAVLDSVELHLRVPLEKEIPVT
AAQETRKKSHQLTDSEDEFPEIT-------------------------------------
-----------EEMEKEIKNVFHNGNQDEVLSEAFRLTITRKD-----------------
--------------------IQTLNHLNWLN----------D---EII---N--------
-------------FYMNMLMERS--------------KEKGFPSVHAFN-----------
-TFFFTK--LKT------------------------------------------------
-----------------------------------------------AGYQAVKRWTKKV
---------DVFS----------------------VD--------------ILLV-----
----------PIHL---------GVHWCLAVVDFR--RK----S---ITYYDS--MGGIN
NE------------ACR---ILLQY--------------LKQESVDKKRKEFDT------
-------------------NGWQLFSKKSQ---------------EIP-----QQMNG-S
--DCGMFACKYADCIT---------------------------------------KDRPI
NFTQQHMPYF-------------------------------RKRMVWEILHRKLL-----
------------------------------------------------------------
------------------------------------------------------------
------------------------------------------------------------
-------------
>E9_Arath8778266 ...
------------------------------------------------------------
------------------------------------------------------------
------------------------------------------------------------
------------------------------------------------------------
------------------------------------------------------------
------------------------------------------------------------
------------------------------------------------------------
----------------------------SAKVEKQTPNQSPAFIGPFKPFSVPSPSSVKR
FLKQMERGVSYVLADGVVLENTEFLNIFEGQTLLDESGPDLLV-----------------
------------------------------------------------------------
------------------------------------------------------------
-----------------------------RFIQLRLDKNKPLR-----------------
-----------------FDFL----PSSFLS----------E---LRR------------
-------------QYNKFVGAAD-------------------KSAFYFS-----------
-TLARVP-----------------------------------------------------
-------------------------------------------------FMVRPKWFAE-
-----------------------------------ID--------------VIYC-----
----------PMQV--------ERQHWVGLVIDLK--KW----G---VTVLDCNRDVLKD
EQ------------VEKYVEHITIM------LPY-----LIRKHGVNGYMLTQR------
--------------------LEPM--TVSR---------------PKI-----QCSCS-S
LGLVGIASVVLLELHS------------------------------------VNAMEYCG
KLDDGKMRDA-------------------------------AKQYAIETFNALSPTERGA
------------------------------------------------------------
------------------------------------------------------------
------------------------------------------------------------
-------------
>E9_Araly297852794 ...
------------------------------------------------------------
------------------------------------------------------------
------------------------------------------------------------
------------------------------------------------------------
------------------------------------------------------------
------------------------------------------------------------
------------------------------------------------------------
------------------------------------------------------------
---------KYDADAVLVYLPEARWTAFEAWFRNVNRDVPKLG-----------------
------------------------------------------------------------
------------------------------------------------------------
-----------------------------PSHLTDALFKRLID-----------------
-------------------------QKEWLG----------N---DEI---D--------
-------------AVLYLHREST----SLRRLNS--------ARVGFMS-----------
-CEFSAR--IKNEYPKF-------------------------------------------
-----------------------------------------------MKNKKTHKWDSRL
IDFVTGESPSHGKTGKSWA----------------LD-----------FD-RIYA-----
----------PVNV--------NNSHWISICVNFV--LR----T---VEVFDC--FGNNN
RR------------NVE---MFAYI------IPR-----IVKDVHGKVYGKVPL------
------------------LTQYEIINVKVP-----------------------KNLNT-T
MCDCGVYALKHIECHM--------------------------LNLSMDLINDGNIKEARM
KIAVDLWEAA-------------------------------HDPILIERMKNYKPPHQSS
DILEID------------------------------------------------------
------------------------------------------------------------
------------------------------------------------------------
-------------
>E9_Arath25411433 ...
------------------------------------------------------------
------------------------------------------------------------
------------------------------------------------------------
------------------------------------------------------------
------------------------------------------------------------
------------------------------------------------------------
------------------------------------------------------------
------------------------------------------------------------
---VKAGDSLYNPLEKVDEAKFQKLCTITQGEKRCHTLFGFR------------------
------------------------------------------------------------
------------------------------------------------------------
-----------------------------KVDNEFFTTLAEAN-----------------
---------------------------DWVG----------SYH-MEM------------
-------------MALLMWHKNG-------EHMKRNRYVVVDPRLTFLL-----------
-SSCANA--FRS------------------------------------------------
-----------------------------------------------CRKPDTFKWDKLL
TRFSKGECLNREPQLHWIRD---------------VD--------------IIFV-----
----------PMNW-------KAEKHWVGLAICLQ--RR----V---IEIMDPLRSLTRE
SV------------VRSRILPIMEM------LPY-----LVRATCKDYLDKPYP------
--------------------VTPFTYIRNQ---------------RLP-----QNPTT-G
--DCGPYAMKFIELYM-----------------------------------LNTPVEDRF
SIEEDDMYNF--HDLLTMIAKKVADKSWLDLKPLIRSGTRGRDIVYRPDVLKDANIYSLC
RVPDDFQVGGGHNPTGPQGEGRNRLFFKRCLLANNPTAVYNEAIHVLIHETDINGALKLM
QRHAPVRADATIACAIIFICAGYDYMGGLFLDLYTRNHHPLDSDFTRDLCEEFFEEINKF
NPPYNNTYARSFCYPSSHGIKMPQCAYHCFMVSGAYQNVCNKCYLWSCARRISRIL----
-------------
>E9_Arath4325374 ...
------------------------------------------------------------
------------------------------------------------------------
------------------------------------------------------------
------------------------------------------------------------
------------------------------------------------------------
------------------------------------------------------------
------------------------------------------------------------
-----------------GDTTHIPGTSVEAAGESKLVTGMEVEIPEKPTVIRELDTKAVG
DLAAATDVEVVMEEPGIVEGSVGTEDPNPGSDEADKTD----------------------
------------------------------------------------------------
------------------------------------------------------------
------------------------------------------------------------
----------------------------IPK----------NNH-LEM------------
-------------MAMLMWHKNG---------------EQMIANRCIVL-----------
-DMMLTHLLTKRVGEFKK------------------------------------------
-----------------------------------------------CINKNRFKWGKLL
SDIANGVHINREPNMKWLKD---------------VD--------------VVYA-----
----------PMNW--------KSEHWVALGINLN--ER----L---ITVYDALISHTRE
SA------------VKARMTPICEM------MPY-----LVRAMCQDVLISPYS------
------------------VEPFEY--VRCP---------------TVA-----QNPTT-G
--DCGPYTMKFLELLA----------------------------FGHPFSELTTIREADM
VLYRQKYSVDIYEHGKREAAKKMADKCWWYLGPMLKSGPRGRDIVYRPDVLKDANIFSMC
DDPDDF-YAAGHDPNDINSEGRYRPFFKRCLQAGNPTAIYHEGLRLVTHESDIQGAILHL
ERIAPRNAAATLACAILYICAGNSHMGGVYLRLFGSNHYAFESEEARDICEEALEDIKKY
GNTLKYTYANSFSYLECGDVNTLEVTSITLSSITLLDVHGSRATYSIDLADKISKLMFI-
-------------
>E9_Arath7523394 ...
------MGTLVELLEGSEAWDVLLGSQFKKLFELPVARCSHSAKLSHGMLARQLLTQRKH
ELWTVYGGYPLRFSLKEFQITTGLNCDKLPTDSEVEDHQDPAYLSVWNRLFGEKCVVTVM
DVVEMLRGDVNAEPRNNRKQHRVSSSYVEMLHDLEFFMSYPWGRVAFESTMERFGPSTGE
NDPIAELKSRLSQKSSCCYGFPLALQLQVLNSIPALCSRIKEPADFRIFIQRPAVDLGRT
ILLRESDVIDAECAGNLTVEYTLYQSETVNGDLCWPNEDEDSGVELIITLIKQKHRFNSH
TWPVHGLPCSPNEPPSVTVPEPEEAQSAGKDGVEFVEEREPKEAPLGEDDDVEFLGSREP
NQSQTYDAGCVGDKSEDPKSRLRAEKNPIRRKPFTRSAGRKATIVDPPPTGKKKPISKTK
HPQPKTSAAAGVVKHTTDGGEASQTKAGNSTSQFVTHAEFTDLKSWFAKQLVELRCNISA
DIMKNLEDKSQKNMRGNTEEDKPECREKEKTEMPESRKRKREDYASLSSGISSSSMKNGL
SDRPNRKDCVSTVNLGTSDGTWELYGSAKTISEKIATEVPPSPMPTEAAKEPMSIAVEDD
ILAGEGVTAMDIPEKIAEIPASSIPTDTAKEAEKDAIEDDTFGEENQTQNPASPIPNLPK
TKEGEAEEEMVEETIIEGSPKQRPDSPIIPDRHGDSPLNGVKY----------RNMSSIV
AASPAYFVQERTNVRQPLLGKRVPIRSRFLD----------TAE-YSVDPRINALFKSRA
KEPAYTPLPQLDDGQFQTFRELL----EDDPTREYTICTGHKLTNGHFL-----------
-DIATKQTWVTTERIRRVAIIDTWFAMLLSTHNDDFMK----------------------
-----------------------------------------------CENKANYDWGSCV
KAYVTGKSTGIHMKSEFL-----------------KH-----------VD-VVYV-----
----------PMNW--------GCSHWVGLVINLR--LR----H---IDILDS--FM---
SP------------TPD---EAVEF------LMT-----PIVHNIPWVLKRYCC------
----------TTLTKDLTTEPFTC--SRIT---------------GLY-----DNKGD-G
--DCGPVSCKFLEMHT----------------------------HGMDYADMSAL-----
--TDEVVSRI-------------------------------RKVYAMDTYAAFVECEDEY
------------------------------------------------------------
------------------------------------------------------------
------------------------------------------------------------
-------------
>E9_Arath186499759 ...
------------------------------------------------------------
------------------------------------------------------------
------------------------------------------------------------
------------------------------------------------------------
------------------------------------------------------------
------------------------------------------------------------
------------------------------------------------------------
-------------------------------------------HPSPFLSVGELASDPEV
RYQRSLSKIKGKSSISIVGEASLSHKEIFDIIERKKHFSSKVMD----------------
------------------------------------------------------------
------------------------------------------------------------
-----------------------------VLIKFSRHLLRTDD-----------------
--------------IDGEKLRVDVLGSKFVS--------------QLT------------
-------------RLFPKFAKTL------------------PPKDFIFP-----------
-SALVDL--LIG------------------------------------------------
-----------------------------------------------AGESNRVRLFAE-
-----------------------------------AD--------------CVYM-----
----------PFNF--------DKKHWVSLCVDLK--AH----K---ITILDSNIQLRRD
AA------------LYAELQPLAAM------LPY-----LFRQTSSSSGDISLQ------
--------------------PFLL--DRPH---------------GIP-----QVSSP-F
--DSGVLSVFLIHAHA--------------------------------VGGVEECMEFDV
VALDVEVKKL-------------------------------VSTIILSGVAS--------
------------------------------------------------------------
------------------------------------------------------------
------------------------------------------------------------
-------------
>u1_Crovi115531734 ...
------------------------------------------------------------
------------------------------------------------------------
------------------------------------------------------------
------------------------------------------------------------
------------------------------------------------------------
------------------------------------------------------------
-------------------------MEKYTDLVINKIPELRFANLLYSIYSVVNLATRFD
VSKFCTNCNTLFLEKVDDSATRERVTCIPLAVLRGLAAR-RVISAPADAPADELAEKAAL
FEDLRRRFPTRRDLFALSTEVPIAYCFKPWLREKVSRAADFSQYGKFSDE----------
------------------------------------------------------------
------------------------------------------------------------
-----------------------------FSARVYDTGENEKV-----------------
-----------------VPLPDKPDYEAWVS----------N---STV---E--------
-------------SFMAPACHGT---------------------DVTYA-----------
-GQFSLA--CLEGG----------------------------------------------
-----------------------------------------------SEVGAYERFERNL
MLRAVMVERVARAQ-------------------------------------TRYV-----
----------AMGF-------AYMSHWKCLVYDRQ--EG----N---VFFYDS--GGSDP
RD------------FHPYDNFYFYSFYHGFNTNR-----ALEPAAALTAENVDV------
--------------------DVLFRFFRDE-----------FGARYGCVNVEVNQLLR-S
--ECGIFITVFMLLCV--------------------------LEPPAGFKRIKRTYNYFR
FAGDKKITML-------------------------------KEILFNPEPFDPRTRPTET
RGFREFVAMERWSADTLAKISRKVSDRTKCLLNNNAAPE---------------------
------------------------------------------------------------
------------------------------------------------------------
-------------
>u1_Fowvi9634753 unnamed protein product..
------------------------------------------------------------
------------------------------------------------------------
------------------------------------------------------------
------------------------------------------------------------
------------------------------------------------------------
------------------------------------------------------------
-------------------------MDKYTELVINKIPELGFVNLLSHIYQTVGLCSSID
ISKFKTNCNGYVVERFDKSETAGKVSCVPISILMELVERGML--SKPDNSKSQLEVKTDL
VNELISKNNGFEDIMTIPTSIPMKYFFKPVLKEKVSKAIDFSVMDIKGDD----------
------------------------------------------------------------
------------------------------------------------------------
-----------------------------VSRMGIRYGENDKV-----------------
-----------------VKIKIAPERDAWMT----------N---TSI---H--------
-------------QFLIPMCYGT---------------------EVIYI-----------
-GQFNFN--FMNRH----------------------------------------------
-----------------------------------------------AIYEKSSVFNKNT
EVFKLKDRIRDNRS-------------------------------------SRFI-----
----------MFGF-------CYLHHWKCAIYDKN--RD----F---ICFYDS--GGNNP
NE------------FNH----YRNF------FFYSNSDGLNRNSYLSSLANENA------
--------------------DIDI--LFNF-------FIDNYGVTAGCINVEVNQLLE-S
--ECGMFTCLFMAVCC--------------------------LNPPKGFKGIRKIYTYFK
FLADKKVTML-------------------------------KSILFNVGKMEFTIKEVDG
EGMQQYKKMEKWCANTINILANKITSRVEDIIN---------------------------
------------------------------------------------------------
------------------------------------------------------------
-------------
>u1_Orfvi74230747 ...
------------------------------------------------------------
------------------------------------------------------------
------------------------------------------------------------
------------------------------------------------------------
------------------------------------------------------------
------------------------------------------------------------
-------------------------MDKYTDLVVSKIPELGFTNLLCHIYSVVGLSAHLD
VSNFKTNCNGYVVRRFDESATAGRVSCIPLAALLDFAKRGLIDAAPPDTEKDEVAQKTAL
LASLKGRYGFREAIALEWKVPLGFFFKPSLREKVSEAVDFSQMPLNVDD-----------
------------------------------------------------------------
------------------------------------------------------------
-----------------------------LARAGVSTGVNTKV-----------------
-----------------VPIAIKPDRSAWMS----------N---VSI---Q--------
-------------SLVAPFAFGT---------------------EVAYL-----------
-GQFNLN--FLNGA----------------------------------------------
-----------------------------------------------AIHEKADRFRCNM
VSLTLKDKIERAG--------------------------------------RRYV-----
----------MFGF-------CYMFHWKCCIFDTV--SR----L---VSFYDS--GGNSP
SE---------F-HPCK---YFYFY--------------SFSDGFNVNAETADL------
------------------------DNRNCDVDVLMRFFVDNFKARRGCINLEVNQLME-S
--ECGMFTCIFMILCT--------------------------IKHPENFRALRCIYTYFR
FLADKKMTLL-------------------------------KSILFDPTAPKLEAVEVLS
DGMKEYMKMERWTRKSVQVLSERITSRINSLLPPEPEKPAAP------------------
------------------------------------------------------------
------------------------------------------------------------
-------------
>u1_Molco9628981 unnamed protein product..
------------------------------------------------------------
------------------------------------------------------------
------------------------------------------------------------
------------------------------------------------------------
------------------------------------------------------------
------------------------------------------------------------
-------------------------MDRYTDLVINKIPELGFTNLLCHIYSLAGLSAHID
VAQFTTNCNGYVLQRLDPSPSAGLVSCIPLAQLLELVSSRHLPAPRAAPE-DELAVKREL
VAALRVRYPSFEEVCRLPTSVPLAYFFKPPLREKVSRAVDFSQLDLRADD----------
------------------------------------------------------------
------------------------------------------------------------
-----------------------------LSRRGVHAGENPKV-----------------
-----------------VRLPVRPERGAWMS----------N---RSI---Q--------
-------------QLLAPLAHGS---------------------EVAYL-----------
-GQFNLN--FLNAV----------------------------------------------
-----------------------------------------------AVHEKASRFAQNM
LAYILKDKVAAAS--------------------------------------ERYV-----
----------MFGF-------CYRAHWKSLVFDRR--QR----L---VAFYDS--GGSSP
GD------------FHHYPHFFFYS------FSD----GFNVNAPGSVLADENA------
--------------------DVDV--LFRF-------FTDCFGAKQGCINVEVNQLLE-S
--ECGMFISLFMFLCV--------------------------LQPPSSFKALRRVYTFFR
FLADKKMTLF-------------------------------KSILFHTGAPSVEVLRADS
DGLREYVKMERWTRKSAGVLAQRITARIDRLLAGAEPAPVGKDAEKTATPAREDDKKADA
PAGEVEKARALAPTGWGAEKVVAPAGENREKARATAVSQGARDSQRTDSAPAPSNKFVPV
RVRFAAA-----------------------------------------------------
-------------
>u1_Tatvi113195256 unnamed protein product..
------------------------------------------------------------
------------------------------------------------------------
------------------------------------------------------------
------------------------------------------------------------
------------------------------------------------------------
------------------------------------------------------------
-------------------------MERYTDLVISKIPELGFTNLLCHIYSLAGLCSNID
VSKFLTNCNGYVVEKYDKSTTAGKVSCIPIGMMLELVESGHLS-RPHSS--DELDQKKEL
TDELKTRYHSIYDVFELPTSIPLAYFFKPRLREKVSKAIDFSQMDLKIDD----------
------------------------------------------------------------
------------------------------------------------------------
-----------------------------LSRKGIHTGENPKV-----------------
-----------------VKMKIEPERGAWMS----------N---RSI---K--------
-------------NLVSQFAYGS---------------------EVDYI-----------
-GQFDMR--FLNSL----------------------------------------------
-----------------------------------------------AIHEKFDAFMNKH
ILSYILKD-KIKS----------------------ST--------------SRFV-----
----------MFGF-------CYLSHWKCVIYDKK--QC----L---VSFYDS--GGNIP
TE------------FHHYNNFYFYS------FSD----GFNTNHRHSVLDNTNC------
--------------------DIDV--LFRF-------FECTFGAKIGCINVEVNQLLE-S
--ECGMFISLFMILCT--------------------------RTPPKSFKSLKKVYTFFK
FLADKKMTLF-------------------------------KSILFNLQDISLDITETDN
AGLKEYKRMEKWTKKSINVICDKLTTKLNRIVDDDE------------------------
------------------------------------------------------------
------------------------------------------------------------
-------------
>u1_Yokpo345107243 unnamed protein product..
------------------------------------------------------------
------------------------------------------------------------
------------------------------------------------------------
------------------------------------------------------------
------------------------------------------------------------
------------------------------------------------------------
-------------------------MDRYTDLVISKIPELGFTNLLCHIYSLAGLCTSID
ISKFLTNCNGYVMEKYDKSETVGKVSCIPIGMMLELVESGHL---NPPQSRNELDKKKEL
TYQLKTKFNSIYDIFDLPTSIPLAYFFKPRLREKVSKAIDFSQMDLRIDD----------
------------------------------------------------------------
------------------------------------------------------------
-----------------------------LARRGIHTGENTKV-----------------
-----------------VKIKIEPERGAWMS----------N---RSI---K--------
-------------NLVSQFAYGS---------------------EIDYI-----------
-GQFDMR--FLNS-----------------------------------------------
-----------------------------------------------AAIHEKFDLFMNK
HILSYIIKDKIIK----------------------SK--------------CRFV-----
----------MFGF-------CYLSHWKCVIYDKK--QM----L---VSFYDS--GGNIS
SE------------FHH---YDNFY--------------FYSFSDGFNINNKYS------
----------------------NLDNANCDIDVLFRFFECSFGAKIGCINVEVNQLLE-S
--ECGMFISLFMILCT--------------------------RNPPKSFKSLKKIYTFFK
FLADKKMTLF-------------------------------KSILFNLDEPSLYIENTNN
DGIREYKRMEAWTKKSINVICDKLNTKLNRVINNE-------------------------
------------------------------------------------------------
------------------------------------------------------------
-------------
>E9_Arath9293932 ...
------------------------------------------------------------
------------------------------------------------------------
------------------------------------------------------------
------------------------------------------------------------
------------------------------------------------------------
------------------------------------------------------------
------------------------------------------------------------
-------------------------------------SQMPMISEPSLPAPTNDIVDPDG
KLQHESVIASSTSGRSVTFGHDVSRKNKINRLYGMSGDIDFGACRTLSAIE---------
------------------------------------------------------------
------------------------------------------------------------
-----------------------------LREIVEFKTVVPKM-----------------
----------------VMDIFINSIRINWCA----------N---NIIEKHQ--------
------AVSFIDSTFVVELSKHY-------------------PKFVKSADK---------
-GMYGFDHDLLE------------------------------------------------
-----------------------------------------------CTPTGSAVV----
---------------------------------------------------YIPF-----
----------LIDL----------QHWVGLCVDMS--AR----I---ISVLDCYTGLWRE
TK------------LKKVLLPLAEM------LPY-----LFRFAIKMAGEKKLR------
--------------------LKSLAVHREN---------------DIP-----QADSV-K
--YSGVMAARLIEAHA------------------------------------NGGIQACK
EVKHADVVTA-------------------------------ANKYFIAGFELANGIV---
------------------------------------------------------------
------------------------------------------------------------
------------------------------------------------------------
-------------
>E9_Cucme46398240 ...
------------------------------------------------------------
------------------------------------------------------------
------------------------------------------------------------
------------------------------------------------------------
------------------------------------------------------------
------------------------------------------------------------
------------------------------------------------------------
------------------------------------------------------------
VSDLEDIFLEYEGDDDDIVKLALVYFIEISLLGKDR------------------------
------------------------------------------------------------
------------------------------------------------------------
-----------------------------RTKVDIGFLKIADD-----------------
-----------------WNSFN---NYDWGR----------I---VFVRTLS--------
-------------ALKRALDKQY----AKGKKKSTQ------TKKYTIN-----------
-GFPHALQRILV------------------------------------------------
-----------------------------------------------SKWPLYKECIKEN
RPFDWDEEYRLVDYVVGSKVDFQDPW---------AS-----------VD-YVYS-----
----------PFNV--------HGNHWVLLCLDLV--SC----Q---VKVWDSLPSLTTA
EE------------MTNILLPIRQL------VPK-----LLDSTGFFDRRGRSS------
----------------TYKEPWPV--VIVD---------------PIP-----LQRNN-C
--DCGVFAIKYFEYIA--------------------------------------AGVGLD
TLCQENMSYF-------------------------------RKQLAFQVWTNQHSYVLKY
------------------------------------------------------------
------------------------------------------------------------
------------------------------------------------------------
-------------
>E9_Arath15242433 ...
------------------------------------------------------------
------------------------------------------------------------
------------------------------------------------------------
------------------------------------------------------------
------------------------------------------------------------
------------------------------------------------------------
------------------------------------------------------------
------------------------------------------------------------
--VPSSSSVPEHLQPVSDDQFDRLKDWLEPDFEKEGLNTNN-------------------
------------------------------------------------------------
------------------------------------------------------------
-----------------------------FNARFYWQIMTPRN-----------------
----------------DWPTE----RYGWLK----------D---YHM---G--------
-------------AAMSLFRRRF----NRDPSKYP-------NQRIAFLDQDLISTMLKD
YKQFQPD--YRC------------------------------------------------
-----------------------------------------------FKFREYYEDQVNG
TAHCEAATNKKWF----------------------VD-----------VD-HLYA-----
----------YLFV--------NGNHWVALDIDLT--NK----R---VNVYDSIPSLTTD
TE------------MAI---QCMFV------MTM-----IPAMLSSFIPSKQRR------
----------------RSYSKLEW--KRIT---------------KIP-----ENLDP-G
--DCAIYSIKYIECLA----------------------------LGKSFDGLCDENMQSL
--RTKLAVEMFEEIGENA-----------------------RTLHSKVRRKAFKFPSLMD
E-----------------------------------------------------------
------------------------------------------------------------
------------------------------------------------------------
-------------
>Mavir_MV16_326439164 ...
------------------------------------------------------------
------------------------------------------------------------
------------------------------------------------------------
------------------------------------------------------------
------------------------------------------------------------
------------------------------------------------------------
------------------------------------------------------------
------------------------------------------------------------
------------------------------------------------------------
------------------------------------------------------------
------------------------------------------------------------
-----------------------------MLKKADIKKLLLTA-----------------
-------------------LSPQELRDLWHS----------TLP-NET---G--------
-------------INVIDYDDII--------------------NCKNIN-----------
-GLFRND-----------------------------------------------------
--------------------------------------------------NKLIIFYPNH
-----------------------------------QG--------------EFLF-----
------------------------GHYCALILGKK--EG----T---IYFFDS--YG---
GR------------PDV---DQKRY------SGT-----QRKDLYKEEENSLIN------
---------------LLLESGYDV--DYSH---------------HKL-----QSLTN-N
SATCGRWCLTRCALKN---------------------------LTNDEFAQVIKSLSKLK
NISPDEVV---------------------------------VQTFH--------------
------------------------------------------------------------
------------------------------------------------------------
------------------------------------------------------------
-------------
>Ec_Parte145515541 ...
------------------------------------------------------------
------------------------------------------------------------
------------------------------------------------------------
------------------------------------------------------------
------------------------------------------------------------
------------------------------------------------------------
------------------------------------------------------------
------------------------------------------------------------
------------------------------------------------------------
------------------------------------------------------------
------------------------------------------------------------
----------------------------NTNQELQSQIANPQQ-----------------
-------------QQNIIVKNLTSNNQKWNF----------Q-I-TNI------------
-------------QYVQNTTIQN-------------------KEKYNINKLE--------
-SLLTQM-----------------------------------------------------
-----------------------------------------------VNQNDLKDIQ---
---------SLKN----------------------QD--------------YLFF-----
----------PINQ--------QNQHWICLIISLK--EK----K---IKFFDS--YKQYL
NE----D-------IITAAKEILKF--------------IGVTMISEYAISTHFN-----
-----------------------------------------------------KQSNG-Y
--DCGIFTLLSLLYTY---------------------------------------QNLPY
DYNQQIVTKY-------------------------------RQSILYNLAIVGSQIEVSQ
ELLERIIKLQQQ------------------------------------------------
------------------------------------------------------------
------------------------------------------------------------
-------------
>Ec_Parte145505249 ...
------------------------------------------------------------
------------------------------------------------------------
------------------------------------------------------------
------------------------------------------------------------
------------------------------------------------------------
------------------------------------------------------------
------------------------------------------------------------
------------------------------------------------------------
-------------NISKQNVEQTYETRENDKQQQEKTNIPETASEQTS------------
------------------------------------------------------------
------------------------------------------------------------
-----------------------------VSDEIYQQPPIQNQ-----------------
-------------------------PQNPLP--------------VQTPQRT--------
-------------FVFKITSITY--------------EEPKKKEKFQIN-----------
-KLCDLL-----------------------------------------------------
-----------------------------------------------NQVAQMNGLNSQE
---------DLKA----------------------QD--------------YLYF-----
----------PINL--------SQAHWISVVVNLK--KK----I---IYYFDS-YYESVE
DD------------VKE---GIFII------LKS-----LNFDRQDFKFECKWN------
-----------------------------------------------------KQQNG-Y
--DCGVFILLSLLYTY--------------------------------------QEEDNY
SYNQQRATEF-------------------------------RNRILYDLAIVGSQTNLTK
EQFESIIN----------------------------------------------------
------------------------------------------------------------
------------------------------------------------------------
-------------
>El_Caere308465343 ...
------------------------------------------------------------
------------------------------------------------------------
------------------------------------------------------------
------------------------------------------------------------
-----------------------------------MAKLMSNKSAPSAPSNLCIFDTPPS
QVAFNKGQWMTYTPTNPVDSGTSYTFNVHDSAHFFQLNKTYVSFKLSLKNVEAATNGVDA
NVISHTNFIGATFFNQVKLFFNNVIVYDSNNYDYKSYIHTLFGENGDTKGGLLTAAGWCD
PDGSQDGRILSSTKELDVCAPVLLEVFQTEKLLVPHVNITLTFYRNSDEFCLEAAKATKA
QLEISDLKLHMRAIDVVSSAAIALENRLRTTPALYPFTISKVKIISIPEGRLDLPFNTIY
HDIIPRRIIIGLLNPENSVTKDSLNFDHNHVSEIQLDAGGVMYPPQPINCDFSNKNYAEA
FTRMYEELGCVSNKSCPKISYKMFRTGYTFFVFNISPIDTSNAWELQKSGSTQLKMRFSQ
KTPKGGLNAIVLSQFDASYEVDGFRNVVCVDVNLANHLMEKFG-----------------
-----------------RLAFSTPNQTRTMN----------YHL-LDL------------
-------------NILKMWNGCN----GLSVDLTSELSLDATPRNHYFV-----------
-NMIIPKPPAKRRFVCVQ------------------------------------------
-----------------------------------------------RYFEEKYEISLNQ
PNSPLLRDSKFLSTCRQTRESFGGVFPSDHHPIISRR------------P-CSFI-----
-----------WNT---APSTEEGEHWVALWIDDR--NY--------GYFFDS--SG---
CD------------PQT---EFLDF--------------FTKNCVKWTKVI---------
--------------------------QFPI-----------------------QGLLS-N
--VCGYHCIYFLLRKT----------------------------RKHGNKGIRSPFSRNL
AKNDEFVVNPSILKNFLRS----------------------HFNMFDQPEEVPLPPDSLE
PQIPEPDIPNQQAPQPTVMNQTPIYTPLPQYVSHPNMLPLLEDAFKTMTLIGTVKIYKDA
HSKYHVASG---------------------------------------------------
------------------------------------------------------------
-------------
>E9_Cucme46398241 ...
------------------------------------------------------------
------------------------------------------------------------
------------------------------------------------------------
------------------------------------------------------------
------------------------------------------------------------
------------------------------------------------------------
------------------------------------------------------------
------------------------------DKKTQFDMDILGRVDDEEAFKSFDWSTFFY
TRLLNSLKTSLQGKKEAYELKKTRSSKAVSYYNIKGYVLAFQTGINKPDCIV--------
------------------------------------------------------------
------------------------------------------------------------
-----------------------------WNHIFDTHLVTPDN-----------------
------------------------KKAEWTD----------P---------T--------
-------------AHLSIWTEKD--------------------VEYYFN-----------
-TAV--------------------------------------------------------
-----------------------------------------------GDYNDIPGWGDVN
---------------------------------------------------YVIT-----
----------CINI---------KEHWLAIAADMR--KC----R---IYVFDS-MPNYVE
QK------------LVD---EALQM------PAR-----CIASLAIAIGVNLHS------
--------------DRFTYGPWPI--RRSK---------------ATL-----QKGRS-L
--DCGIFCTKFVECLV----------------------------TASDLGCLTVPNMKLF
--RQQYVLELW------------------------------ANKYFC-------------
------------------------------------------------------------
------------------------------------------------------------
------------------------------------------------------------
-------------
>OLV_OLV7_322510453 ...
------------------------------------------------------------
------------------------------------------------------------
------------------------------------------------------------
------------------------------------------------------------
------------------------------------------------------------
------------------------------------------------------------
------------------------------------------------------------
------------------------------------------------------------
------------------------------------------------------------
------------------------------------------------------------
------------------------------------------------------------
-------------------------------MKQFTENTLKKS-----------------
-----------------------------------------QYV-DAI---N--------
-------------YFVTNFDLES-------------------------------------
-AFPHCK--IVKYANL--------------------------------------------
-----------------------------------------------EKYQHIYDLLPNR
-----------------------------------ID--------------FCFI-----
------LTESKYNQ----------GHWTALIRNDN--------K---FEYFDS--YSDSP
KS------------ILD---FIPNY------MNKQLGNNWSEDLGKIIKSIKPT------
--------------------DKFMYNKTAL-----------------------QQEME-G
INTCGRWCILRVATFL----------------------------------KETMDNKQFV
SYIKKQQRKV-------------------------------KRPLDEVITMLV-------
------------------------------------------------------------
------------------------------------------------------------
------------------------------------------------------------
-------------
>a5_Stuad34370129 ...
------------------------------------------------------------
------------------------------------------------------------
------------------------------------------------------------
------------------------------------------------------------
------------------------------------------------------------
------------------------------------------------------------
------------------------------------------------------------
------------------------------------------------------------
------------------------------------------------------------
------------------------------------------------------------
------------------------------------------------------------
----------------------------------------MGT-----------------
-------------------------SNKELD-----------------------------
-------------QMVKCLGLTS-----------------------CYL-----------
-GTFDKS-----------------------------------------------------
-------------------------------------------------FPGFNGIQNK-
---------------------------------------------------YAMA-----
----------IVNT---GSQASGGIHWLAFTFNPK--QQ----T---VYLFDP--FGFSD
QQ------------LMK---EYRFS--------------YESNVRHTALSRSDR------
--------------------CIKF--EKNT---------------QGV-----QCCGG-G
--PCGLFCILFLYSFS------------HYPNSSPYDNKVMDMVKGYNPKELTSPASIAT
AHANEDKLHSWLRA---------------------------HCPFYVNNVNTVLPNTSCK
IQNH--------------------------------------------------------
------------------------------------------------------------
------------------------------------------------------------
-------------
>a3_Equad13626103 ...
------------------------------------------------------------
------------------------------------------------------------
------------------------------------------------------------
------------------------------------------------------------
------------------------------------------------------------
------------------------------------------------------------
------------------------------------------------------------
------------------------------------------------------------
------------------------------------------------------------
------------------------------------------------------------
------------------------------------------------------------
-------------------------------MGSTETELKRIL-----------------
---------------------------------------------SDL------------
-------------NVTPLLLGTY---------------------DKRFP-----------
-GFVSKA-----------------------------------------------------
---------------------------------------------------KPCPIVNT-
------------------------------------------------------------
----------AFGE-------TGGEHWIAMAWYPP--NN----S---FYMFDP--FGFSD
QK------------LKQ----IYDF-----EYQG-----LLRRSALTSSKDR--------
--------------------CVQL--IRST---------------DTV-----QGPNS-A
--GCGLFGGLFLKSFA------------CNPARPRNGNPIIDIVRGVPNERFTDPSSLPI
LYRNQENMYAFLEN---------------------------NSPYFVSHEREIKRKTAFD
YIQ---------------------------------------------------------
------------------------------------------------------------
------------------------------------------------------------
-------------
>a3_Bovad13626106 ...
------------------------------------------------------------
------------------------------------------------------------
------------------------------------------------------------
------------------------------------------------------------
------------------------------------------------------------
------------------------------------------------------------
------------------------------------------------------------
------------------------------------------------------------
------------------------------------------------------------
------------------------------------------------------------
------------------------------------------------------------
----------------------------------------MGT-----------------
-------------------------SEEELK----------HIV-IDL------------
-------------GCGPFFLGIN---------------------DKHFP-----------
-GFLNKQ-----------------------------------------------------
-----------------------------------------------SNACAIVNTASRE
------------------------------------------------------------
---------------------TGGVHWIAMGWHPP--SN--------FYLFDP--FGFSD
KK------------------LLQIY-------QFEYNALLKRSAITSSPDRCVQ------
----------------------LFQNNESV-----------------------QSPHS-A
--ACGLYCCMFLHAFA--------------------------NWPAHPFDNPTMDQLVGV
PNNMLEAPRA-------------------------------QSIFKQNQETLYSFLHYNS
SFFRRYENKLRKQTDP--------------------------------------------
------------------------------------------------------------
------------------------------------------------------------
-------------
>a1_Ducad9629480 ...
------------------------------------------------------------
------------------------------------------------------------
------------------------------------------------------------
------------------------------------------------------------
------------------------------------------------------------
------------------------------------------------------------
------------------------------------------------------------
------------------------------------------------------------
------------------------------------------------------------
------------------------------------------------------------
------------------------------------------------------------
------------------------------------------------------------
-------------------------MSGTSE--------------SEL---K--------
-------------ALMKSLGIAG-----------------------NFL-----------
-GTFD-------------------------------------------------------
-----------------------------------------------CTFPGFINKHKR-
---------------------------------------------------QTAI-----
-----------INT---GSRASGGLHWLAFAWDPL--RY----T---IYMFDP--LGWKE
KD------------LFK--LYGFSY------KTM-----IKRSALQSDNRCVKL------
--------------------------VKNT---------------EAV-----QCTCA-G
--SCGLFCVFFLYCFN---------------LCHINPFEASIFQAMHGTSPALYPSKPHL
LHANQQMLYDFLRS---------------------------HSSYFVNNERTLVCNTKLN
LINIHQ------------------------------------------------------
------------------------------------------------------------
------------------------------------------------------------
-------------
>a4_Turad9630789 ...
------------------------------------------------------------
------------------------------------------------------------
------------------------------------------------------------
------------------------------------------------------------
------------------------------------------------------------
------------------------------------------------------------
------------------------------------------------------------
------------------------------------------------------------
------------------------------------------------------------
------------------------------------------------------------
------------------------------------------------------------
------------------------------------------------------------
-------------------------MAGTSS----------S---ELI------------
-------------TLVRSLGLGS-----------------------YFL-----------
-GVYDKH-----------------------------------------------------
-------------------------------------------------FPGFLNDRR--
---------------------------------------------------LAYA-----
----------IVNT---GDYMSGGLHWIAFAYDPN--GR----K---FYIFDP--FGWSK
KE------------LWK---FYKFQ------YDR-----IVRRTALQNGRCIKL------
--------------------------VRSV---------------DTV-----QCPCS-A
--ACGLYCVLFLASFY------------YFRNSPMYNNPIIDVVTGVPHSKMKSSYGIAI
LHCNQERLYNWLYY---------------------------NSVYFRDNELEIKRNTRIN
SILVHYLFIVLFLFAR--------------------------------------------
------------------------------------------------------------
------------------------------------------------------------
-------------
>a2_Fowad320202755 ...
------------------------------------------------------------
------------------------------------------------------------
------------------------------------------------------------
------------------------------------------------------------
------------------------------------------------------------
------------------------------------------------------------
------------------------------------------------------------
------------------------------------------------------------
------------------------------------------------------------
------------------------------------------------------------
------------------------------------------------------------
------------------------------------------------------------
-------------------------MAGTTE--------------SQL---N--------
-------------QLVGAMRLRH-----------------------RFL-----------
-GVFDKS-----------------------------------------------------
-------------------------------------------------FPGFLDPHRP-
---------------------------------------------------ASAI-----
-----------VNT---GSRASGGMHWIAFAFDPI--GR----K---CYMFDP--FGWSD
RE-----------LWNLYKVKYDAF--------------LRRTGLRQPDRCFEL------
-----------------------VRSTEAV-----------------------QCPCS-A
--ACGLFSALFVASFD------------RYHTRPMAGNPIIDTVVGVKHANMYKPEFREI
LHRNQERMYYWFMK---------------------------ENPYFRAHEEELKRETALD
TVPTNHYERH--------------------------------------------------
------------------------------------------------------------
------------------------------------------------------------
-------------
>u2_Amsmo9964495 ...
------------------------------------------------------------
------------------------------------------------------------
------------------------------------------------------------
------------------------------------------------------------
------------------------------------------------------------
------------------------------------------------------------
------------------------------------------------------------
------------------------------------------------------------
------------------------------------------------------------
------------------------------------------------------------
------------------------------------------------------------
--------------------------DLDAQIGIPPLGFNPKP-----------------
-----------------KAYPRKHDKSTWLS----------S---GDIYNCI--------
-------------YPLTMINTDY--------------------DYFHLI-----------
-LFEKTDKNIATVASSMRC-----------------------------------------
-----------------------------------------------YKLEDRVKFFLMN
DK-------------------------------------------------KRFF-----
----------MFPI-------IYNDHFTCCVIDKH-FDK----DKKAAYFFNS--SGYIP
EL------------IKQNKKYMFIE------SDM-----TIKSHKHYNSTPNTN------
-------------------YAYLYIDVLSEYLNDIFKNVNYYFFNTFE-----LQYDS-P
--DCGMFNIIFLYYIV--------------------------YFNIKSKFEFKKLYYSMS
FIGDLLASSY-------------------------------RGALFISRYDINSIDEFKN
TLEIFNIKNKKFMELIDMYKKNSNRIMNVCSKIKNDYDSYIDNEKNSLESNI--------
------------------------------------------------------------
------------------------------------------------------------
-------------
>u2_Melsa9631454[155..393] ...
------------------------------------------------------------
------------------------------------------------------------
------------------------------------------------------------
------------------------------------------------------------
------------------------------------------------------------
------------------------------------------------------------
------------------------------------------------------------
------------------------------------------------------------
------------------------------------------------------------
------------------------------------------------------------
------------------------------------------------------------
-------------------------------GFNNIHKIYPKA-----------------
----------------------NHGKDTWLH----------V---FDIYNVV--------
-------------YPLTFINNDY--------------------EYYKLL-----------
-HFPVTD--SSR------------------------------------------------
-----------------------------------------------AMVYSGCKFSKNQ
FMHHYSQFLKNNN--------------------------------------KQFF-----
----------IFPM-------IYNDHFTSAVIDKK--RK----I---CYLFNS--SGYSP
EQ------------IKHNKKYMFIDTDMNIKRYN-----IQNEKTSYLYHNIDI------
------------LRHIFGDTINIFIMNSFE-----------------------IQYDS-P
--DCGMFTILFLYNII--------------------------LNNLKCEMDFKKAYLYMT
FVGDLIASSY-------------------------------RGIFFISKYDVKK------
------------------------------------------------------------
------------------------------------------------------------
------------------------------------------------------------
-------------
>Polinton-5_NVi_6p ...
------------------------------------------------------------
------------------------------------------------------------
------------------------------------------------------------
------------------------------------------------------------
------------------------------------------------------------
------------------------------------------------------------
------------------------------------MTDYVIDIQGFRDINKKFIPKEVG
VLSLQSRIVGHWIIRAPCSFTELPADMQQTNNYCTLDVHGLEWHDGDISFKNLRRNLCNL
VKDARRIYVRGQAKAKFLEKVVARRIINLEDFSAPSFDELSMQ-----------------
------------------------------------------------------------
------------FPNVLLCTSHG-------------------------------------
-----------------------------IKKFENKKNFCALR-----------------
-----------------RAYQ----IRRWIHSIVASPHRSDP---YDI---N--------
--------SQVMYQAILDYDRLQ-------------------MERYHYP-----------
ERFRASD--VVD---GIKKEADEKKDGAVEEEYVDAPSTREKRRCGRRRVRRCT------
-----------------------------------------------------INMNTR-
---------QIITAIRGLKADSIGVYAANHVPKLLST------------P-TAIV-----
-----------TNL---DTSDQPGSHWVAIFIDKN--GY--------GIYFDS--YGVAP
VS------------KHH--------------LDR-----LGKNCTRFDWNKKQV------
-----------------------------------------------------QSVDS-K
--VCGEHCIMFLYHMC--------------------------------------------
--SGISLRKY-------------------------------LRFFFIRLCQEX-------
------------------------------------------------------------
------------------------------------------------------------
------------------------------------------------------------
-------------
>Polinton-8_NVi_3p ...
------------------------------------------------------------
------------------------------------------------------------
------------------------------------------------------------
------------------------------------------------------------
------------------------------------------------------------
----------------------------------------------------------MD
FIIDIQAFHDKEGLFLPKEIAVIAVDRNFIAHWIVKPPCDYNELPKGIISTNSYLSCYHH
GIEWYDGEAALEDIYPSLRYIAREAHTIYTRGYQKANLLERILGRQITNLEEYSCPSFRN
LSSVDDHICMYHGGKSEHLTCALAYTFRVRSWLRKALYGHTEIDMNEQRKKKKSPIEKPP
RRALVDGATSSSSSSSSSGSSVAPRKISVNNNNISKITTSVTATPAEVIESCFAVIVEEE
EAAAAASRARGTGGGGSGANRKT-------------------------------------
-----------------------------KRGRSRRRALLLET-----------------
-----------------LRKKSPTTRNLTMN----------S---LQI---Q--------
-------------QALRGISAQT-------------------------V-----------
-GVFPAD-----------------------------------------------------
--------------------------------------------------RLPRVWTR--
---------------------------------------------------PVAI-----
----------IANT---QEHHLPGAHWIAIFVDKN--GH--------GVYFDS--YGIQP
TV-----------------SYHLDG--------------LRRNCTLFTWSTSRL------
-----------------------------------------------------QSFDS-D
--VCGNYCVDFLYFMC----------------------------RYNCAMDFSKLFCGDT
RSNDKLCMVI-------------------------------FRKIMKSIKKKKFKSVSNS
CSYCIQSCKSESCKKKKRIX----------------------------------------
------------------------------------------------------------
------------------------------------------------------------
-------------
>PRO-1_SM ...
------------------------------------------------------------
------------------------------------------------------------
------------------------------------------------------------
------------------------------------------------------------
------------------------------------------------------------
------------------------------------------------------------
------------------------------------------------------------
------------------------------------------------------------
------------------------------------------------------------
------------------------------------------------------------
------------------------------------------------------------
-----------------------------EILLIIYFLIIISS-----------------
---------------------------------------------IQI---D--------
-------------SIGRKLLGKD------------------------FL-----------
-GVFPLD-----------------------------------------------------
---------------------------------------------------KIPYIDVN-
---------------------------------------------------KALI-----
-----------VNT---QSSNLSGEHWLAIYVKPN--------K---INVFDP--MGFYY
PP------------------ILINK--------------LESMLMPIEYNRIRY------
-----------------------------------------------------QNPMT-K
--TCGQHCLAWLKTMK--------------------------------------------
-----------------------------------------NK-----------------
------------------------------------------------------------
------------------------------------------------------------
------------------------------------------------------------
-------------
>PRO-2_SM ...
------------------------------------------------------------
------------------------------------------------------------
------------------------------------------------------------
------------------------------------------------------------
------------------------------------------------------------
------------------------------------------------------------
------------------------------------------------------------
------------------------------------------------------------
------------------------------------------------------------
------------------------------------------------------------
------------------------------------------------------------
------------------------------------------------------------
--------------------------FYLIS----------S---IQV---D--------
-------------KIGKQLLGNE------------------------FV-----------
-GVYPLD-----------------------------------------------------
---------------------------------------------------KIPYLDD--
---------------------------------------------------NNAI-----
----------VVNT---QSSNLGGEHWIAVYVKPN--------K---IHVFDP--MGFYY
PA------------------LLVSK--------------LQTIGKSIVYNKHRY------
-----------------------------------------------------QNPLT-T
--TCGQHCLVWLNSMY--------------------------------------------
-----------------------------------------KRIDFK-------------
------------------------------------------------------------
------------------------------------------------------------
------------------------------------------------------------
-------------
>Polinton-2_NVi_3p ...
------------------------------------------------------------
------------------------------------------------------------
------------------------------------------------------------
----------------------------------------------MDPAGSFSVHIEEA
NLLVRRVKISPSILLAHAQSLSRATAKYPLTRVEVKAVTMHSGVHGETLDNIILGQLPKR
IILGFVNNKAFNGDRLLNPFNFEHFNINFLCLYVDGVQVPSKPLQPDFTTRNLYVDAYHT
LFSGTEIHFLNEGNQVTRENYPHGYCLFAFDLTPDLSANDCSHWNLIKHGSVRLEVRFSN
ALTETVNCILYAEYDNILEIDASRQVIIDFSSISAVKNSLLLTDVATLYCTYKCCACDFY
SQSLPLIFDNPALSYTLHSIMDVIIDIQFFKDAKHRNVPKEVA-----------------
------------------------------------------------------------
------------VVAVDGNFSSH-------------------------------------
-----------------------------WILTPAIALDHLSE-----------------
-----------------DIRN----ENDWLT----------Q---YHH---GLDYFDGEV
SFKSVKKILRELSKSVQKIYVRG-------------------NDKWLLL------RKIIP
RRIFNLE--YDQECPSFAKLSSDVYCMHHAVKTCHSNYRCALNNAYRLKSWLSVRASKKA
EIRNTLSDLCNGQSSDTKESIENSLAYCRCISSRSDTEGVDETDSVCCKYGAIYAMDSL-
---------QILKNLSKIRSHTVGVFPADQIPKVWTK------------P-TAFV-----
-----------VNT---DDHTRSGMHWVAVYADKS--CN--------AFYFDS--FGLPP
FI------------PDH--------------INR-----LRKNCKHFRWNNIRL------
-----------------------------------------------------QSDSS-D
--VCGQYCIMFLHYMS----------------------------NGLGFKKFLENFSENL
QKNDDVVRRYVCCKQ--------------------------RKKSDDDDFIGNGSCIVRC
LQSCSSKMSLLX------------------------------------------------
------------------------------------------------------------
------------------------------------------------------------
-------------
>El_Caere308458160 ...
------------------------------------------------------------
------------------------------------------------------------
------------------------------------------------------------
------------------------------------------------------------
------------------------------------------------------------
------------------------------------------------------------
------------------------------------------------------------
------------------------------------------------------------
------------------------------------------------------------
------------------------------------------------------------
------------------------------------------------------------
------------------------------------------------------------
---------------------------MWSY----------E-I-DQI------------
-------------LFNDRFSKKW------------------------YK-----------
-GTVMAD-----------------------------------------------------
-----------------------------------------------KLPKKRPRFK---
---------------------------------------------------KFGY-----
----------IVNT---DPSNEPGRHWQSIFVNGN--------T---CFFFCS--LAEPP
NV------------------YIQRF--------------LRLFPRVIQNPIRH-------
-----------------------------------------------------QSLSA-V
--TCGGYCIFIQSMMS----------------------------RGVRFETLCEIFIKMV
NDDLFIVNYL-------------------------------KDAYNYFI-----------
------------------------------------------------------------
------------------------------------------------------------
------------------------------------------------------------
-------------
>El_Caebr341887159 ...
------------------------------------------------------------
------------------------------------------------------------
------------------------------------------------------------
------------------------------------------------------------
------------------------------------------------------------
------------------------------------------------------------
------------------------------------------------------------
------------------------------------------------------------
------------------------------------------------------------
------------------------------------------------------------
------------------------------------------------------------
------------------------------------------------------------
-----------------------------------------M---DSV------------
-------------QISNILSNDR-------------------FAKKTFI-----------
-GVYSAD-----------------------------------------------------
---------------------------------------------------ELQRLKPL-
-----------------------------------KK--------------RFGL-----
----------IVNT---DESNQPGRHWQSIFVDES--ST--------CHFFCS--LDETP
TP------------------LIYEF--------------MQRYKRIVSNRNRH-------
-----------------------------------------------------QKLDE-V
--TCGGYCIFIQAMMA----------------------------RGYQFTTLCDIFEQIE
NDDVFVRSYL-------------------------------KDTYNF-------------
------------------------------------------------------------
------------------------------------------------------------
------------------------------------------------------------
-------------
>El_Caere308458158 ...
------------------------------------------------------------
------------------------------------------------------------
------------------------------------------------------------
------------------------------------------------------------
------------------------------------------------------------
------------------------------------------------------------
------------------------------------------------------------
------------------------------------------------------------
------------------------------------------------------------
------------------------------------------------------------
------------------------------------------------------------
------------------------------------------------------------
----------------------------MFS----------HQI-ENI------------
-------------LKRDSFAKKT------------------------FV-----------
-GVFSAD-----------------------------------------------------
---------------------------------------------------QLAGVHPRG
---------------------------------------------------TFGL-----
----------IVNT---DTTDQPGRHWQSIFVDNT--KT--------CHFFCS--LGEKP
NT------------------FVLDF--------------MKRFPRIVCNRNKQ-------
-----------------------------------------------------QKASE-V
--TCGGYCIFIQTMMA----------------------------RGYRFETLCDIFESIT
NDDTFIRNFL-------------------------------TDSFICVHVAIVHYGVVPP
NPEISEELFYSITSHVPQVRARTCPVCLIHFPSLGSCVFHVDNNHPTPTTCSLLRPTKEA
VIYEWERLVEAVFPGAFSLYRKSWRINRRGSSSKMSDSDSDSYDYIGH------------
------------------------------------------------------------
-------------
>env141681783 ...
------------------------------------------------------------
------------------------------------------------------------
------------------------------------------------------------
------------------------------------------------------------
------------------------------------------------------------
------------------------------------------------------------
------------------------------------------------------------
------------------------------------------------------------
------------SKKDLYDQLLKVLDCNNDICVSNYKNI---------------------
------------------------------------------------------------
------------------------------------------------------------
-----------------------------FDETNFNLILKPKL-----------------
----------------------KSGMYGPIS----------N---YDI---N--------
-------------KIMIQFQNKY--------------------KNFIYL-----------
-GTAPLN--FKS------------------------------------------------
-----------------------------------------------LFSKEYYGINYK-
---------KYKK-----------------------------------QKKTMGM-----
----------IINT---QPLPMSGEHWISLFIDCRKDPC----E---IMFFDS--LG---
EN------------PPK---EVIDY--------------MKFIDKELGGVKITY------
--------------------------NKRK-----------------------HQRSG-N
--DCGIYGIYFIQKKI---------------------------------ENDINNNLFKS
VVRENKMSKI-------------------------------RDDYYVTHM----------
------------------------------------------------------------
------------------------------------------------------------
------------------------------------------------------------
-------------
>c1_Afrsw229892044 ...
------------------------------------------------------------
------------------------------------------------------------
------------------------------------------------------------
------------------------------------------------------------
------------------------------------------------------------
------------------------------------------------------------
------------------------------------------------------------
-------------------------------------MSILEKITSSPSECAEHLTNKDS
CLSKKIQKELTSFLQKKETLGCDSESCVITHPAVKAYAQQKGLDLS--------------
------------------------------------------------------------
------------------------------------------------------------
-----------------------------KELETRFKAPGPRN-----------------
-------------------------NTGLLT----------N---FNI---D--------
-------------ETLQRWAIKY--------------------TKFFNC-----------
-PFSMMD--FERVH----------------------------------------------
-----------------------------------------------YKFNQVDMVKVYK
GEELQYVEGKVVK----------------------RP-----------CN-TFGC-----
----------VLNT---DFSTGTGKHWVAIFVDMRGDCW----S---IEYFNS--AG---
NS------------PPG---PVIRW------MER-----VKQQLLKIHHTVKTL------
------------------------AVTNIR-----------------------HQRSQ-T
--ECGPYSLFYIRARL---------------------------------DNVSYAHFISA
RITDEDMYKF-------------------------------RTHLFRIA-----------
------------------------------------------------------------
------------------------------------------------------------
------------------------------------------------------------
-------------
>Ea_Polpa281203227 ...
------------------------------------------------------------
------------------------------------------------------------
------------------------------------------------------------
------------------------------------------------------------
------------------------------------------------------------
------------------------------------------------------------
------------------------------------------------------------
------------------------------------------------------------
-----------QGGMSIYYEPDLEIPIIGEGDRNDQKRLE--------------------
------------------------------------------------------------
------------------------------------------------------------
-----------------------------EGSSSDESVIDRRN-----------------
-------------------------GSGLYD--------------YQI---E--------
-------------EIMAPYKDRG------------------------FV-----------
-GVIPSD-----------------------------------------------------
---------------------------------------------------MVSSLPANK
---------------------------------------------------KMSF-----
----------IMNL---DPSDQPGSHWVACYIDGR--DD----R---IAHQDK-------
------------------------------------------------------------
-----------------------------------------------------DRSVS-V
------------------------------------------------------------
------------------------------------------------------------
------------------------------------------------------------
------------------------------------------------------------
------------------------------------------------------------
-------------
>Ea_Dicfa328866525 ...
------------------------------------------------------------
------------------------------------------------------------
------------------------------------------------------------
------------------------------------------------------------
------------------------------------------------------------
------------------------------------------------------------
------------------------------------------------------------
------------------------------------------------------------
------------------------------------------------------------
------------------------------------------------------------
------------------------------------------------------------
--------------------------------------MKPYK-----------------
-------------------------KYGW------------S------------------
------------------------------------------------------------
-GVFSAD-----------------------------------------------------
-------------------------------------------------EVDLARPTLDG
---------------------------------------------------KLSF-----
----------IMNL---DKSTEPGSHWVACYIDTI--GSK---S---LEYYDS--FG---
ED------------PSE---QFMID------IKK-----I--------------------
------------------------------------------------------------
------------------------------------------------------------
------------------------------------------------------------
------------------------------------------------------------
------------------------------------------------------------
------------------------------------------------------------
-------------
>Ea_Dicfa328864869 ...
MAEIVEEAVKQKVSLGESTLDSDSTICCLKLSESLFPTKREKYNKIYVRDCYIPVYDIIS
NHQALHGQGSIVLVKGNPGIGKSVFLFYYLYRKRSDPLVKSIIYDVVDAPVYHFTYTEDG
SPIVHQGDRSSFKDILLRPDSSSLYLVDGQRPLPSKRPTLIVSSPNKSNYEEYMKDGKTS
RIIMPLWSSLEILASNCLIFDHPIQDVQSRYFRWGGIPRYVLDKISRPDQELLVNAISST
NLEACISSINMPDSPESGSHKVIHLDAEPGTDFVRQRVSFASNYVKEKLVQRFYWNWREE
VIRKVSLVGTSQIEGLLFEQLSHQTLINGGEFHIRSLDGKGNLGEYLHFAPAKCDSIQGT
TELASRLASKNRFPPDTYVRPTDLNFPAVDSFMGQYLFQITKTNNHPVSFKELNFITFHL
DPSTKNPAATTTDTTTTTTATTTTDASTTAGTQFHLFFVVPPHLFDSFPRQEYVEAKTQP
DANNPGKKTTTKNKVKAPQNVHQYALKMAFSSVPPSVLYPVISGEDAIINSDPKTILIDH
LQSTQKISTTDSIRMDQDIKKDKRSITSALNLKKARDARKNQFIIYDSDSDSDNDSDNTK
KRTKNKAPVKKKRIVIDNNKKDFEQMNKKMEFLIEMFTCHQQKNNFIVNDEVVEKEIKQQ
PINSIKESDIIKNKMIMKSKKNDKKLIRKLIREALDDERKQQQ-----------------
-----------------HLSKESSPVLAWSN----------P---NEV------------
-------------AMIKSIQDTN--FRESLLKNQQELDKETKKKIIDLTKDDIQVKQTEQ
QQQIMVDQILPNDL----------------------------------------------
-----------------------------------------------IEMVPRNNLTTTN
DFVKRNELKDMVKNQRISVIDLIVSFAQDLKKKQKIGSGRSNKERDLKPKDKMSF-----
----------IMNL---DPHNKPGSHWVAVYIDADKDKS--------VEYQEP------T
DD------------FMK---QLKDL------IDE-----INPDYYLKFKLNKVI------
-----------------------------------------------------DQSNS-T
--TCGYHAIKFLLNRYNGIPFKESSGWSDISKEENKAKKMREMIGTSHGFNLHLHYQQPM
QSLDLQIQVFT------------------------------RGTYLMDHTNFHLHSKMVT
KINKKLNNTLNTFNSAVNTANQSYIPCYSCNTLVNMNPRYDGTSCDRAFTEPDYLSSGFA
ANTA--------------------------------------------------------
------------------------------------------------------------
-------------
>Ea_Dicfa328869865 ...
------------------------------------------------------------
------------------------------------------------------------
------------------------------------------------------------
------------------------------------------------------------
------------------------------------------------------------
------------------------------------------------------------
------------------------------------------------------------
------------------------------------------------------------
------------------------------------------------------------
------------------------------------------------------------
------------------------------------------------------------
-----------------------QRISVIDLIVSFSQDLKRKQ-----------------
-------------------KIGSGRSNQGLY----------D---SEI---E--------
-------------RIMKPYHRKG------------------------FE-----------
-RVIASD-----------------------------------------------------
---------------------------------------------------QLNLLEPKS
---------------------------------------------------KMSF-----
----------IMNL---DPHNKPGSHWVAVYIDADKDKS--------VEYYDS--FGLEP
TD------------------DFMKQ--------------LKDLIDEIDPDYLFK------
------------------------------------------------------------
--PNTLIKIILYTYSK--------------------------------------------
------------------------------------------------------------
------------------------------------------------------------
------------------------------------------------------------
------------------------------------------------------------
-------------
>env139114822 ...
------------------------------------------------------------
------------------------------------------------------------
------------------------------------------------------------
------------------------------------------------------------
------------------------------------------------------------
------------------------------------------------------------
------------------------------------------------------------
------------------------------------------------------------
------------------------------------------------------------
------------------------------------------------------------
------------------------------------------------------------
------------------------------------------------------------
-----------------WYKN----PKSWLS----------N---FDI---Q--------
-------------NVMVQYQKCK-------------------KYNYNFL-----------
-GVFPID--FSSVNENGT------------------------------------------
-----------------------------------------------CRYSSMCFVDIKK
MS-------KKYS--------------------------------------FIGF-----
----------ITNL---DKHDEPGSHWTSSFIVIN--PELKTYG---AYYYDS--VG---
KD------------IPV---YLNGF------FNS-----IQSQCNQINKKQ---------
--------------------KFTIHVNKKQ-----------------------HQFKD-T
--ECGIFSIIFQVRWL-------------------------NKHIVKKNNTSFDEIVSNP
YIDDEHMLKI-------------------------------RNTLFRPNSSVEMKHIKI-
------------------------------------------------------------
------------------------------------------------------------
------------------------------------------------------------
-------------
>env138729192 ...
------------------------------------------------------------
------------------------------------------------------------
------------------------------------------------------------
------------------------------------------------------------
------------------------------------------------------------
------------------------------------------------------------
------------------------------------------------------------
------------------------------------------------------------
------------------------------------------------------------
------------------------------------------------------------
------------------------------------------------------------
------------------------------------------------------------
------------------------------------------------------------
------------------------------------------------------------
------------------------------------------------------------
------------------------------------------------------------
------------------------------------------------------------
-------------------------HWVSVYIDLV--KG----N---IDYFDSAYAHSKI
KD------------IPN---DILNY----------------ITYIKRLGENENI------
--------------------NFKIRYNKIK-----------------------HQKKN-S
--ECGMYSIYFIIKRL------------------------------LGTNFDKLVNNKND
IIKDIQMNTL-------------------------------RNLLYK-------------
------------------------------------------------------------
------------------------------------------------------------
------------------------------------------------------------
-------------
>env138341948 ...
------------------------------------------------------------
------------------------------------------------------------
------------------------------------------------------------
------------------------------------------------------------
------------------------------------------------------------
------------------------------------------------------------
------------------------------------------------------------
------------------------------------------------------------
------------------------------------------------------------
------------------------------------------------------------
------------------------------------------------------------
----------------------------------------PED-----------------
-----------------WKRD----KHTWLN----------T---YDI---L--------
-------------KVMKQYEKKH--------------------DDFKFM-----------
-GVVPSD--CPT------------------------------------------------
-----------------------------------------------RVYCELSNLDIKK
MNE------DNIN--------------------------------------TIGI-----
----------VYNL---DVSTGPGTHWVAMFIEGN--------E---IDYYDS--YGSLP
TE------------------HIHNF------ILK-----LKDNFRKNNMEPVVI------
-------------------------YNDRR-----------------------HQYGG-S
--ECGMYSMNFILERL---------------------------------NGVSMYDISQR
KISDENMNKL-------------------------------RELLYSK------------
------------------------------------------------------------
------------------------------------------------------------
------------------------------------------------------------
-------------
>env139592174 ...
------------------------------------------------------------
------------------------------------------------------------
------------------------------------------------------------
------------------------------------------------------------
------------------------------------------------------------
------------------------------------------------------------
------------------------------------------------------------
------------------------------------------------------------
------------------------------------------------------------
------------------------------------------------------------
------------------------------------------------------------
----------------------------------------PSE-----------------
-----------------WKKN----RFQWLS----------T---TDI---E--------
-------------KVMKQYEKKY--------------------PDFQFI-----------
-GPVPID--FDQPFSENGFEG---------------------------------------
-----------------------------------------------CIVNELCQINLPQ
LNQGN----KKIN--------------------------------------KIGI-----
----------VFNM---DPHDMPGSHWICMFVNAL--SK----E---IIYFDS--YG---
LP------------PPG---EVQNL------IDR-----LRNQSKQINNGI---------
--------------------PFNYFYNQKR-----------------------HQFKH-S
--ECGIYCMYFISECL----------------------------KGRPGNEICKSNM---
--SDDYINQK-------------------------------RQFFYS-------------
------------------------------------------------------------
------------------------------------------------------------
------------------------------------------------------------
-------------
>env142474895 ...
------------------------------------------------------------
------------------------------------------------------------
------------------------------------------------------------
------------------------------------------------------------
------------------------------------------------------------
------------------------------------------------------------
------------------------------------------------------------
------------------------------------------------------------
------------------------------------------------------------
------------------------------------------------------------
------------------------------------------------------------
----------------------------------------PKD-----------------
-----------------WNNN----PNTWLD----------T---FNI---L--------
-------------NVMKQYEDKY--------------------NKFKFI-----------
-GVFPID--FMNKYGTNT------------------------------------------
-----------------------------------------------CISEEMCSINLKE
LYKKNIR--------------------------------------------RLGV-----
----------IFNL---DKHNQSGSHWVSLFINFN--KTNKNFG---AYYYDS--NGIKP
PM------------------EIIEF------IKV-----IKKQVYELYKNLEED------
--------------------KFKFTYNKKR-----------------------HQFGG-S
--ECGMFSLYFMNESL--------------------------------KNITFNKFINNK
NLNDKYVFNL-------------------------------RNKYYTITN----------
------------------------------------------------------------
------------------------------------------------------------
------------------------------------------------------------
-------------
>env136822554 ...
------------------------------------------------------------
------------------------------------------------------------
------------------------------------------------------------
------------------------------------------------------------
------------------------------------------------------------
------------------------------------------------------------
------------------------------------------------------------
------------------------------------------------------------
------------------------------------------------------------
------------------------------------------------------------
------------------------------------------------------------
----------------------------------------PKK-----------------
-----------------WYDH----EREWLN----------T---TDI---E--------
-------------NVMKQYEKKH-------------------D-DFKFI-----------
-GPVPID--FDY-----------------------KPHPGT-------------------
-----------------------------------------------CIVNELCKINLT-
---------QLLK----------------------KG-----------IH-KLGV-----
----------IFNL---DPHDKPGSHWVALYSDVK--DG----G---VYYFDS--YGVEP
PK------------------EVKDL------MNR-----LTKQGKNHNNRMNAD------
-------------------------VNKVR-----------------------HQFKN-S
--ECGVYSMHFIINLL---------------------------------EGKSFKEVTEN
IIKDDDMLKN-------------------------------RDVYYVRKE----------
------------------------------------------------------------
------------------------------------------------------------
------------------------------------------------------------
-------------
>env138628915 ...
------------------------------------------------------------
------------------------------------------------------------
------------------------------------------------------------
------------------------------------------------------------
------------------------------------------------------------
------------------------------------------------------------
------------------------------------------------------------
------------------------------------------------------------
------------------------------------------------------------
------------------------------------------------------------
------------------------------------------------------------
----------------------------------------PSS-----------------
-----------------WNSN----PNEWLS----------N---IDI---H--------
-------------KAMKQYEMAH--------------------NDFLFI-----------
-GPSPID--FDKISNGK-------------------------------------------
-----------------------------------------------CVWEDLCNFSLEN
---------MLLR-----------------------------------NKKKIGI-----
----------IFNL---DNHNEPGSHWVSLYIDIY--DR----S---IYYFDS--TRVKV
NE------------VPV---EIQRF------VNK-----IMLECKERYDEILDF------
--------------------------HVSD---------------KII-----HQTKN-S
--ECGVYCLYFIISLL--------------------------------TGEKKWKDFLKT
RISDEEIMKY-------------------------------RNIYFNKPIAKL-------
------------------------------------------------------------
------------------------------------------------------------
------------------------------------------------------------
-------------
>env136479142 ...
------------------------------------------------------------
------------------------------------------------------------
------------------------------------------------------------
------------------------------------------------------------
------------------------------------------------------------
------------------------------------------------------------
------------------------------------------------------------
------------------------------------------------------------
------------------------------------------------------------
------------------------------------------------------------
------------------------------------------------------------
----------------------------------------PTT-----------------
-----------------WKAK----PYEWLS----------S---VDI---L--------
-------------KVMEQYQRTN--------------------KNFVFI-----------
-GPTPID--FDNKDLFGT------------------------------------------
-----------------------------------------------CIYEQLCKFDIN-
---------KYYNVKPR------------------KD--------------KIGI-----
----------IFNT---DPHDQPGEHWIALFVDLK--KQ----F---VFYFDS--NGEKI
KK------------QVD---ILKNR--------------IIEQGNKINLNLKYY------
------------------------DNKGLV-----------------------HQKKD-G
--QCGMYTLYFIAELL--------------------------------QENKEPEFFKDQ
RVPDELMRDY-------------------------------RIKYYNSE-----------
------------------------------------------------------------
------------------------------------------------------------
------------------------------------------------------------
-------------
>zn_Phagl357289861 ...
------------------------------------------------------------
------------------------------------------------------------
------------------------------------------------------------
------------------------------------------------------------
------------------------------------------------------------
------------------------------------------------------------
------------------------------------------------------------
------------------------------------------------------------
------------------------------------------------------------
------------------------------------------------------------
------------------------------------------------------------
----------------------------------------PDS-----------------
-----------------WKKK----PFEWLS----------S---VDI---L--------
-------------NVMNQYEKKH--------------------KNFVFL-----------
-GPSPID--FDDKKLFGT------------------------------------------
-----------------------------------------------CVWEKICKFDLS-
---------TYIN-----------------------------------TKTKIGF-----
----------IFNM---DPHYKDGSHWMGLFVDIV--EK----F---IFYFDS--NGDKI
PK------------------RIKIL------VDR-----IIDQGNKLNINFKFM------
------------------------SNKGKE-----------------------HQKLD-G
--NCGLYALYFIIELL--------------------------------TGNKKPEDFQTT
RITDQEMSRY-------------------------------RKIYYNSN-----------
------------------------------------------------------------
------------------------------------------------------------
------------------------------------------------------------
-------------
>env139992164 ...
------------------------------------------------------------
------------------------------------------------------------
------------------------------------------------------------
------------------------------------------------------------
------------------------------------------------------------
------------------------------------------------------------
------------------------------------------------------------
------------------------------------------------------------
------------------------------------------------------------
------------------------------------------------------------
------------------------------------------------------------
----------------------------------------PKT-----------------
-----------------WKLD----KNTWLN----------S---LDI---I--------
-------------NVMKQYEETY--------------------KDFIFI-----------
-GPSPID--FDSTYNNR-------------------------------------------
-----------------------------------------------CVWDDLCNFNINT
NKK------------------------------------------------YIGF-----
----------IFNL---DPHYKKGSHWVCMYIDLY--EK----N---ILYFDS--NGTKI
PN------------------EIKIL------KDR-----IMKEYKGK-------------
-----------------------------------------------------LKYYD-N
----------YGLKHQ--------------------------------------------
------------------------------------------------------------
------------------------------------------------------------
------------------------------------------------------------
------------------------------------------------------------
-------------
>Organic_Lake_2_322511185_84 ...
------------------------------------------------------------
------------------------------------------------------------
------------------------------------------------------------
------------------------------------------------------------
------------------------------------------------------------
------------------------------------------------------------
------------------------------------------------------------
------------------------------------------------------------
------------------------------------------------------------
------------------------------------------------------------
------------------------------------------------------------
----------------------------------------PPS-----------------
-----------------WNSN----KSEWLS----------N---VDI---A--------
-------------NVMKQYEETY--------------------PQFRFL-----------
-GPTPID--FDEKYGSR-------------------------------------------
-----------------------------------------------CIWPDICHLSIKE
QMRQQKKIMSFKYKRTNETTKK-----------------------------NIGI-----
----------IFNL---DTHDKSGSHWVCMFINLD--HK----Y---ILYLDS--NGLQM
PN------------------QIYKL------TQR-----IVRECQELNIDMKVY------
-------------------------TNKMR-----------------------HQYED-G
--ECGMYCLYTIVQLL--------------------------------EQKHKVNYFLTH
RISDHKMNMY-------------------------------RNIFYNKMI----------
------------------------------------------------------------
------------------------------------------------------------
------------------------------------------------------------
-------------
>q6_OrgLa322510653 ...
------------------------------------------------------------
------------------------------------------------------------
------------------------------------------------------------
------------------------------------------------------------
------------------------------------------------------------
------------------------------------------------------------
------------------------------------------------------------
-----------------------------------MKKTFKYLKCHPKYKSIKSCIDDKL
ILKMRHTWNKRHPDKKIHSKHIKTIETKLKHYLSICKDQKCLLNRTL-------------
------------------------------------------------------------
------------------------------------------------------------
-----------------------------KKKMNLFAPYSPPQ-----------------
-----------------WKKG----KSIWLD----------S---LDI---M--------
-------------RVMKQYEETY--------------------PNFEFI-----------
-GPSPID--FDTKVNISE------------------------------------------
-----------------------------------------------CVWPELCYFSMKK
KMM------KNIN--------------------------------------KIGI-----
----------IFNT---DPHYDEGSHWVCMFIDLD--KN----Y---IFYFDS--NGHAP
CE------------------KINIF------IDR-----LLSQCKEINKSMNVY------
------------------------NNKNTK-----------------------HQYAD-G
--ECGMYALYTIITLL--------------------------------EKKHNVSYFKNK
KIPDKKMNDY-------------------------------RKIFFNEI-----------
------------------------------------------------------------
------------------------------------------------------------
------------------------------------------------------------
-------------
>env140833482 ...
------------------------------------------------------------
------------------------------------------------------------
------------------------------------------------------------
------------------------------------------------------------
------------------------------------------------------------
------------------------------------------------------------
------------------------------------------------------------
------------------------------------------------------------
------------------------------------------------------------
------------------------------------------------------------
------------------------------------------------------------
----------------------------------------PSE-----------------
-----------------WKSN----PHTWLS----------N---YDI---L--------
-------------DVLTQYEQAY--------------------PNFDFI-----------
-GPTPID--FDSKPYVLNDS----------------------------------------
-----------------------------------------------CVWQELCDFNLK-
---------KFIDKK--------------------ID--------------KIGI-----
----------IFNL---DKHNEPGSHWVSMFIDLR--DK----F---IFYMDS-----AL
NP------------IPE---EIISL------KNK-----IIKQAEHLDI-----------
--------------------HLDF--DNNY---------------PIM-----HQRGN-N
--ECGMYSLX--------------------------------------------------
------------------------------------------------------------
------------------------------------------------------------
------------------------------------------------------------
------------------------------------------------------------
-------------
>env141759917 ...
------------------------------------------------------------
------------------------------------------------------------
------------------------------------------------------------
------------------------------------------------------------
------------------------------------------------------------
------------------------------------------------------------
------------------------------------------------------------
------------------------------------------------------------
------------------------------------------------------------
------------------------------------------------------------
------------------------------------------------------------
----------------------------------------PKA-----------------
-----------------WKKK----PNEWLT----------S---IDI---L--------
-------------EVMKQYEKTY--------------------KCFEFL-----------
-GPSPID--YDTHKMYGE------------------------------------------
-----------------------------------------------CVWEELCEFNLG-
---------KAIK----------------------NG-----------KK-KIGI-----
----------IFNL---DKHTQPGSHWVALFINTK--KK----K---IYYMDS--YGEDI
PK------------------KINEF------SEK-----VKKQAVSQKLGNYEL------
------------------------IESDIR-----------------------HQYGD-S
--ECGMYSLYFII-----------------------------------------------
------------------------------------------------------------
------------------------------------------------------------
------------------------------------------------------------
------------------------------------------------------------
-------------
>n2_Acapo311977738 ...
------------------------------------------------------------
------------------------------------------------------------
------------------------------------------------------------
------------------------------------------------------------
------------------------------------------------------------
------------------------------------------------------------
------------------------------------------------------------
------------------------------------------------------------
------------------------------------------------------------
------------------------------------------------------------
------------------------------------------------------------
------------------------------------RSEGPSK-----------------
-------------------------STEWLS----------T---IDI---N--------
-------------QIMVPYENIY--------------------PNFKFI-----------
-GAVPAD-----------------------------------------------------
-----------------------------------------------CDQVSVCPLYNIN
YDKLMDEGIN-----------------------------------------YIAT-----
----------IFNH---DRYGQPGSHWVAMFVDIN--NG----K---LYYCDS--NGKEP
TK------------------YIENS------IEK-----FAQFYKRKTGNDIIY------
------------------------KYNKNS-----------------------YQKDG-S
--ECGVYSCNFIIRML---------------------------------SGEPFDNIVSN
SLSFQEINSC-------------------------------RNVYFRNQPSKFKPHKLCD
PTNSGK------------------------------------------------------
------------------------------------------------------------
------------------------------------------------------------
-------------
>n0_Acaca351737507 ...
------------------------------------------------------------
------------------------------------------------------------
------------------------------------------------------------
------------------------------------------------------------
------------------------------------------------------------
------------------------------------------------------------
------------------------------------------------------------
------------------------------------------------------------
------------------------------------------------------------
------------------------------------------------------------
------------------------------------------------------------
------------------------------------RSEGPSK-----------------
-------------------------STEWLS----------T---IDI---N--------
-------------QIMVPYENIY--------------------PNFKFI-----------
-GAVPAD--CDQ------------------------------------------------
-----------------------------------------------VSVCPLYNINYD-
---------KLMN----------------------EG-----------IN-YIAT-----
----------IFNH---DRYGQPGSHWVAMFVDIN--NG----K---LYYCDS--NGKEP
TK------------------YIENS------IEK-----FAQFYKRKTGNNIIY------
------------------------KYNKNS-----------------------YQKDG-S
--ECGVYSCNFIIRML---------------------------------SGEPFDNIVSN
SLSFQEINSC-------------------------------RNVYFRNQPSKFKPHKLCD
PTNSGK------------------------------------------------------
------------------------------------------------------------
------------------------------------------------------------
-------------
>n2_Megch363540829 ...
------------------------------------------------------------
------------------------------------------------------------
------------------------------------------------------------
------------------------------------------------------------
------------------------------------------------------------
------------------------------------------------------------
------------------------------------------------------------
------------------MSICAPNRKYDSGNKTCFTLEQLVEMAGAYNRHITKEKLKPN
MNNLYTNAILIPIKQDKTFLLKELKKRFETVCKNDDICLTQQAFMNEIVDEMRD------
------------------------------------------------------------
------------------------------------------------------------
-----------------------------EISEYTFRTNGPNN-----------------
-------------------------SKEWLS----------T---KNI---D--------
-------------EIMKQYEKKY--------------------PNFKFL-----------
-GAVPLN--CDE------------------------------------------------
-----------------------------------------------ISFCSLFNIDFN-
---------QYFE----------------------QG-----------IN-YLGI-----
----------IFNH---DRLGEPGSHWVSMFIDIN--NG----K---LYFCDS--AGKPP
IG------------------NIHTI------IKK-----FTDFYKRKTGKNIIY------
------------------------KYNNRS-----------------------YQKDN-S
--ECGVYSCNFIIRKL---------------------------------SGESFENIINN
PLTFPEINSC-------------------------------RNVYFRNKSSKYNIHDKCD
PSN---------------------------------------------------------
------------------------------------------------------------
------------------------------------------------------------
-------------
>n0_MouMo371944897 ...
------------------------------------------------------------
------------------------------------------------------------
------------------------------------------------------------
------------------------------------------------------------
------------------------------------------------------------
------------------------------------------------------------
------------------------------------------------------------
------------------------------------------------------------
------------------------------------------------------------
------------------------------------------------------------
------------------------------------------------------------
------------------------------------RTEGPSG-----------------
-------------------------STEWLS----------T---KNI---D--------
-------------GIMKQYEKKY--------------------PNFKFL-----------
-GAVPSN--CDE------------------------------------------------
-----------------------------------------------VSFCSLYNINFK-
---------NFNE----------------------QG-----------IN-YLGI-----
----------IFNH---DKYGQPGSHWVSMFIDIN--NG----K---LYYCDS--AGKGP
IG------------------NINNI------IKK-----FEHYYKNKTGRNIIY------
------------------------KFNNKQ-----------------------YQKDS-S
--ECGVYSCNFLIRIL---------------------------------AGESFEDIVNN
PLTFPEINSC-------------------------------RNIYFRNKNSKYPSNKICD
PR----------------------------------------------------------
------------------------------------------------------------
------------------------------------------------------------
-------------
>env136110660 ...
------------------------------------------------------------
------------------------------------------------------------
------------------------------------------------------------
------------------------------------------------------------
------------------------------------------------------------
------------------------------------------------------------
------------------------------------------------------------
------------------------------------------------------------
------------------------------------------------------------
------------------------------------------------------------
------------------------------------------------------------
----------------------------------------PDS-----------------
-----------------WFNN----INEWLS----------T---LEI---E--------
-------------DVMNQYDLKY--------------------KKFKFL-----------
-GAVPSD-----------------------------------------------------
-----------------------------------------------CPKKITCSLSNLN
IQNYLNNKIT-----------------------------------------KIGV-----
----------IFNL---DEHHQSGSHWVALMIDLS--KK----C---ICYYDS--NGMNP
NA------------------NIKHF------IEN-----FTIKMTNFFKKKIKI------
------------------------NINKIE-----------------------HQKSN-T
--ECGMFSMMFLINYL---------------------------------KYNDFHKVINL
NPTDKEMTDL-------------------------------RKILFIPQKKRL-------
------------------------------------------------------------
------------------------------------------------------------
------------------------------------------------------------
-------------
>z2_Cafro310831173 ...
------------------------------------------------------------
------------------------------------------------------------
------------------------------------------------------------
------------------------------------------------------------
------------------------------------------------------------
------------------------------------------------------------
------------------------------------------------------------
------------------------------------------------------------
-----------------KELVKQLEDKLSHECDEQTCWLKQSFTREILD-----------
------------------------------------------------------------
------------------------------------------------------------
-----------------------------DNIKNTFRPVGPTQ-----------------
-------------------------KNGWLS----------T---INI---D--------
-------------QVMEQYQYKY--------------------PAFLYL-----------
-GTVPSD--FEELPILGFNS----------------------------------------
-----------------------------------------------IDFDKLLKKGKY-
---------------------------------------------------KLGM-----
----------VINL---DEHNQSGSHWVALFINLK--NN----Q---VYFFDS--FA---
KK------------PIK---KIKNF------INK-----IIKYLYKKEFGNEIP-IKYLE
KALQKYDKFTPTVQEALDKIDFKI--NKIQ-----------------------HQRDN-S
--ECGVYSINFILRLL---------------------------------QGDTFEEITNN
PVNDKEMEEC-------------------------------RKVYFVNY-----------
------------------------------------------------------------
------------------------------------------------------------
------------------------------------------------------------
-------------
>env138608728 ...
------------------------------------------------------------
------------------------------------------------------------
------------------------------------------------------------
------------------------------------------------------------
------------------------------------------------------------
------------------------------------------------------------
------------------------------------------------------------
------------------------------------------------------------
------------------------------------------------------------
------------------------------------------------------------
------------------------------------------------------------
----------------------------------------PKG-----------------
-------------------------KYDWLS----------T---SDI---D--------
-------------KVMKQYESKY--------------------KDFKFL-----------
-GAVPYD--FED------------------------------------------------
-----------------------------------------------LSYLETYNFNIEN
A--------KVNG----------------------KN--------------KIGM-----
----------VINL---DTHDKDGSHWVAFYSNLK--TK----K---VYFFDS--FAKQP
GS------------------RIKKF--------------AEKFFKDFSG-----------
------------------------------------------------------------
------------------------------------------------------------
------------------------------------------------------------
------------------------------------------------------------
------------------------------------------------------------
------------------------------------------------------------
-------------
>Sputnik_V3_195982540 ...
------------------------------------------------------------
------------------------------------------------------------
------------------------------------------------------------
------------------------------------------------------------
------------------------------------------------------------
------------------------------------------------------------
------------------------------------------------------------
------------------------------------------------------------
------------------------------------------------------------
------------------------------------------------------------
------------------------------------------------------------
-----------------------------MKELKYYEKVALSN-----------------
---------------------------------------------FDI------------
---------------LEMLDNKA------------------------EI-----------
-VLYPNL-----------------------------------------------------
-----------------------------------------------IKYETIDDVLGP-
-----------------------------------YG--------------ACVL-----
----------LFEA---KKNY---GHWCCLFKRED--NS--------IEFFNS--YGGYP
DN------------SLK---YIPLH------YRE-----ISNQYYPYLSLLLLK------
------------------YPHKLYYNEFKF-----------------------QKRAN-D
IRTCGRWCVLRLLLKH--------------------------------------LDIYEF
KKYVDDMCSY-------------------------------YKVTPDELVTMITI-----
------------------------------------------------------------
------------------------------------------------------------
------------------------------------------------------------
-------------
>PRO-1_CIp ...
------------------------------------------------------------
------------------------------------------------------------
------------------------------------------------------------
------------------------------------------------------------
------------------------------------------------------------
------------------------------------------------------------
------------------------------------------------------------
------------------------------------------------------------
------------------------------------------------------------
------------------------------------------------------------
------------------------------------------------------------
------------------------------------------------------------
-----------------------------MN----------N---TQI---Q--------
-------------NIIAKFSVC----------------------KTAFR-----------
-GVYPSD-----------------------------------------------------
-----------------------------------------------------LAIGLK-
-----------------------------------VT-----------YP-SVFI-----
-----------FNT---DPSYKEGEHWIAIHFDIN--GK--------CQFFDS--YGLHP
YL------------P-----EFVIF--------------MEINSTSWSYNEKTL------
-----------------------------------------------------QNIFS-D
--VCGYYCILFVIYKC----------------------------MGRKLADFQAIFTENT
KLNDLTVRYI-------------------------------LSDYVT-------------
------------------------------------------------------------
------------------------------------------------------------
------------------------------------------------------------
-------------
>PRO-2_CIp ...
------------------------------------------------------------
------------------------------------------------------------
------------------------------------------------------------
------------------------------------------------------------
------------------------------------------------------------
------------------------------------------------------------
------------------------------------------------------------
------------------------------------------------------------
------------------------------------------------------------
------------------------------------------------------------
------------------------------------------------------------
------------------------------------------------------------
-----------------------------MN----------N---LQI---E--------
-------------AILSQFPACK----------------------GVFK-----------
-GVFARD-----------------------------------------------------
---------------------------------------------------QTSDLTVT-
-----------------------------------YP--------------SAYI-----
-----------FNT---DPSYKSGEHWVAMFFDKK--GH--------CEFME---FGLHP
YL------------P-----DYITF--------------IQTHSSSWSYNEQTM------
-----------------------------------------------------QSIYS-N
--VCGYYCVLYVIYKC---------------------------------KGKSLKRFQKL
FTSNKNLNDS-------------------------------KIITIFNS-----------
------------------------------------------------------------
------------------------------------------------------------
------------------------------------------------------------
-------------
>PRO-1_CBp ...
------------------------------------------------------------
------------------------------------------------------------
------------------------------------------------------------
------------------------------------------------------------
------------------------------------------------------------
------------------------------------------------------------
------------------------------------------------------------
------------------------------------------------------------
------------------------------------------------------------
------------------------------------------------------------
------------------------------------------------------------
------------------------------MLSEFRKKLRPLT-----------------
-----------------------------------------D---VDI---L--------
-------------KLTKDLHIKN------------------------FR-----------
-GVYMRD-----------------------------------------------------
-----------------------------------------------SLPDEPQKNEVA-
------------------------------------------------------------
----------IVNL---DNKEGKGTHWVCYKKDMH--------N---LYYFDS--FGLDP
PD------------------ELVRY--------------LKQNNQDSQITLSTFQI----
-----------------------------------------------------QNFDT-H
--HCGYYCLLLLKLLE------------------------------------------KY
DFKNVIINLI--------------------------------------------------
------------------------------------------------------------
------------------------------------------------------------
------------------------------------------------------------
-------------
>PRO-2_CBp ...
------------------------------------------------------------
------------------------------------------------------------
------------------------------------------------------------
------------------------------------------------------------
------------------------------------------------------------
------------------------------------------------------------
------------------------------------------------------------
------------------------------------------------------------
------------------------------------------------------------
------------------------------------------------------------
------------------------------------------------------------
-------------------------------MAKLEKDLKPLT-----------------
-----------------------------------------N---LDL---I--------
-------------ELIDTLGIKS------------------------FR-----------
-GVFMRD-----------------------------------------------------
------------------------------------------------------------
---------TLPA----------------------KP-----------KDKEVGI-----
-----------VNL---DSSEGRGTHWVCYSKNKD--------K---IYYFDS--FG---
LD------------PPL---ELQEY------LKN------GEDKIKILSSTFQI------
-----------------------------------------------------QDFAS-H
--HCGYYCLLLLKLLE------------------------------------------TK
DFQNIVLSFL--------------------------------------------------
------------------------------------------------------------
------------------------------------------------------------
------------------------------------------------------------
-------------
>PRO-2_TCp ...
------------------------------------------------------------
------------------------------------------------------------
------------------------------------------------------------
------------------------------------------------------------
------------------------------------------------------------
------------------------------------------------------------
------------------------------------------------------------
------------------------------------------------------------
------------------------------------------------------------
------------------------------------------------------------
------------------------------------------------------------
---------------------------------MVSEKKLPVK-----------------
------------------------LPRHALT----------N---IEI---I--------
-------------KFARLLQIPN------------------------FR-----------
-GVYMRN-----------------------------------------------------
---------------------------------------------------KLPKIIHKN
---------------------------------------------------ETGI-----
-----------INL---DEEKNSGTHWTAYVKNKN--------N---ILYFDS--MGN--
LK------------PPT---EIINY--------------FKSDNDGNNI-----------
--------------------------TYNY---------------DGY-----QKMGS-Y
--NCGQLCLKFLYRHT--------------------------------------------
-------CKL--------------------------------------------------
------------------------------------------------------------
------------------------------------------------------------
------------------------------------------------------------
-------------
>PRO-3_TCp ...
------------------------------------------------------------
------------------------------------------------------------
------------------------------------------------------------
------------------------------------------------------------
------------------------------------------------------------
------------------------------------------------------------
------------------------------------------------------------
------------------------------------------------------------
------------------------------------------------------------
------------------------------------------------------------
------------------------------------------------------------
------------------------------------------------------------
------------------KKLPIKLPNRALT----------D---NDL---R--------
-------------RYAKLLKLPK------------------------FK-----------
-GVFMRD-----------------------------------------------------
---------------------------------------------------ELIHMKPDK
---------------------------------------------------TECA-----
----------IINL---DSKKGSGTHWVCYRKTNK--------Q---VDYFDS--YGNLK
--------------PPL---ELVRY--------------LGNCNIYFNHDR---------
-----------------------------------------------------YQFLS-Y
--NCGHLCLMFLHNKR-------------XDNHVFYSVMYKTFSLTGVESTLSEHYEPPI
DLEENSNYSI-------------------------------ALIGFYTNNNIPNIEEGTN
KFYYFAP-----------------------------------------------------
------------------------------------------------------------
------------------------------------------------------------
-------------
>Polinton-4_NVi_2p ...
------------------------------------------------------------
------------------------------------------------------------
------------------------------------------------------------
------------------------------------------------------------
------------------------------------------------------------
-------------------------------MYWDQLRAVLSCIMIIHKQQRRKGRGLVN
SLINKLPVELHLPGYQYCGPGTKLAKRLARGDPGINTLDRACKEHDIAYSQNRENVEARN
AADKVLAAKAWERVRAADAGVGEKVAALAIAGTMKAKSKFGMGLKRIKKKKPSISLAKVI
KAASTSAVPSNNSHAVIRSALKAARQAVNKAGGKKNIRIPRMLSVPSKIGGFLPFLIPIF
AGLSATGALAGGA-----------------------------------------------
------------------------------------------------------------
-----------------------------AGIAKAVNDASAAK-----------------
-----------------RQLDESQRHNKTME----------A---IALGGRG--------
-------------LYLKPYKEGYGMYLKRGQGLRKKKKTSNCRNAHQNN-----------
-GSYCAR--WPRSLSETLQRGLW-------------------------------------
-----------------------------------------------YVPETWARFKKKK
---------KNFKLPQRALTDADLLKYARILKIPYFR--------------GVYMRNALP
ASGPHYRESAIVNL---DDKSGPGTHWVAYRKRGN--------H---VVYFDS--FGDLQ
PP-----------------QDLMEY--------------WNVSRVKYNQEHY--------
-----------------------------------------------------QDYNS-Y
--NCGHLCLKFLLNDI---YISVGSASASVSLVRVVMEDSLTLSLSGTSAVLEAQYFPPL
ELSANKSYVLGLVELLTFNSIPNIDTG--------------NNKFYVGGEVIILPTGSYE
IEDIEKSLKEALTPKGITLKLKPNNNTLRCMIKCNRSIDFQPDDSIGKLLGFTSRVLSPN
TDYESDLPVTILKINALRVECNITSGAYINEHKVHTIHEFFPAVSPGYKIIEVPSPIIYL
PVTVKTINNLQLHIVDQDGHLVNFRGEVITIRLHIKSVX---------------------
-------------
>Polinton-6_NVi_3p ...
------------------------------------------------------------
------------------------------------------------------------
------------------------------------------------------------
------------------------------------------------------------
------------------------------------------------------------
---------------------------------------------MIVHRRQRRGRGFVN
KIINKLPVELHLPGYQYCGPGTKLAKRLARGDPGINQLDVACKEHDIAYSQNRDNDEART
IADKILADKASKRASSKDASIGEKIAAFAVSKTMKLKTKLGMGAKRKRRTKKSLRLNKIV
KAAAKSMIPTNNARKAILSALKGARDAVKKAGGKHKVLVPRVLPVPSKVGGFLPLLIPIF
AGLSAAGALAGGAAGIAKAVNDSKAAKLQLEETSRHNRKMEELSIGQGLYLKPHKTGMG-
------------------------------------------------------------
-----------------------------LRIAHGKTLIKKKT-----------------
-------------------SLKLRLPGRPLT----------D---SDL---V--------
-------------KYAKILKIPH------------------------FR-----------
-GVFMRN-----------------------------------------------------
-----------------------------------------------DLPXNGPRYNESA
------------------------------------------------------------
----------VVNL---DDASGPGTHWVAYRKRGK--------S---VVYFDS--FGNLQ
PP-----------------TDLMXY--------------LNVNGVKYNPDRY--------
-----------------------------------------------------QDYNS-F
--NCGHLCLKFLSNKL------NTPRRTILILNSTVMENSLTLTLSGSSSILEAQYFPPI
ELSPHKQYVLGLVELLTFNSIPNIDKG--------------NNKFYVGKEEIVLPTGSYK
IQDIDSXLREILTKKKISISIQPNNNTLRSIIKCNRKIDFRPQDSIGALLGFTQRVLQEN
XKHSSDLPVAILKVNALRIECNITSGAYINGQLAHTIHEFFPAVPPGYKIIEVPSQVIYL
PITVKSIDHLQIRIVDQDGHLVNFRNETITIRLHLKPTX---------------------
-------------
>PRO-1_DYp ...
------------------------------------------------------------
------------------------------------------------------------
------------------------------------------------------------
------------------------------------------------------------
------------------------------------------------------------
------------------------------------------------------------
------------------------------------------------------------
------------------------------------------------------------
------------------------------------------------------------
------------------------------------------------------------
------------------------------------------------------------
------------------------------------------------------------
-----------------------------------------M---NTL------------
-------------QIHNLLTKHI-------------------YTKSIFK-----------
-GVFPSD-----------------------------------------------------
-----------------------------------------------QLPKTISKY----
---------------------------------------------------PALI-----
----------IANT---DTSDQPGTHWIAFYFESR--KS--------AEFFDS--YGQFP
QN--------------K---EFVTF--------------LKSNANKYCYNKQQL------
-----------------------------------------------------QGYFS-N
--TCGHYCIMYGLFKC----------------------------------KKKTLKYLLT
NFKRNDFSY--------------------------------NDKLILKMFKSNFKK----
------------------------------------------------------------
------------------------------------------------------------
------------------------------------------------------------
-------------
>PRO-1_TCp ...
------------------------------------------------------------
------------------------------------------------------------
------------------------------------------------------------
------------------------------------------------------------
------------------------------------------------------------
------------------------------------------------------------
------------------------------------------------------------
------------------------------------------------------------
------------------------------------------------------------
------------------------------------------------------------
------------------------------------------------------------
------------------------------------------------------------
-----------------------------MN----------T---LQL---K--------
-------------RCLEMISRK--------------------KKHHVLV-----------
------------------------------------------------------------
-----------------------------------------------SAYNTLPVLITR-
---------------------------------------------------PSMV-----
----------IINR---DPDYMPGSHWMAVYIDKF--GF--------AYFFDS--FGNQP
PR------------------NIQKF--------------LKRNALIWSYNSSQI------
-----------------------------------------------------QDISS-T
--VCGKYCTLFLLNYV----------------------------LGNSVDDFLKLFNNNF
YNNDKLCNKM-------------------------------FTEYFMNK-----------
------------------------------------------------------------
------------------------------------------------------------
------------------------------------------------------------
-------------
>ALM_ORF10
------------------------------------------------------------
------------------------------------------------------------
------------------------------------------------------------
------------------------------------------------------------
------------------------------------------------------------
------------------------------------------------------------
------------------------------------------------------------
------------------------------------------------------------
------------------------------------------------------------
------------------------------------------------------------
------------------------------------------------------------
-----------------------------------MEKIQFEA-----------------
-------------------LSPQEVKQLWNN----------KMPSHES---P--------
-------------IDIVFYDDII--------------------RMNNIK-----------
-DLFRRT-----------------------------------------------------
--------------------------------------------------NKVIIFYPST
-----------------------------------PS-----------------Y-----
------------------------GHYCCLC--KN--DN----T---IYFFDS--YG---
KK------------PDT----QKNY------A-E-----DRNELYRERENSLIR------
---------------LLLDSNYVV--DYSD---------------HVL-----QK--G-R
TATCGRWCLLRCACAG---------------------------MSNDEFAKQIKSIANYN
NISEDMTT---------------------------------VKFFH--------------
------------------------------------------------------------
------------------------------------------------------------
------------------------------------------------------------
-------------
>YSLV1_ORF23
------------------------------------------------------------
------------------------------------------------------------
------------------------------------------------------------
------------------------------------------------------------
------------------------------------------------------------
------------------------------------------------------------
------------------------------------------------------------
------------------------------------------------------------
------------------------------------------------------------
------------------------------------------------------------
------------------------------------------------------------
-----------------------------------MDFRIPKH-----------------
-----------------------------------------IDF-EAL---D--------
-------------ERIKIPMTDG-------------------DVERYFG-----------
-SGIESE--VMTYAQL--------------------------------------------
-----------------------------------------------ANFNSIDELLPNE
-----------------------------------FD--------------FRII-----
------LVEQMKNK----------GHWVLILKYNG--------I---IEDYDS--YGKGI
ES------------QRG---FIASG------MNKLLGQSRN-----HLSRLVAR------
------------------SPYKYVINRHKF-----------------------QSIKP-D
INTCGRWCCLRIIMAK----------------------------------EMKMDLPEFT
EMVMKASRDM-------------------------------RLIPDAVVSLWIK------
------------------------------------------------------------
------------------------------------------------------------
------------------------------------------------------------
-------------
>YSLV2_ORF12
------------------------------------------------------------
------------------------------------------------------------
------------------------------------------------------------
------------------------------------------------------------
------------------------------------------------------------
------------------------------------------------------------
------------------------------------------------------------
------------------------------------------------------------
------------------------------------------------------------
------------------------------------------------------------
------------------------------------------------------------
----------------------------MEVPREITKALDEPI-----------------
-----------------TENQVDVLEHTCMG----------DDDIKHFFPNA--------
-------------RIFTYPQLKN-------------------------------------
------------------------------------------------------------
-------------------------------------------------YKSIDELIPK-
---------------------------------------------------HKDY-----
----------FILL---FLETENSGHWTLVANNN----N----T---IEFFCS--YGSSP
SAPLKWNKDRNK-ELGITSPYLDNL--------------LNSTEKQVIYNPIDY------
-----------------------------------------------------QDDKDLT
ISTCGRHCCFRLMCLL---------------KYDLDLNEYYQMLQQIKEEEEQSYDEIXS
ELINEL------------------------------------------------------
------------------------------------------------------------
------------------------------------------------------------
------------------------------------------------------------
-------------
>YSLV3_ORF05
------------------------------------------------------------
------------------------------------------------------------
------------------------------------------------------------
------------------------------------------------------------
------------------------------------------------------------
------------------------------------------------------------
------------------------------------------------------------
------------------------------------------------------------
------------------------------------------------------------
------------------------------------------------------------
------------------------------------------------------------
------------------------------------------------------------
-----------------------------MG----------DDDIKKYFPQA--------
-------------KILKYSELRN-------------------------------------
------------------------------------------------------------
-------------------------------------------------YSDIKQLLPK-
---------------------------------------------------LKSF-----
----------FFLL---YERSPNVGHWVLVSRYNDNGLD----T---VEFFCS--YGSKV
DXXLTWTPXGMRVQLGEDKPLLSQL--------------LDKXNLXVIYNPVQY------
-----------------------------------------------------QSKRS-X
IATCGAYDTLRASELV---------------KHNTTLEEFNDMLSEVKKATGLTFDEXVS
NLXDMR------------------------------------------------------
------------------------------------------------------------
------------------------------------------------------------
------------------------------------------------------------
-------------
>YSLV4_ORF16
------------------------------------------------------------
------------------------------------------------------------
------------------------------------------------------------
------------------------------------------------------------
------------------------------------------------------------
------------------------------------------------------------
------------------------------------------------------------
------------------------------------------------------------
MSKLSK------------------------------------------------------
------------------------------------------------------------
------------------------------------------------------------
-----------------------------ERQMAHYKKMLETM-----------------
-----------------------------------------IDD-TDI---S--------
-------------XWLGA-DSKD-------------------------------------
------K--IVKYSDL--------------------------------------------
-----------------------------------------------KNYHTINDLLPNA
-----------------------------------TD--------------YRII-----
------LTESKPNV----------GHWCCVLKYKD--------I---LEWFDS--YGVKP
DG------------EFK---YIPKM------VRKMLGQDGNVLTKLLVNTKRPD------
--------------------QKVFYNKRRL-----------------------QSGED-G
INTCGRWCLARILAMR----------------------------------VGYELD-DFI
QKVDDKVEET-------------------------------GKPPDILACDWIA------
------------------------------------------------------------
------------------------------------------------------------
------------------------------------------------------------
-------------
