# Supplementary material for: Virophages, polintons, and transpovirons: a complex evolutionary network of diverse selfish genetic elements with different reproduction strategies
Source: Virol J. 2013 May 23;10:158. doi: 10.1186/1743-422X-10-158 (PMC3671162; doi:10.1186/1743-422X-10-158)
Supplement: Additional file 3 — Multiple sequence alignments and phylogenetic trees computed using TreeFinder and PhyML (Newic format). [file 1743-422X-10-158-S3.zip › trees_aln4trees_2013/prot_plus.freetree.nw]

((((((((((ALM_ORF10:0.47171522,Mavir_MV16_326439164:0.08584568)97.942221:0.98047253,((OLV_OLV7_322510453:0.89416206,((YSLV1_ORF23:0.80046697,(YSLV2_ORF12:0.29790426,YSLV3_ORF05:0.41888781)99.405771:0.73424176)64.598918:0.2505721,YSLV4_ORF16:0.36773755)51.907575:0.21892504)63.818651:0.35333778,Sputnik_V3_195982540:0.89360098)81.925285:0.51181002)94.026929:0.53359163,((((El_Caere308465343:0.90192321,(('PRO-1_CIp':0.38308331,'PRO-2_CIp':0.41616397)47.910166:0.072715125,'PRO-1_DYp':0.8013861)58.436853:0.18358251)86.241347:0.22149264,('PRO-1_TCp':0.41128258,'Polinton-8_NVi_3p':0.5263465)80.825883:0.14341632)66.138542:0.13125431,('Polinton-2_NVi_3p':0.67826833,'Polinton-5_NVi_6p':0.82147561)53.851914:0.15958934)83.924347:0.15660725,(('PRO-1_SM':0.18177233,'PRO-2_SM':0.24519735)99.1925:0.80088193,(((a1_Ducad9629480:0.30983562,(a2_Fowad320202755:0.37340352,a4_Turad9630789:0.3273412)39.13343:0.04267702)69.982749:0.23746732,a5_Stuad34370129:0.4574502)66.665173:0.16301319,(a3_Bovad13626106:0.4575809,a3_Equad13626103:0.49574759)88.755751:0.39668734)98.91327:0.7847643)79.698205:0.23510416)33.334979:6.6236294e-06)56.235576:0.065095273,((El_Caebr341887159:0.23459228,El_Caere308458158:0.2455842)50.54543:0.080251609,El_Caere308458160:0.42025066)100:0.97531811)63.831496:0.10918537,(('PRO-1_CBp':0.29912461,'PRO-2_CBp':0.2582541)92.879719:0.32489744,('PRO-2_TCp':0.48676497,('PRO-3_TCp':0.50371963,('Polinton-4_NVi_2p':0.51062814,'Polinton-6_NVi_3p':0.043197359)90.93039:0.28034571)71.888083:0.22172642)78.781587:0.1948421)99.850076:0.53356553)54.753888:0.087420443,(((Ea_Dicfa328864869:0.87063185,Ea_Polpa281203227:0.56280704)54.663932:0.096949979,Ea_Dicfa328869865:0.45919538)55.549741:0.099093831,Ea_Dicfa328866525:0.4363378)95.309919:0.39914609)68.590367:0.13321488,((((((((((Organic_Lake_2_322511185_84:0.19282335,q6_OrgLa322510653:0.24735866)74.638546:0.08374795,env139992164:0.31847217)83.538127:0.093933668,(env136479142:0.25306339,zn_Phagl357289861:0.19265046)92.309809:0.13693163)57.821608:0.038557158,(env138628915:0.26520443,env140833482:0.25581147)53.312027:0.071890355)65.6479:0.045134306,env141759917:0.23983534)79.499245:0.065180271,(env139114822:0.62289911,env142474895:0.22722704)95.965886:0.20573842)75.460696:0.083016855,(env136822554:0.21853649,env139592174:0.32314357)85.511565:0.10421499)80.13941:0.077259923,(((env138608728:0.28355629,z2_Cafro310831173:0.37746061)41.859549:0.042890654,env141681783:0.82413263)55.999959:0.071059715,((n0_Acaca351737507:0.003075716,n2_Acapo311977738:0.07253166)98.369938:0.15101965,(n0_MouMo371944897:0.06957455,n2_Megch363540829:0.091076609)90.257072:0.090636439)100:0.36059035)89.985788:0.11451674)33.302924:0.00052561501,((c1_Afrsw229892044:0.99064582,env138729192:0.46861132)57.680058:0.13997919,env138341948:0.26725633)81.865114:0.11449846)44.554275:0.070739645,env136110660:0.53483887)68.687159:0.19589473)54.766035:0.17311584,(((((u1_Crovi115531734:0.55590291,u1_Molco9628981:0.10198556)59.098172:0.052443516,(u1_Tatvi113195256:0.035331088,u1_Yokpo345107243:0.1863931)97.503734:0.14446672)66.217351:0.061067405,u1_Fowvi9634753:0.30402567)41.52016:0.05767999,u1_Orfvi74230747:0.19228033)99.138844:0.82852526,(u2_Amsmo9964495:0.30605546,'u2_Melsa9631454[155..393]':0.27483846)99.767041:0.83363055)82.231957:0.41696775)89.241225:0.35984679,(((E9_Araly297852794:1.2885313,(E9_Arath15242433:1.0125289,((E9_Arath25411433:0.36794972,E9_Arath4325374:0.33121921)66.617852:0.3292502,E9_Arath7523394:1.2996163)79.159719:0.26059605)41.232976:0.093177241)65.711379:0.15744425,(((E9_Arath186499759:0.79730712,E9_Arath8778266:1.0431055)42.208567:0.22227611,E9_Arath9293932:0.88588341)90.319091:0.38978689,E9_Cucme46398241:1.0805082)53.064215:0.080475951)33.358008:6.7724499e-05,E9_Cucme46398240:1.0911518)72.027951:0.23572225)75.771153:0.22940748,(((((((((((E8_Ectsi298707296:0.58225781,env141198080:0.48917798)33.401254:0.0022990095,env140372737:0.43990032)81.256807:0.094160979,(E9_Bradi357112276:0.32387792,Ea_Dicpu330801144:0.26312007)91.838878:0.12522871)54.560018:0.047207102,((E8_Physo348677832:0.42915582,(Ea_Enthi67483876:0.69317389,(El_Capow320166326:0.52658624,El_Copci299755152:0.39569939)70.233399:0.075785722)45.008135:0.037184006)61.90964:0.036528213,((Ec_Crymu209875479:0.31200689,Ec_Perma294890837:0.3607532)76.89088:0.10382689,Ec_Toxgo221482092:0.34540435)94.699025:0.13589194)68.436456:0.052270391)77.264744:0.072776319,(((El_Ampqu340369308:0.17121393,El_Homsa119574010:0.49621375)82.145393:0.10943,El_Musmu148672262:0.23084244)56.298721:0.046952109,El_Oikdi313238732:0.47522417)67.869925:0.055986037)72.998208:0.064306859,El_Acypi193596565:0.31117503)52.128732:0.082254885,(El_Chath341038743:0.70019382,El_Pyrte330932342:0.72341624)77.975196:0.18870598)77.887392:0.15429579,El_Ashgo302309323:0.59349745)41.024804:0.056141424,(q3_Felsp197322489:0.97746359,q3_Felsp197322493:0.42115888)65.897655:0.25356816)42.97877:0.11604061,El_Schpo1749520:1.8332713)43.358719:0.065698294,E9_Orysa50251623:1.2942962)53.598481:0.14340063,(Ec_Parte145505249:0.5074749,Ec_Parte145515541:0.56932664)99.655414:0.68803294);
