# Supplementary material for: Virophages, polintons, and transpovirons: a complex evolutionary network of diverse selfish genetic elements with different reproduction strategies
Source: Virol J. 2013 May 23;10:158. doi: 10.1186/1743-422X-10-158 (PMC3671162; doi:10.1186/1743-422X-10-158)
Supplement: Additional file 3 — Multiple sequence alignments and phylogenetic trees computed using TreeFinder and PhyML (Newic format). [file 1743-422X-10-158-S3.zip › trees_aln4trees_2013/prot_plus.phy_phyml_tree.nw]

(u1_Tatvi113195256:0.0354034374,u1_Yokpo345107243:0.1856029975,((u1_Crovi115531734:0.5555436374,u1_Molco9628981:0.1013263192)39:0.0525645876,(u1_Fowvi9634753:0.3049229006,(u1_Orfvi74230747:0.1949938348,((u2_Amsmo9964495:0.2959797853,u2_Melsa9631454[155..393]:0.2839455429)100:0.8001898885,(((env136110660:0.5345070875,(((env139592174:0.3253189149,env136822554:0.2154068997)79:0.0998789209,(c1_Afrsw229892044:1.1940259804,((env141759917:0.2487064741,((env140833482:0.2718965088,(env138628915:0.1674017522,env138729192:0.6006647182)32:0.0999190741)6:0.0644191023,((env136479142:0.2535426905,zn_Phagl357289861:0.1910362563)88:0.1368823754,(env139992164:0.3189712154,(Organic_Lake_2_322511185_84:0.1933143554,q6_OrgLa322510653:0.2467130397)83:0.0852345568)46:0.0913690954)21:0.0469257880)12:0.0314770733)26:0.0601884491,(env139114822:0.6259684694,env142474895:0.2285813772)51:0.2121789061)13:0.0575602063)7:0.0325373621)10:0.0955226814,(env138341948:0.3655347268,(((n2_Acapo311977738:0.0717962999,n0_Acaca351737507:0.0031306627)98:0.1477098072,(n2_Megch363540829:0.0920978547,n0_MouMo371944897:0.0674099634)97:0.0936610609)99:0.3396422828,(env138608728:0.2978551859,(z2_Cafro310831173:0.3303579729,env141681783:0.8281251893)6:0.0661456258)21:0.0897777639)14:0.1065158615)0:0.0137540852)9:0.0693196805)26:0.1760446169,((Ea_Dicfa328866525:0.4374248125,(Ea_Dicfa328869865:0.4642172344,(Ea_Polpa281203227:0.5600728563,Ea_Dicfa328864869:0.8829145920)38:0.0966105574)39:0.1009570697)88:0.4139440825,(((PRO-1_CBp:0.2974708316,PRO-2_CBp:0.2594384311)100:0.3331837764,(PRO-2_TCp:0.4917704038,(PRO-3_TCp:0.5017852517,(Polinton-4_NVi_2p:0.5095286487,Polinton-6_NVi_3p:0.0423380219)95:0.2839674928)78:0.2208313799)81:0.1944537859)96:0.5388613231,((El_Caere308458160:0.4307484806,(El_Caere308458158:0.2486750151,El_Caebr341887159:0.2320096129)62:0.0694643230)100:1.0243252692,((((PRO-1_TCp:0.4136488682,Polinton-8_NVi_3p:0.5249714026)73:0.1397605490,(El_Caere308465343:0.9035235035,(PRO-1_DYp:0.7996372307,(PRO-1_CIp:0.3885491640,PRO-2_CIp:0.4219421379)61:0.0758081374)49:0.1853248816)43:0.2285688169)15:0.1485742257,(Polinton-2_NVi_3p:0.6881318947,Polinton-5_NVi_6p:0.8207925036)47:0.1455981631)23:0.1538779984,(((PRO-1_SM:0.1778075965,PRO-2_SM:0.2515173046)100:0.7970206308,((a5_Stuad34370129:0.4773759446,(a1_Ducad9629480:0.3110100078,(a2_Fowad320202755:0.3733132756,a4_Turad9630789:0.3266442613)27:0.0405149694)46:0.2315648373)64:0.1676266764,(a3_Equad13626103:0.5010777910,a3_Bovad13626106:0.4595340144)90:0.3981483922)100:0.7709574394)48:0.2422834446,((Mavir_MV16_326439164:0.0805277299,ALM_ORF10:0.4768817492)100:1.0064331196,(Sputnik_V3_195982540:0.8881779460,(OLV_OLV7_322510453:0.8958556454,(YSLV4_ORF16:0.3640488482,(YSLV1_ORF23:0.7925988261,(YSLV2_ORF12:0.3002393713,YSLV3_ORF05:0.4236391426)100:0.7496244010)44:0.2538409903)51:0.2254687651)53:0.3595356663)60:0.5100209189)86:0.5260580011)1:0.0000058966)6:0.0919407333)16:0.0775665454)28:0.0806331047)28:0.1462909624)15:0.2071398364,(((El_Schpo1749520:1.8488579619,(((Ec_Toxgo221482092:0.3630544742,(Ec_Crymu209875479:0.3190901644,Ec_Perma294890837:0.3576716591)62:0.0815986960)50:0.0931401806,((E8_Physo348677832:0.4255821222,((El_Acypi193596565:0.3348658111,(El_Oikdi313238732:0.4806352615,(El_Musmu148672262:0.2398146261,(El_Ampqu340369308:0.1512570520,(El_Homsa119574010:0.4028141954,El_Pyrte330932342:0.8575060027)22:0.0962180248)19:0.1206501294)11:0.0308182993)6:0.0542634226)16:0.0997793974,((E9_Bradi357112276:0.3107612150,Ea_Dicpu330801144:0.2773433226)74:0.1024660486,(env140372737:0.4297569145,(env141198080:0.4895944277,E8_Ectsi298707296:0.5858469562)20:0.0001336268)9:0.1116713824)2:0.0323100305)1:0.0758091303)3:0.0489692001,((El_Capow320166326:0.5340688363,El_Copci299755152:0.3751273271)33:0.0787321794,(Ea_Enthi67483876:0.5849314725,E9_Orysa50251623:1.4608322474)6:0.1257870214)1:0.0418879671)0:0.0717882054)1:0.0619697272,(El_Ashgo302309323:0.6997677341,(El_Chath341038743:0.8058705764,(q3_Felsp197322489:1.0703614560,q3_Felsp197322493:0.3350515857)64:0.2715731881)8:0.0646810168)4:0.0506819194)16:0.2357986155)31:0.2470444887,(Ec_Parte145515541:0.5894747910,Ec_Parte145505249:0.4882052027)99:0.6970937483)28:0.2094491492,(((E9_Cucme46398240:0.9891739782,E9_Arath15242433:1.0500053792)29:0.1625924691,((E9_Araly297852794:1.1033104988,(E9_Arath7523394:1.2597079690,(E9_Arath4325374:0.4249910916,E9_Arath25411433:0.2748249165)90:0.3308479777)57:0.2757144222)22:0.1847250648,(E9_Arath9293932:0.9361975437,(E9_Arath8778266:1.0374042006,E9_Arath186499759:0.8161022670)44:0.2047141880)74:0.3809407059)12:0.1465705985)8:0.0479891613,E9_Cucme46398241:1.0887591248)24:0.2143983829)73:0.3265337070)81:0.3981270449)100:0.8785447801)40:0.0541477991)28:0.0595916832)89:0.1438850322);
