# Supplementary material for: Virophages, polintons, and transpovirons: a complex evolutionary network of diverse selfish genetic elements with different reproduction strategies
Source: Virol J. 2013 May 23;10:158. doi: 10.1186/1743-422X-10-158 (PMC3671162; doi:10.1186/1743-422X-10-158)
Supplement: Additional file 3 — Multiple sequence alignments and phylogenetic trees computed using TreeFinder and PhyML (Newic format). [file 1743-422X-10-158-S3.zip › trees_aln4trees_2013/README.txt]

This folder contains Treefinder trees (*.freetree.nw), full alignments (*.aln), and filtered alignments used for the trees (*.4tree) shown on Figures 2, 3, 4, 6, and 7, as well as PhyML trees calculated with the same alignments and substitution models as TreeFinder trees

Each tree was computed with the best substitution matrix calculated by Prottest:

c-protease	WAG+G+F
ATPase		LG+G+F
S3H helicase	Blosum62+G+F
TVpol		LG+G+F
GIY-YIG endonuclease	RTrev+G+F
PolB		LG+G+F
RVE integrase	Blosum62+G
transpoviron helicase	LG+G
OLV2/Tlr6F	LG+G
