# Supplementary material for: Virophages, polintons, and transpovirons: a complex evolutionary network of diverse selfish genetic elements with different reproduction strategies
Source: Virol J. 2013 May 23;10:158. doi: 10.1186/1743-422X-10-158 (PMC3671162; doi:10.1186/1743-422X-10-158)
Supplement: Additional file 3 — Multiple sequence alignments and phylogenetic trees computed using TreeFinder and PhyML (Newic format). [file 1743-422X-10-158-S3.zip › trees_aln4trees_2013/trhel7.4tree]

>E8_Ectsi298713171[206..516]
RVIDVEGKVFFTGAAGTGKSFLLKKLHQLAGATFMTGTTGKAAVGIGGCTIHSFAGIDVQVGKQKRWAQCKVLVIDEISMMEADLFDKLNLVGQRVFGGIQLVLGDFFQLPPVGIGGTFCFEATWDIVLKQVFRQKDFFLKILEMREGRVSEVLTALPSYTRLSRNEDVDLNVELQKLGRAYADNGQILKVG-------------------
>Ea_Dicdi66828369[514..906]
RVLNVGGEIFFTGSAGTGKSYLLKEIVRLLPNIYLTASTGIAACNIGGTTIHSYGGIKVEASLKTRWQTTKVLIIDEVSMISAALLDKLEAIAKIVFGGIQVLLGDFCQLPPVSKAPSFCFMACWDIQLRKVFRQKDYFIDILKLRMGIVDEVLNQCDVPTILPHRDKVNENERLSILTEAYADNPELLKIGAQVILIKNLDLVNGSGVIW
>Ea_Entdi167389099[84..460]
EVLKAEGKFFFTGAAGCGKSYVLSAIVEL-DKVYVTASTGIAACNVNGMTIHSFSGIGSEWDKLKKWNKVEVLIIDEISMIDGDLFDKLEFVARKAFGGIQMIIGDFCQLPPISRNGTFAFESCWNYYLTTVHRQNDKFITLLGIRIGEIDNCLKGCEQCTHLSYIKEVDVNTELQKLGNEYSDTTDLLKAGAFVMINKNIDLVNGSGVIF
>Ea_Polpa281207229[359..741]
RVVQADGNIFFTGSAGTGKSFVLREIVNLVGDVHVTASTGIAACNIGGTTLHSFAGIKADIRALTRWRQTKVLIIDEVSMISCELLDKLDLIGQGLFGGIQVILGDFCQLPPVNKNASFCFNACWKILLTKVYRQKDHFVNILQLRFGTIATLNKCVEIPTILPHRNKVEENEKLKELSDEFADEQTLLKIGSQVILLKNLDLVNGSGVVF
>El_Homsa78482994[211..589]
AVLRVKGQIFFTGSAGTGKSYLLKRILGLPPTTVATASTGVAACHIGGTTLHAFAGIPACALRRQGWLNCQRLVIDEISMVEADLFDKLEAVARAVFGGIQLIIGDFLQLPPVTKGQPFCFQSSWKLELTKVWRQADTFISLLAVRLGRCEQLQATARVATRLTHQDDVATNERLQELGKVFADSSQLLKLGAQVMLVKNLSLVNGAGVVF
>El_Hydma221121357[206..513]
VVFKFRGYFFITGGAGCGKSYLLNKLAEL-YKIEITASTGTAAHLIGGMTLHSFAGINCFLKKRERWLNTDVLIIDEISMINAKTFDLLHDLACKIFGGMQIIVGDMLQLKPVEGD--YIFKSIWKVVLTKCFRKEDLFFNALEIRLGKVSLTKRHFLSYPRLFLRGNVFYNEKMSELGKAFADKPTVVKLGAVVMLLKNINLCNGAGVTV
>HELIBAT1_2p
LAFQIHPKFFLDGPGGSGKTYLYKVLTHIRGGVLPTASTGIAANLLLGRTFHSQYKLESSLDSAKTIKKAQLLIIDECTMASSHAINAIDRLLREIFGGKVLLLGDFRQCLSIVPH-MSAIVQVWGLSLKTNMRSEDAYSEWLKLGDGKLMEIPREMKKRAILPKNEHVQLNEILDILGDFYSDSCHLLKVGAIIMLLRNLNLCNGTFIKL
>HELMET3_2p#2
KVYERLPGFFLYGYGGTGKTFILRALSSVRKEVLTVASSGIAALLIPGRTAHSRFGIESCIH-AKLVCKAKLIIWDEAPMMHKHCFEALDRSLRDIFGGKVVVLGDFRQILPVIPKEVASINSLWPLTLSTNMREERQFSEWVGIGDGSIAEIPDDLSDRAILPKNATVEIKDVMSLIGEEYSDSNHILKVGVPVMLLRNLDLCNGTLITM
>Helitron-1_AAe_1p
KAFEISGGIFLNASGGTGKTFLTNLILAIRGEALAVASSGIAATLMEGRTAHSAFKLEPCISSAQVLKLCKLIIWDECTMAHKKALEALDTTLKDIMGGALLLLGDFRQTLPVIPKDIACLKYIWKVTLKTNMREHATFAKQLEIGEGRVNKLAPNFNERAILAKNEDVNMNNILAKVGAMYSDTPHLIKEGCPIILLRNLDLCNGTMVRM
>Helitron-1_ANp
RHFDASGEFYLQGAGGTGKTYLYTALYYLRGKVLCIASSGIASLLLPGRTSHSTFGIESCVTSARVLAGVDLIIWDEAPMQHRHAFEAVDRLLQDIFGGISVLTGDWQQCLPVVPKGIATLRRIWPLRLTQNMRGINLFSQLLRMSVDNTHELPDYVDGRAILMRNSALVFNDITDSMQESYAEAPALLKVGMPIMLLRNLRLCNGTMIVL
>Helitron-1_AP_1p
SVYNITGKFFLDAPGGTGKTFVINILLAVRHGALAVASSGIAATLLEGKTAHSVFKLEPCISSAQVLKDCKLIVWDECTMAHKGGFEALNRTLKDIMGGVTVLLGDFRQTLPVIPRDVSCLKALWPVALNKNMRTSAIFAEMLKIGDGNFETIPSNLEERAILPKNDKAAINELLKAFNEKYSDSSHLLKIGAPIMLLRNLNLCNGTLVKL
>Helitron-3_SBi_1p
DIIQVKSQFFVDGPGGTGKTFLYKALLAVRGLAIATATSGIAASILPGRTAHSRFKIDSCFTSAELLRRASLIIWDEVAMTKRQCVETLDRSLQDIFGGKVMVFGDFRQVLPVVTRQTATLQRLWDIRLSQNMRQSDWFSEYLRIGNGTEDRLPDDIASRAILTKNEHVDLNAMIERFGEEYSDTPHLLKINCPVILLRNLDACAMEGWSH
>Helitron-3_ZM_1p
DILSVNGGFFVDGPGGTGKTYLYKALLALRDKAVATATSGVAASILPGRTAHSRFKIDACFTSAKLLQKASLIIWDEASMTKRQAIEALDNSMRDIFGGRTVVFGDFRQVLPVVRKQVASLRSLWELKLVQNMRQSDWFAEYLRVG-GGTDRLPDEVSSRAILTRNDWVDINMMIDRFGEQYSDTPHLLKVGCPIMLLRNIDLCNGTLVRF
>Helitron-5_Mad_1p
RAFNIENAFFVDGPGGTGKTYLYRALLALRGHVLATASSGIAATILPGRTTHSKFKIASCIGSAKLIQKAKAIIWDEATMTHRHAFEALDRTFRDLFGGKIMIFGDFRQVLPVIRKEIASVVKFWSLKLKQNMRINDEFSEFLRVGDGNEDKLPECMTERAVVPTNEDVDLNEIINMFGLEMSDSPHLLKRGAPIMLLRNIDLCNGTLCRS
>Helitron-6_NVi_1p
KVRTRQDKIFIDGPGGSGKSYLLNVLIDLKNIFLCVAWTGIAANLLSGRTVHTTFKLDTCVKSGRKLKDVQIIIWDEISMTSKFAFEAVDRLFQDLFGGKSMLVGDFRQTLPVVRHEINSVKYLWTMTLNQNLRNNDNFKQWLNVGDGKRNEIPVNMEDKVILPKNNDVIINNILDIMGHFYSDTPHLLKIGAIVILLRNLNLCNGTLVKF
>Polinton-2_HM_12p
KAFQFEGLFFITGSAGCGKSYILDAIADI-FKIAVTASTGKAAHQIKGMTVHSFAGIKVYYKQLERWRNTHVLIIDEISMLNAETFDLLHHLACKIFGGIQVITGDFRQLPPVKGE--YVFKSIWKIELTESFRQENEFFNALEIRIGKVTLMTRHYNNFIRLFTNMEVDYNLQLMSISDEFSDVPIIIKIGAVVMLVKNINLCNGTGVTI
>Polinton-3_HM_1p
EAYVLNNQVFLTGKAGTGKSFTINIIYEFSKKICITASTAIAAQMYSASTVHSFAGLEVTLKTKERLKNVQILVIDEISMLPVHVLKTLNMILKNIFGGCVLLVGDFYQLTPVGEE--LLFEDFWNVELVKNFRNKDTFQTHLNVREGIFSFFRKRLHSYTRLMFNKDRIHNEYLKKTSPYFNKIPQVLKKGVPVICVRNISIVNGTGVKV
>Bb_Riean325335668
SVFQITNRIFLTGKAGTGKTTFLNHFVKT-RKHIVVAPTGIAAINAGGVTIHSMFGLEISLHYLKLLREVEIIIIDEVSMLRADVLDMMDFSLRHIFGGVQMLFGDLYQLPPVVRDHLRYYTSALRVELTKVYRQQDTFLNILEIREGNLDKLNSRYDETYVYTSHNRADINKRLEALGGRFREVEELLKVGAQVMFIRNDAYFNGKAVTL
>Bd_Deira15806902
AVLDLGHRVVLTGGPGTGKSTTTKAVADAEGLVGLCAPTGKAARRLGGSTVHRLLGY-GQF--HNHLEPAPLLIVDEVSMMDALMLSLLAAVPP----GARVLLGDTDQLPPVDAGPLLAQA----IKLTQVYRAAKPIIQAAGLLHGEAWRLNTEIDRRVALVRPGAVQLTPRKGPLGMDNHQAEGVIAEGEAVVQTKNDYIFNGTGVLA
>Bn_Lepsp206601500
HAIELAGRRILEGHAGAGKSTALVPVRYLEGFVIGASLQGKKAAGLQGQTLASLLRE-LGERGTRILSEKTVVVVDEAAMNDTRLMAGLIRETEKA--GAKLILGDESQVPPVAAGKLYAELTDWQSREIRSG-QVKGLQKYLANMIAQDEKTVEAWTTKTLLAYRREVRLNDARAEMTGPETRDEGRFQAGERLYFKKNDRVMNGEGLAI
>Bp_Aciba374351508
EAYYLTDRSLLNGSAGTGKSYVLSAVSEFKDYVHGIALQAITARAISSSTIASFLARE-----NFEINNKTVLILDEAGMVGSRDMQKLLMIVEKH--DAQIKLGDSYQLSAVSAGKNASLENKESIEASKLL-SKHKALDIYTIN-AVNLKTIKSWDNKLMLHSNNDVNLNRARNVLIKNLAGNFGIITVGEKIVFKQNDSVSNGEAVIF
>Bp_Acira255318244
EAYYLTDRSLLNGSAGTGKSYVLSAVSEFKDYVHGIALQAITARAISSSTIASFLARE-----NFEINNKTVLILDEAGMVGSRDMQKLLMIVEKH--DAQIKLGDSYQLSAVSAGDKIASLEAKEIEASKLL-SKHKALDIYTIN-AVNLKTIKSWDNKLMLHSNNDVNLNRARNVLIKNLAGNFGIITVGEKIVFKQNDSVSNGEAVIF
>Bp_Agrtu10954929
RALAIANRAAVVGRAGAGKTTMMKAAREWEGYVVGAALAGKAAEGLEEAGIIA----TSWLRQRDRLDDRTVMVLDEAGMVSSRQMAMLVQAATEA--GAKLVLGDPDQLQPIEAGDIYAELGAWMVDLAH---RQVSALAAYRANLSHWESLIEDWDSSLILHRRLDVRLNEARERLVGRFGGFEGRFDAGDRIVFLKNEGVKNGMAVVA
>Bp_Agrvi222080187
KAIEIPARAAVVGRAGAGKTTMMKAAREWEGYVVGGALAGKAAEGLEEAGIES----TSWLRRRDVLDNKTVFVMDEAGMVSKQMAGFVDAVVRA---GAKIVLGDPEQLQPIEAGDIYAELEDWMLDLARG--NVEALTAYNNARIGERERLIADWDTTLILHLRRDVRLNVAREKLVERVEHVDGRFDTGDQIVFLKNETVKNGMGVVA
>Bp_Causp167644298
KAFEVTRDGVVVGYAGTGKSALLGVAREWEGYVQGLALSGIAAENLEGSGIAS----TALHQQRELLDARDVLVIDEAGMIGSRQMERLLSAAEKA--GAKVVLGDPEQLQAIEAGEHHVEITDWQRQLATGR-TGE----ALAY-EGMVQDLVERWESRIILHTNDEVRLNLARDRLRQA-GDVRGRFAAGDRLMFLKNDRVKNGMGIEV
>Bp_Labal254499977
RAIEIEERASVVGRAGAGKTTMMKAAREWEGYVVGAALAGKAAEGLEEAGIAS----TAWLSREGLPDKKSVFVIDEAGMVDSRQMSVFVETIAKA--GAKLVLGDAEQLQPIEAGDTYAELGQWMMDLA----RGD----VVAIRQGHVQKLIDDWDSMLMLHLREDVYLNRARLVLIERITEKEGRFAVGDQIVFLKNDRVKNGMGVIA
>Bp_Orits189184742
KALRITSGRVLRGRAGTGKSHVLAKAYEARGQVIGLAPTHKAVSELRGTEVYTVKGF--Y---KKIFMQGSLIVVDEAGMVGTKAYAELFRVVRNN--NCQLILGDEKQLASIERGNFSHVLVNWSTKFAE------NILSGILLKQNNCDKLVYNWFEKLVIVRNKDVDLNSIRSLLEYRYADRPSIFKHGYAAQSIKDVYLHNGVNSSY
>Bp_Sinfr339506147
KAIEVPERAAVIGRAGAGKTTMMRAAREWEGYVVGGALAGKAAEGLEEAGIIS----TSWLRERNQLDSKTVFVLDEAGMVSSRQMALFVEAVTKA--GAKLVLGDPEQLQPIEAGDIYAELEQWMLDLARGK-VGK----AVAYRRGSDDNLIAAWDTSLILHLRRDVRLNQARIKLIERLQSMDGRFAVGDQIVFLKNEGVKNGMAVVA
>Bp_Brasp365885096
DALKWTPQFRLFGYAGTGKTTLARHIAEV-DGVKFAAFTGKAALVMRGSTIHSIYRAEGEP--FELWDDAPLIIIDECSMVDADLGRDLLSF------DCPLLVGDPAQLPPVKGG--FFTDS---VMLTEVHRAQDPIVRMSDVREGNTYEVVRRERADQVLGRNATRRYNNFRQRL-------IEAPVAGDKLVCLRNNRLFNGGWVKR
>Bp_Ochin239832262
DALKWDGRPRLFGYAGTGKTTLARYFAEV-DGVQFAAFTGKAAQVLRGRTLHSLIYRTGTIAFQSPVAKAAMIVVDECSMVDEALGRDLMSF------GTPILVGDPGQLPPISGG--FFTEH---YLLTEIHRAQDPIIRMADVREGREHKVIGKGMADQVLGTNRTRRYNQLRELKGFT-------PQAGDKLVCLRNDPLLNGSWVMS
>Bp_Rhile241205474
DALKWRSPFRLFGYAGTGKTTLAKHFAEV-DGVLFAAFTGKAAQVLRGRTIHSLIYREGTIAFQSPVAKAALIIVDECSMVDEALGKDLMSF------GTPILVGDPGQLPPVTGG--YFTNQ---YLLTDIHRARDPIIKLAQVREGNEGVISKNELADQVLGTNRTRRYNQLRELKGFNYQGDNDAGLLNGSLWMTSSKETTKPGNLVP
>env135279854
-IEN-TKKLYITGEAGTGKTTLLKYFKSS-KRFVVLAPTGIAAINSGGQTIHSFFNF-QEIKFKKIFQNLDLLIVDEASMMRADLMDGIDYALRLNFAGVQIVLGDLAQLPPIVDRPYQLYSTSFGFTLTTNYRQRDKFTNILRIRDKSIELLNARVVDTITLPTNRAAGINDRLDQL-SAYEDRETLLREGAQVLMIKNDP---------
>env136101298
KIFNVSKQIFITGKAGAGKTTLLEYFRIS-EKFVILASTGISAIKAKGKTIHSFFLFPIIEKRSKVISKIDTILIDECSMIRCDVLDAIDQSLRLNFGGIQIILGDLHQLPPVIREINFYPLGCFEYELTKVYRQKDNFINILNIRSGNINILNNRINETIILPTNRRVDINNNLQNISETYSETDELLKVGAQVMLIKNDLWVNGSGVTL
>env136181623
LALSIRGYLFLTGSAGTGKSFTVKAIIDLIDKVAITALTGCAAVLINGQTIHSYLGIRFEYKSLNKLKNLDVIIIDEISMMDEELFELINKILMKIFGGIQVILGDFYQLPPINGD--YCFMSLWEVILTELIRKDDKLQLILEIR-NDKDEILKSLNKPTKLPINVNVDINNEFMRLGEIYASNNYILTIGAQIMVIRNISLYNGTGVCL
>env139135444
----V----IITGGPGTGKTRIIEGLAQLKERIRICAPTGRAAKRIANPALKTFKPS-THLIISANMTDFDALIVDESSMIDINLFRNLVKLVPN---GAQLILGDVDQLPPVGPGPLLIRSK---SRLTQQFRESKNISTVAAVNRGEV-DYSSNL-DFIFIVEKRNVQITKVLDEF-------NGDVDLEXX-----------------
>env142059650
EIIELTKDFYITGKAGSGKSTLLAYFRST-KKTAVLAPTGVAAIRVKGQTIHSFFGFPQRIKRIEVLQNLETLIIDEVSMVRADVFDAIDYSLRVHFGGVQLVVGDLFQLPPVVNMLQIYSKGIFQLELYSIYRQKDHFIHLLSVRDGSISNINDSLEGKIILTTNARASINQYLSQLEEEYGATDELLKKGAQVIMIKNDPWVNGSGIHI
>env142673987
--------IFITGKAGTGKTTLLEYFRIS-KKCVILASTGISAIKAKGKTIHSFFLFPIIEKRGNLIKNVDTILIDECSMIRCDILDAIDQSLRLNFGGVQIILGDIHQLPPVIREIDFYPNGCYEYELTKIYRQKDEFIDILKIRSGNITPLNNKVNESIILPTNRKVDINSNLKSINEIYSETDELLKVGAQVMLIKNDIWVNGSGVTL
>env143029372
QSLE-AG-SIITGGPGTGKTRIIEGLAQLNRKIRICAPTGRAAKRIANQALKKFQPS-THLKISAKDTEFDALIVDESSMIDINLFKDLVRMLPL---GSQLILGDVDQLPPVGAGPLLIRSK---SRLTKQFRGSDMIPNVASINSGEI-EFPTDFRRTQILPMRRYSGINLIMQKK---YPGEDRVFSAGDKVICTQNDYVRNGDGIVK
>env143475712
-AIQSEAGSIITGGPGTGKTRIIEGLAQLNRKIRICAPTGRAAKRIANQALKKFQPSIMKMI-SAKDIEFDTLIVDESSMIDINLFNDLVKMLPLR---SQLILGDVDQLPPVGAGPLLIRSK---SRLSKQFRGIDVIPKVAAINKGELVQVVEKIIKTQILPMRRYSGINLIMQKK---YPGEEKIFCAGDKVICTQNDYVRNGDGVVK
>f1_Aciph326536168[19..316]
KGAG-DQPLTINGPAGTGKTTLTKCLLDFRVHVFLAAPTHQAKKVLSGSTIHSLLKIPNEKTETPELDDCQVLFCDEASMYDTELFRLILTSVPRH---CTIIAGDVAQIRPVSPGNSFFIND---VSLTEVK-RSNPIIEVAQIRTGGWENFFGKYDENRMLYTNKSVELNGIRKQL---YTDMPLKVEYQGK--KFTEIVFNNGEVILC
>f1_Aerph109290006[15..309]
EALQMTKRITIRGPAGSGKTTMTRFFFELQQQIVLTAPTHQAKKELSSYTIQSVLKIPTENRETPDFSKTRVLICDEVSVFPAKLFDILMRNVPSH---CVVIGGDKAQIRGVSEDHLPFFTD---VELTEVK-RHQPIIEVADIRNGKWDNGVKQFNENRIMYTNNSVDLNSIRKQL---YAVAPLFIDIGGQ--TLKEVIFNNGQVVII
>f1_Entph157311312[18..295]
DLMKIQKKTTVRGAAGTGKTAMMKFIVQMRVTVVLATPTHQAKKVLSGFTLHALLRLPNETQETPKLDDVQIIIVDEASMVDKKLFDILMKSIN---GRIVIIAGDPHQLRPVDPSSSFFTDE---VELTEIK-RSNPIIDVAAVRNGKWSEFMKHYEENRILYTNKSVELNEVRKRV---YTEPVDIVTQEPLIEYLRDERFNNGE----
>f1_Entph304373578[17..315]
DVIKINKVTTITGGPGVGKTTLVKFIFELKGILWLTAPTHQAKNVLAGTTVHSALKIPTEIREAADLSECRVFVVEEVSMIDTELFRIIKRTIPSH---AVILGGDKDQIRPVNSDTLPFFDE---IRLDKIMRAEGPIIQVSAVRDGKMADFLKQYDENRMFYTNDNVDLNAIRKHLKTTFVEVPLQMRLNGQ--IFTEIIYNNNEIVLI
>f1_Ralph189427068[30..340]
RTFD-THKFRLFGYAGTGKSTLAQEIAAVAGGVQFAAFTGKAASELIGSTIHSLIYKPTRVDLESILRHTNLLIVDEVSMVNEDQGNDLLSF------GVPILVGDPGQLPPVLGT--FFVQA---FMLTEVHRAADPILMLAKARLGEEDDLPDQW-ADQVLGTNATRHLNRIRKLNGMA-----HQPVRGERLVCRRNNKLLNGTWCSP
>f2_Pseph147917370[138..462]
TAVTAEGQFALTGAAGTGKTTAQAAVVQLQGEIAIVAFTKVAVRNIQAMTIHSLLEYPNEIDVRPMRNACNHLIIEEASMVGVDLWMNLYAALNP---GVQIIYGDINQLQPVFGNPLYALSK---IELTEVYRALDPIIAVLGLPSGRVRKVGDHQQEQDIISAGCGVWMNEIATFLGQAAVHIMHWLAVGDLVLVDKRL------GIMI
>f2_Silph237651590[14..319]
-VLAIDRKHRVSGGAGTGKSFFISKVTDIKLTVAVTATTNKAAAVLKGQTIYSFMNLVNFSGRKWEVHDRTLIIVDEASMVNKTLYDYIDKGTTKN---CKILFGDRNQLAPVKENKTSFLIS---MELAEM--AKDVLTGVFPIKEGVIQILEREY-NKRLLYTNERVIYNLVRQLRGYTYVEMDQVVIQRGQ--AYENDQIVPGAIMVL
>f3_Lacph327197845[368..643]
RMFN----EFLLGSSGSGKSSAQAVLLETTNQVLFLAPTGMARKRITGYTIHSFIRS------KLSKQSFDIYLIDEASMIDVELAEKLLKTIPM---GKKIIFGDGSQIPSVSFGNLDCTNN---DRFTKVFRQSEGILDIVKIRQGEQNVFGNNCKDDIVVSPKNGTVINNIQSFINPRFESSGTVFRAGDRILNKKNRKVYYQA----
>l2_Invir15078743[13..317]
SALTMQDKIFITAPAGAGKTLLINHYCDVR--IAITSTTGVSAILIGGSTLHSYLGIGIDVQKERVWKELTTLIIDEVSMLNPVLFDKLEKIARIIFGGIQLILGDLLQLPVVKGGTNNDHNMSWKVLLTEIMRQKDHFKEILKIRVGNIQSVLQHMKQPTRLCLKKYVQLNDELKKLDSGFNNAEEVTNKGRS--RCTDLQFLSDR-VKS
>l2_Wisir339906026[59..347]
LTLKIDGKVFINSPAGTGKSALIKYFCSN-KKIGLTSTTGISALNIGGCTLHSLLGIEVDYDLRELWLRLDVLVIDEISMLHPDLFDKLEKLARMIFGGIQLVVGDLFQLPCISQNSFKCI-----IEFRNIIRQTDLFKNVLKIRVGIVQVLKKRFNKPTKLCTRKAVDLNEELNKLAKGFNNCPSLICEQTQVMLTYNIT---------
>n2_Megch363540213[305..614]
ECLN-----IITGPPGTGKSYIINEIINL-KNVYILAPTGAAIERLRGKTIHSFIYKKTKNDDISLLKKRDVFIIDEMSMVDMHLFYKFLKIISGIIDKTRLIIGDENQLPSIKGGKVSYLKEIISILTGKDI-KPDKYVEYIAND-KKEANIIKKY-KSCVLPIRKGAIINYILQNV---YSNKEYTFRKNDKIIHGKNNKIYNGSLINI
>q2_Emihu347481596[7..394]
QVLNTNGKVLISGSAGTGKSFLTRHIIHLQPNVGVVSPTGIAAANINGTTIHAWGGIGAAIKRFTRWKTARVLIIDEVSMLDGELFNKLEKIAQSIFGGIQLILGDFYQLPPVT--TAFCFESAWNCELTEVIRKNDEFISILSIRIGKCEALAKCHSVPTKLCINRDVDENEFLERLGDRFADVHQLLKIGAQVMLTKNMALVNGSGVTF
>q6_OrgLa322510684[17..328]
QAYDYNGDVFITGPGGTGKSYFIKKVYEARNLVSVTAMTGCAALLLDAKTIHSWGSIPEISRKRDIWLNTDILIIDEVSMMSCELFELLFKIAQHFFGGIQVIFGDFHQLPPVTKD-SFCFESLWEVILKENFRTSDVYQVILEIREGVIKDILNTCLSPTLLPVKRLSEVNIEHVCLGKEFMYIDELLKVGSQVMCIINLDIVNGSGVVF
>trEc_Tetth18481459
DIMDIIDKYLLDGGSGVGKSYYCVKLTQLEGKLALC-FTNVACDNLRGQTLDSFFNQQ-----RKLPAEITHLIVDEVSMVNSHHMNLIMKLKKRQ--GLKLNMGDFNQCKPVEDNEVFNLLKRFSLKIVNRLQETDHHITLTKRKDNKMNEYFKEIQDRELVNLNNLKSFYQIRERMLHEYSTRDDLVEVTGKIYELSNGKVYVGQTSLT
>tr_Acaca374110354
IVLNENSKILHMKYAGSGKTYIIDKLVPLTDKFIVLTPTHTTLREYK-NNINC--EI-IKV--DNTIPKEDYIIIDEIGFIDRKCHDFLYKINKA---GKTFECGDFNQLLPVGETSNEHYLRMFNINHRNNF-TQK----YYKLINNRI-KEVNKWDVECILFRHKTKEYNNILKSLG--FKNS-----IGVYIICTNNRLIYHNKFITI
>tr_Megco374110340
VVKNTKKTIIHQQYAGSGKTYIIDNLVPLKGIFIVLTPTHKTLDEYR-NNINC--EI-MKV--TNTIPEEDYIIVDEIGFVDRGCHDLLYKINKAN---KNFECGDFNQLQPVGENPNPHYLKMFKINYRNNF-TKE----YYDLINENI-CEVNKWNAEYILFRHKTKNYNNMIKKLG--FSCD-----IGVKIVCVSNKLIYNNKFISI
>tr_Mimle374110347
IVLNENSKILHMKYAGSGKTYIIDKLVPLTDKFIVLTPTHTTLREYK-NNINC--EI-IKV--DNTIPKEDYIIIDEIGFIDRKCHDFLYKINKA---GKTFECGDFNQLLPVGETSNEHYLRMFNINHRNNF-TQK----YYKLINNRI-KEVNKWDVECILFRHKTKEYNNILKSLG--FKNS-----IGVYIICTNNRLIYHNKFITI
>tr_MouMo374110362
IVKNTDKTILHQQYAGSGKTYIIDNLVPLKGIFIVLTPTHKTLDEYR-NNINC--DI-MKV--NNTVPEEEYIIIDEIGFVDRGCHDLLYKINKTN---KHFECGDFNQLQPVGENPNPHYLRMFNINFRNNF-TKE----YYNLINNKINHWSEKN-AEYILFRHKTKDYNKMIKKLG--FSCD-----VGVKIVCVTNKLVYNNKFISF
>zn_Phagl357289968[9..329]
EIFQYNGEIFVTGPAGSGKSFLIKTIVDV-DYLQVCALTGCASILLNATTLHRFAGIKIAVEFLKKWYDLKCLIIDEVSMMSLKILLILDKMARKIFGGLQVIFGDFYQLPPIKSNESFCFEDLWNILLKSIFRQDEEFLKVLYVREGRISTLEKRVRVVTIIPYKKDTDINAAYKMLSNDYKSRDSALKADYE--FLANNIMANTSEKIT
>Bp_Thisp377660850
AVRD-TNRIFLTGKAGTGKTTFLHSLKAL-PKMVVTAPTGVAAINAGGVTLHSFFQLSARAARRDIIASLDLLIIDEISMVRADLLDAVDFMLRREFGGVQLLMGDLHQLAPVVPDALDFYSSALAIELTHIYRQSDDFIALLAVRDNRLAQLNARYRGYITLTHNRAADINDRLRALAKPFAIEAALLKQGAQVMFVRNDSYFNGKGVTL
>f1_Entph374716134[10..409] .
DALVISGEVFVSGPGGTGKTYLINMIQSY-GDCITVAPTGVAALNVNGATAHRTFDLAVMSDAAKTAKPLKILIIDEISMIRADKFIEMDRKLRFLFGGIQVLLGDFYQAPPVVSSEYNFYHTSWEIALVDQFRQESRFATMLCVREGRREELNRCYGDALTIATNKQAEVNRFYDAIAPEYGMKEQMLKIGMKVMITSNDVYVNGTAVVF
