# Supplementary material for: Virophages, polintons, and transpovirons: a complex evolutionary network of diverse selfish genetic elements with different reproduction strategies
Source: Virol J. 2013 May 23;10:158. doi: 10.1186/1743-422X-10-158 (PMC3671162; doi:10.1186/1743-422X-10-158)
Supplement: Additional file 3 — Multiple sequence alignments and phylogenetic trees computed using TreeFinder and PhyML (Newic format). [file 1743-422X-10-158-S3.zip › trees_aln4trees_2013/trhel7.afa]

>Bp_Aciba374351508
------------------------------------------------------------
------------------------------------------------------------
------------------------------------------------------------
------------------------------------------------------------
------------------------------------------------------------
------------------------------------------------------------
------------------------------------------------------------
------------------------------------------------------------
------------------------------------------------------------
------------------------------------------------------------
------------------------------------------------------------
------------------------------------------------------------
------------------------------------------------------------
------------------------------------------------------------
------------------------------------------------------------
---------------------------------------------------------MAI
YHLSVKSGRQYGSSGSRGASHYAYINREGKYKREDLENIKSGN-----------------
------------------------------------------------------------
-----------LPNWAKDAAHFWKSADKNERINGRIYTELEISLPRELNKEQREELVQEF
VDKTLGKNFTYSYAIHSPLASDGEQNPHIHLMFSERKLDGIDRDEVQHFKRYNPTNPEKG
GAGKDRYFSSKVFVADTRLSWANHVNDFCENLGLDARIDHRSYKAQGLELSSQNFRADYV
SNHKYFINENIKNIRHQNGEIIIERPSEVIRALTSNQSVFTARDLERFVMAHTDSQEQYL
KAYEAVMTCPDMAMLFGKDKVVFSSKELVGIEDSITAFIYNANEQSRVQKPFNLTEKFTL
NAV----------------------------------KIADKRTFNREQEAAYYTLTSTD
RI-------------------------------------------------SLLNGSAGT
GK-SYVLSAVSEAFKTS-------------DY-----KVHGIALQAITARAI--------
------SDDCNIP-----SSTIASFLA------------RYES-----------------
GNFEINNKTVLILDEAG-MVGSRDMQKLLMIVEK--------------------------
------------------------------------HDAQIKLVGDSYQLSAVSA-----
-------GSAFAHIQDNLDKK-------------------------------NIASLENI
QRQKYAK------ESEKMIEASKLLSKHEVDKALDIYKT--------------------I
NAVNEYESH---------DLALAKTIKSWS----EDSSENKLMLAHSNN---DVNELNRM
ARNVL----I-KNGQLSATGNHV---------KTAFGD----------------IEITVG
EKIVFKQ----NDSKLK---VSNGETAKVIGFEKDNLNNIKFM--MVQSDRNNEI---I-
--------------------------KVDLNEYNQFKYGYANTIHSSQGMTVDNA--YIV
AS--ENMNANLTYVALTRHKHNVEINYSAMSFTTNEKEFVK-------------------
------------------------------------------------------------
----------------------RPDGKISYDQNYNPVEKEVTPFENFKKVLGRSEKKEFS
TDFTLVDKQEKLIKAYLQDHRHHIEDKREIYGINSKIHALTSENRTFTKGEIVTEVRANL
KSKSILGDEIGSIRGMKIAKGELLKLEEGLQIKTGFFKKETFEKGTELKVLDAYKMKDKP
MIKARINDMEYEIPFEKLSC----------------------------------------
------------------------------------------------------------
------------------------------------------------------------
------------------------------------------------------------
----------------------
>Bp_Acira255318244
------------------------------------------------------------
------------------------------------------------------------
------------------------------------------------------------
------------------------------------------------------------
------------------------------------------------------------
------------------------------------------------------------
------------------------------------------------------------
------------------------------------------------------------
------------------------------------------------------------
------------------------------------------------------------
------------------------------------------------------------
------------------------------------------------------------
------------------------------------------------------------
------------------------------------------------------------
------------------------------------------------------------
---------------------------------------------------------MAI
YHLSVKSGRQYGSSGSRGASHYAYINREGKYKREDLENIKSGN-----------------
------------------------------------------------------------
-----------LPNWAKDAAHFWKSADKNERINGRIYTELEISLPRELNKEQREELVQEF
VDKTLGKNFTYSYAIHSPLASDGEQNPHIHLMFSERKLDGIDRDEVQHFKRYNPTNPEKG
GAGKDRYFSSKVFVADIRLSWANHVNDFCENLGLDARIDHRSYKAQGLELSSQNFRADYV
SNHKYFINENIKNIRHQNGEIIIERPSEVIRALTSNQSVFTARDLERFVMAHTDSQEQYL
KAYEAVMTCPDMAMLFGKDKVVFSSKELVGIEDSITAFIYNANEQSRVQKPFNLTEKFTL
NAV----------------------------------KIADKRTFNREQEAAYYTLTSTD
RI-------------------------------------------------SLLNGSAGT
GK-SYVLSAVSEAFKTS-------------DY-----KVHGIALQAITARAI--------
------SDDCNIP-----SSTIASFLA------------RYES-----------------
GNFEINNKTVLILDEAG-MVGSRDMQKLLMIVEK--------------------------
------------------------------------HDAQIKLVGDSYQLSAVSA-----
-------GSAFAHIQDNLDKK-------------------------------NIASLEDI
QRQKYAK------ESEKMIEASKLLSKHEVDKALDIYKT--------------------I
NAVNEYESH---------DLALAKTIKSWS----EDSSKNKLMLAHSNN---DVNELNRM
ARNVL----I-KNGQLSATGNHV---------KTAFGD----------------IEITVG
EKIVFKQ----NDSKLK---VSNGETAKVIGFDKDNLNNIKFM--MVQSDKNNEI---I-
--------------------------KVDLNEYNKFKYGYANTIHSSQGMTVDNA--YIV
AS--ENMNANLTYVALTRHKYNVEINYSAMSFTTNEKEFVK-------------------
------------------------------------------------------------
----------------------RPDGKISYDQNYNPVEKEVTPFENFKKVLGRSEKKEFS
TDFTLVDKQEKLIKAYLQDHRHHIEDKREIYGINSKIHALTSANRTFTKEEIVTEVRANL
KSKSILGDEIGSIRGMKIAKGELLKLEEGLQIKTGFFKKETFEKGTELKVLDAYKVKDKP
MIKARINDMEYEIPFEKLSVKYSDRYFTEFKDQSAHRFTARNKTEVYSEYREQLLKQKIT
APEENLNAPNHKMKLQSNLNTTPRNTPRI-------------------------------
------------------------------------------------------------
------------------------------------------------------------
----------------------
>Bp_Orits189184742
------------------------------------------------------------
------------------------------------------------------------
------------------------------------------------------------
------------------------------------------------------------
------------------------------------------------------------
------------------------------------------------------------
------------------------------------------------------------
------------------------------------------------------------
------------------------------------------------------------
------------------------------------------------------------
------------------------------------------------------------
------------------------------------------------------------
------------------------------------------------------------
------------------------------------------------------------
------------------------------------------------------------
------------------------------------------------------------
------------------------------------------------------------
------------------------------------------------------------
------------------------------------------------------------
-------------------------------------------------MGGKAVDLEPK
FRTSKGKAFIIPEAEMIHEKVKEIINAYFAKLGLSNRVDDISIVPQKHIGPTRIRSLINE
VANENELRKEANLKIIKDADVITDSITHYKSIFTKQDVEKAVKDIPDLTARERLVQQVLS
SNRVLELYHENGESSKYFTTTEVRDEEVRIIRIANKINDQVYYNDIYNLKS---------
-------------------------------------DIEGLTNVSEEQKQALRHILLST
SG------------------------------------------------VRVLRGRAGT
GK-SHVLAKAYELATNR-------------GQ-----KVIGLAPTHKAVSEL--------
-------RSKGYTE----VYTVKGFLYN--------------------------------
RKKIFMQGSLIVVDEAG-MVGTKAYAELFRVVRN--------------------------
------------------------------------NNCQLILAGDEKQLASIER-----
-------GGMFEMLSNIFGSH-----------------------------------VLVN
IRRQSEN---------WSREAATKFAESNILSGITLLKQ--------------------N
NCVKFDNTL---------QDSMSKLVYNWS--LSKFKPHEKLVITVRNK---DVDILNSS
IRSLLKANGT-LQGPEYRRSIAG-----------------------------RKESYMAG
DRIVFQA----SNKDLQ---IQNSDFATLTSVNKNEFVAKTDA--GKE------------
--------------------------VSFDPSKIQFKHGYASTVYKAQGASIKDV--YVL
HN--GVSNISSSYVAMTRHIEKLQLYCNKEATKSINSLINQ-------------------
------------------------------------------------------------
----------------------LSRPNEKSASITLKTAHDLEKEQTKTTVFSKIENWFKS
VINDINDRSHVNEEYYHFTVKPDQEAKVERVQQENRIKQCSYKDLSTPLFMQIKEQRQYN
YDVTLLSAEGKTISSFQEIGIDSRMVYSSNVNNLKYYQPFQGEKILIAANNDKQNKEYIS
TINEAATALKSKGAITSIVIPSEGEDFNEMLKNKGSIAVKAFVIPEIMKLVNTQNVETHP
EQIVKADIALKIGIRR--------------------------------------------
------------------------------------------------------------
------------------------------------------------------------
----------------------
>trEc_Tetth18481459 unnamed protein product
------------------------------------------------------------
------------------------------------------------------------
------------------------------------------------------------
------------------------------------------------------------
------------------------------------------------------------
------------------------------------------------------------
------------------------------------------------------------
------------------------------------------------------------
------------------------------------------------------------
------------------------------------------------------------
------------------------------------------------------------
------------------------------------------------------------
------------------------------------------------------------
------------------------------------------------------------
------------------------------------------------------------
------------------------------------------------------------
------------------------------------------------------------
------------------------------------------------------------
------------------------------------------------------------
------------------------------------------------------------
------------------------------------------------------------
------------------------------------------------------------
------------------------------------------------------------
-------------------------------------IPVREFNVFEEKDEIMDTIKMMI
DK------------------------------------------------SYLLDGGSGV
GK-SYYCVKLTQFLGEG--------------------KYLALCFTNVACDNL--------
-------RKQGVKN----VQTLDSFFNQHQK-----------------------------
ERKLPAEITHLIVDEVS-MVNSHHMNLIMKLKKR--------------------------
------------------------------------QGLKLNMFGDFNQCKPVED-----
-------NCYDYLNNQIFREM-----------------------------V-DFNLLKMK
YKSTSRF-------SGETLKIVNRLLEGNF-----------------------------E
HKVNEQNFE---------ETDGIDLSVRHH-------------ITLTNK---RKDKINKM
IVENH-------YKEYFKEINVS-----------------------------------IG
LYYMCKE--NQKDIQ-----LFNGQLFEVTKFEDGRITLSQYG--NDRELVINLN---N-
--------------------------LGKSLFYQFFEYGFARTIYKIQGITIRE---RMQ
LHEGNRMSMNEFYTSITRTTDIKNVLILKFKQFYQKESREH-------------------
------------------------------------------------------------
------K---------------YQKSKVDYGTDDRLEVEVTGKIYKIELSNGKVYVGQTT
RSLETRLKEHKDSRKTLDDEFHLELRKMTDYQLRKLQIEIVREIAFESSEELNKLEKEII
RQYQNAGRKVLNTVGIEKVIKSQVITGIKKIEMKDQAYYCEYADNYRIHYYDENGKIKQL
FRRFDESNKDFVFKEVQRIVFEFNNKK---------------------------------
------------------------------------------------------------
------------------------------------------------------------
------------------------------------------------------------
----------------------
>Bn_Lepsp206601500
------------------------------------------------------------
------------------------------------------------------------
------------------------------------------------------------
------------------------------------------------------------
------------------------------------------------------------
------------------------------------------------------------
------------------------------------------------------------
------------------------------------------------------------
------------------------------------------------------------
------------------------------------------------------------
------------------------------------------------------------
------------------------------------------------------------
------------------------------------------------------------
------------------------------------------------------------
------------------------------------------------------------
------------------------------------------------------------
-MLSITVKKGQTAKDLAGVADYPDENRNKEKQVGAVEDYYSQGSEATPSRWLGGAAAELG
LSGAVNRDHLLATLQGFDPRTGEALVQKAGVDRRY-------------------------
---AFDLTFSAPKSVSIAWAVGTEEVKRGIEDAQDRAVERTLAFIEEKFALARRGSSKEG
TITKEHVKLLSAVYRHGSSRELDPQIHSHAMLQNMGLRADGTWGALNEKELFEWKLALGA
VYRAELSSEISKNLGFGIEADREYFRLPGIPKELEEEFSKRRVQIEKALKEKGLSGGKAA
EVAALDTRKGKEVVEAEILSEEWKKIAGEYGITAESLQGLRGMERESNHDSFSLDRPELL
RKLTTMEAVFQEKDLFRVAGVACSQNGRGLDDVKAEVAACLKDPEIVKLRGKDGEIYYTT
QEMLALEQEIQSMARAGKEDARHVVFPEATKAGIARYEFEKGFKLSDEQHNAIEHLTTQA
GR------------------------------------------------IRILEGHAGA
GK-STALVPVRYALEAS-------------GF-----EVIGASLQGKKAAGL--------
------QKDTGIR-----SQTLASLLRELQ---------GYEREDGEKVP----------
PTRILSEKTVVVVDEAA-MNDTRLMAGLIRETEK--------------------------
------------------------------------AGAKLILVGDESQVPPV-------
-------AAGNPFKTLKKELG-------------------------------YAE-LTEN
RRQRSD----------WQKDASREIRSGQVKEGLQKYLE--------------------A
NMISIAQDR---------DEAIKKTVEAWSDHFVTSEPTKTLLTAYRRE---DVRELNDR
ARAEM--KTF-GSLTGPRVETTVRDREGNSEGKREFQA---------------------G
ERLYFKK----NDRKLG---VMNGETGTLANIDVTSDGKDCVF--TVKMDNGKEI-----
--------------------------RFDPRDYAQIDYGYAVTIHKSQGETVDFSSNLV-
----TGMGLNALYVQLTRHRDGTQIVLTEDQIDKMAQNSGV-------------------
------------------------------------------------------------
------ELE-------------PTDRMIDFTEQLLAKQQKLAPLLPEDWNKNFDVLRKFL
DKYSGVELGGRKEREGQNEFDPRLEKVKALLASIRKNEKMNALDFEIVDVKEKMEGKLEN
WIGKEVLEKPEDRSMGAPSPEKEPGNGKEEGIRPAEREYELERGGMEM------------
------------------------------------------------------------
------------------------------------------------------------
------------------------------------------------------------
------------------------------------------------------------
----------------------
>Bp_Causp167644298
------------------------------------------------------------
------------------------------------------------------------
------------------------------------------------------------
------------------------------------------------------------
------------------------------------------------------------
------------------------------------------------------------
------------------------------------------------------------
------------------------------------------------------------
------------------------------------------------------------
------------------------------------------------------------
------------------------------------------------------------
------------------------------------------------------------
------------------------------------------------------------
------------------------------------------------------------
------------------------------------------------------------
---------------------------------------------------------MAI
FHFSVKVISRATGASAVASAAYRSASRLHDERLDRDHDFTGKSGVVHSEVMLPDG-----
------------------------------------------------------------
-----------APEHLSDRAALWNAVEAGEKRKDAQLSREVEFAIPREMDHAQGIELARD
FVQREMVDRGMVADLNVHWDIGADGLAKPHAHVMLTMREVG----------------ENG
FGTKVRDWNRTELVEQWREAWADHVNERLAQLDIDARIDHRTLDAQGIDLEPQHKIGPAA
------GRRAGEGLEAERLDEHHEIARANGERIIADPRIALDAITKQQATFTRRDLAMFI
HRHSDGKDQFDRAMGAVQASPEMVALGQDGRGQDRFTSREMIAVEDRLHRASAMMAERRA
HRVSELDQRRALAR-----------------------ADQRGLILSGEQKAAFEHVTQTR
DL-------------------------------------------------GVVVGYAGT
GK-SALLGVAREAWEEA-------------GY-----RVQGLALSGIAAENL--------
------EGGSGIA-----SRTIASL----------------EHQWAQ-------------
GRELLDARDVLVIDEAG-MIGSRQMERLLSAAEK--------------------------
------------------------------------AGAKVVLVGDPEQLQAI-------
-------EAGAAFRSIAERHS-------------------------------HVE-ITQV
RRQHED----------WQRDATRQLATGRTGEALGAYEA--------------------R
GMVHAAETR---------DQAREDLVERWDRDRVAESGKSRIILTHTND---EVRDLNLT
ARDRLRQAGALGEDVTVKAERGE-------------------------------RMFAAG
DRLMFLK----NDRGLG---VKNGMLGEIEQVSPTQMTVRLDAGRSV-------------
--------------------------AFDLKDYAQVDHGYAATIHKSQGVTVDRT--HVL
AT--PGMDRHGAYVALSRHRDSVQLHYGRDEFEDLGK-----------------------
------------------------------------------------------------
----------LTRVLSRERAKDMASDFAERRDIRVPPSPAPEKSAQRQRGMFAGFRPSSP
SRQPAAQERDDDQLARRAAIERHARAAADVMRMNDRGLPVLAHQRRALEQAREAMGKIGP
HAAKDLERAYVRDPALAGETASGRTQRAIRVLQLEAEVRADPRLRADRFVERWQGLERQR
SALHRAGDMTGAGQVKDRMGVMAKSLERDPQVESLLRARRPELGLPAEMGRSVGQGLSDY
LGIGRGRGLGL-------------------------------------------------
------------------------------------------------------------
------------------------------------------------------------
----------------------
>Bp_Labal254499977
------------------------------------------------------------
------------------------------------------------------------
------------------------------------------------------------
------------------------------------------------------------
------------------------------------------------------------
------------------------------------------------------------
------------------------------------------------------------
------------------------------------------------------------
------------------------------------------------------------
------------------------------------------------------------
------------------------------------------------------------
------------------------------------------------------------
------------------------------------------------------------
------------------------------------------------------------
------------------------------------------------------------
------------------------------------------------------------
-------------------------MTVSNDSDHKTFDYALRDGDLVHEELALPDQTPEW
FRTLID------------------------------------------------------
-----------GRSVAGASEALWNAVEAHETRINAQLAREIVLALPSELSREENIALVQG
YVGQAFTSRGMVADWVYHDKENNPHVHVMLTMAPLTEKGFGSKWETLLDENGEPVR-KGG
KIQYRAWAGDKETLKQWRELWSIHANKSLELAGHDARIDHRSYEAQGIELLPTSKIGVQA
RNISSQAKVQGREPGLERSVWHAESRLENVRRITRRPEIVIDAITREKSVFDERDIAKYL
HRYVDDEAKFQDLLARVLNSPDVVILAVEAVDPETDEMEPAKFTSREMMRLEAEMARRAD
HLVSVSSHGVDARLRDR--------------------MLSSVQKLSDEQRVAIERITGEE
RM-------------------------------------------------ASVVGRAGA
GK-TTMMKAAREVWEAN-------------GY-----QVVGAALAGKAAEGL--------
------EKEAGIA-----SRTLASW----------------QLSWGR-------------
GEGLPDKKSVFVIDEAG-MVDSRQMSVFVETIAK--------------------------
------------------------------------AGAKLVLVGDAEQLQPI-------
-------EAGAAFRSLTDRTG-------------------------------YAE-LGTI
YRQREQ----------WMRDASMDLARGDVVTAIRAYQS--------------------N
GHVINMPLK---------DQVFGKLIDDWS--RDYDPSKSMLMLAHLRE---DVYRLNRM
ARLVLIERGVIETGEKFRTEEGY-------------------------------RFFAVG
DQIVFLK----NDRDMN---VKNGMLGRVIEAGEGRILAEIGDIGSDQIRRV--------
--------------------------EVNQKTYRNVDHGYATTIHKSQGATVDKV--KVL
AT--LSLDRHLTYVAMTRHREDVKLYHGALSFAKNGG-----------------------
------------------------------------------------------------
------LTEVLSRKGAKDTTLDYAGSELYAQALSYANSRGLYGLRVARAMVQNQRRWFAE
QKAKLSELGERLLSLGEKLGIGLTGLERGLAEETNTVQRQSREHPATSQPWIAGVKMWAM
SIPDAVETRLQSDATLTTHWAEVQNRARLVYERPEQAVKAMRIKDILKLDGEAQTTARDR
LTEDLANTPEQFGALRGKTGMLAGRTAREDREQALNNVPQLSDDVKTYIRLRAEIGDLRT
VELERERDLSRIDIPALSPVAETVLSRIRDAIDRNDLNAGLSFLLADKMVEAELGEVAVK
LDQRFGERAFVGMA--KPEGIAFEKVAARVADEDRARLADAWPTFNAIQKINAKRQSLEQ
-AQAQALKKDLSKDQGMIR-----------------------------------------
----------------------
>Bp_Sinfr339506147
------------------------------------------------------------
------------------------------------------------------------
------------------------------------------------------------
------------------------------------------------------------
------------------------------------------------------------
------------------------------------------------------------
------------------------------------------------------------
------------------------------------------------------------
------------------------------------------------------------
------------------------------------------------------------
------------------------------------------------------------
------------------------------------------------------------
------------------------------------------------------------
------------------------------------------------------------
------------------------------------------------------------
---------------------------------------------------------MAV
PHFSVSVVARGSGRSAVLSAAYRHCAKMEYEREARTIDYTRKQG-LLHEEFVIPADAPEW
LRSMIA------------------------------------------------------
-----------DRSVSGASEAFWNMVEDFEKRSDAQLAKDVTIALPLELTPEQNIALVRD
FVEQHITAKGMVADWVYHDAPGNPHVHLMTTLRPLTADGFGAKKIAVTGPDGNPIRNDAG
KIVYELWAGSIDDFNAFRDGWFACQNRHLALAGLDIRVDGRSFEKQGIDLEPTIHLGVGT
KAIERKSDAASEPVELERLDLQEARRSENVRRIDRNPELVLALIMREKSVFDERDVAKIL
HRYVDDAALFQSLMVRILLCPETFRIEREGIDLASGIRVPAKYTTREMIRLEAEMANRAV
WLSQRSSHGVRDVVLAA--------------------TFERHERLSDEQKTAIEHV-AGP
ER------------------------------------------------IAAVIGRAGA
GK-TTMMRAAREAWEAA-------------GY-----HVVGGALAGKAAEGL--------
------EKEAGII-----SRTLSSW----------------ELRWNE-------------
GRNQLDSKTVFVLDEAG-MVSSRQMALFVEAVTK--------------------------
------------------------------------AGAKLVLIGDPEQLQPI-------
-------EAGAAFRAIADRIG-------------------------------YAE-LETI
YRQRQQ----------WMRDASLDLARGKVGKAVDAYRA--------------------N
GRVIGSDLK---------ADAVDNLIAAWD--RDYDPAKTSLILAHLRR---DVRMLNQM
ARIKLIERGVLDQGSMFRTVDGE-------------------------------RNFAVG
DQIVFLK----NEGSLG---VKNGMLAKVVEAGPGRITALIGD--GENARQV--------
--------------------------LVEQRFYNNLDHGYATTIHKSQGATVDRV--KVL
AS--LSLDRHLTYVAMTRHREDLAVYYGRRSFAKNGG-----------------------
------------------------------------------------------------
------LIPILSRRNAKETTLDYEKSAFYREALRFAEARGLHLVNVARTLVRDRLEWLVG
QKQKLANLGARLAAVAGKLGI----------VRGA-AQSPTQNNTKEAKPMVSGITTFAK
SVDQAIEDKVAADPGLKKQWEEVSTRFHLVYAQPESAFKVVDVDAMLK----DETFAKST
IAK-IGSEPEHFGALKGKTGILASRADREEREKAQTNAPALARNLERYLRQRTEAERKFE
VEERAVRRKVSIDIPALSPNAKQTLERVRDAIDRNDLPAGLEFALADKMVKAELEGFAKA
VSERFGERTFLSLAAKDPNGQTFNSVTSGMTAGQKAEVQAAWSSMRTVQQLAAHERTTEA
LKQAETLRQTKSQGLSLK------------------------------------------
----------------------
>Bp_Agrtu10954929
------------------------------------------------------------
------------------------------------------------------------
------------------------------------------------------------
------------------------------------------------------------
------------------------------------------------------------
------------------------------------------------------------
------------------------------------------------------------
------------------------------------------------------------
------------------------------------------------------------
------------------------------------------------------------
------------------------------------------------------------
------------------------------------------------------------
------------------------------------------------------------
------------------------------------------------------------
------------------------------------------------------------
---------------------------------------------------------MAI
AHFSASIVSRGDGRSAVLSAAYRHCAKMDYEREARTIDYTRKVG-LLHEEFLLPDHAPKW
VRMLIA------------------------------------------------------
-----------DRSVAGASEAFWNRVEAFEKRIDAQLAKDLTVALPLELTAEQNIALVRD
FVEKHILSRGMVADWVYHDNPGNPHIHLMTTLRPLTEDGFGAKKVAVIGEDGEPLRTKAG
KIVYELWAGGTDDFNAFRYAWFERMNHHLALNGINLRVDGRSYEKQGIDLVPTIHLGVGA
KAIERKAEGEGRKAELERLELNEERREENARRIRENPKLVLDLITREKSVFDERDVAKIL
HRYIDDAGMFRNMMARIMQSGQVLRLERERISLATGKREPSKFTTHELIRLEATMARSAM
WLDRRSSHGVGKVLLDA--------------------TFARHDRLSQEQRTALAHIAGAN
RI-------------------------------------------------AAVVGRAGA
GK-TTMMKAARETWEAA-------------GY-----RVVGAALAGKAAEGL--------
------EKEAGII-----ARTLSSW----------------ELRWQQ-------------
ERDRLDDRTVMVLDEAG-MVSSRQMAMLVQAATE--------------------------
------------------------------------AGAKLVLVGDPDQLQPI-------
-------EAGAAFRAITDRIG-------------------------------YAE-LGTI
YRQREA----------WMRRASVDLAHRQVGSALAAYDR--------------------A
NLIHSHWSK---------DEAIASLIEDWN--RDYDPARSSLILAHRRL---DVRALNEL
ARERLVGRGFVGEGFAFRTEEGE-------------------------------RRFDAG
DRIVFLK----NEGSLG---VKNGMLAKVVEAAPGRFVAEIGE--GEDGRQV--------
--------------------------TVDQHLYANVDHGYATTIHKSQGATVDDV--RVL
AS--GTMDRHLTYVALTRHRDAARLYVGMNEFTNRGGVLVDHGEAPYENKPENHDSYFVT
LETGEGKQNTIWGVDLRRAMAEAAPQIGDRIGLDHKGSEMVRLPDGKKVKRHTWKVVDIR
ELALSRMTERMSRDAAKETTLDYENASFYRAALRFADTHGLRVMNVARTMMRDRLDWTVR
QKQRLARLGSRLLAIGGKLGL----------VSSTHQQQSLSSNMKEVRPMVAGITIHPK
SLDQAVEDKLAADPGLKKQWEEVSSRFHLIYAQPEAAFRAVDVDAALK----DPATAKST
LAK-IANEPESFGALKGKTGLFASRVEKEDRDIAHVNAPALSRDLERYLQMRTNAMQRLE
AEERAIRHRVSIDIPALSPSARTVLERVRDAIDRNDLPAALGYAVSDKEAKLEIDGFNKA
VSERFGERSLLTNAAREPSGRLFEQLAKGLQPQEKEHLAEAWPVMRTAQQLAAHERTAAT
LKQVEDLRLSQRQTPVIKQ-----------------------------------------
----------------------
>Bp_Agrvi222080187
------------------------------------------------------------
------------------------------------------------------------
------------------------------------------------------------
------------------------------------------------------------
------------------------------------------------------------
------------------------------------------------------------
------------------------------------------------------------
------------------------------------------------------------
------------------------------------------------------------
------------------------------------------------------------
------------------------------------------------------------
------------------------------------------------------------
------------------------------------------------------------
------------------------------------------------------------
------------------------------------------------------------
---------------------------------------------------------MAI
AHFSASIVSRGDGRSVVLSAAYRHCAKMEYEREASTIDYTRKQG-LLHEEFMLPADAPKW
AKALIA------------------------------------------------------
-----------DRSVSGAVEAFWNKVEAFEKRSDAQLARDLTIALPLELTPEQNIALVRD
FVEKHILGKGMVADWVYHDNPGNPHIHLMTTLRPLTEDGFGAKKVAVIGEDGQLVRTKSG
KILYELWAGSTDDFNALRDGWFERLNHHLALGGIDLRIDGRSYKKQAIELEPTIHLGVGA
KAIARKAEQQGVRPELERIELNEERRSENTRRILKNPAIVLDLIMREKSVFDERDVAKVL
HRYVDDPAVFQQLMLRIILNPEVLRLQRDTIEFATGEKVPARYSTRAMIRLEATMARQAM
WLSDKETHAVSTVVLAA--------------------TFGRHGRLSEEQKAAIECI-AGP
AR------------------------------------------------IAAVVGRAGA
GK-TTMMKAAREAWELA-------------GY-----RVVGGALAGKAAEGL--------
------EKEAGIE-----SRTLSSW----------------ELRWNR-------------
GRDVLDNKTVFVMDEAG-MVASKQMAGFVDAVVR--------------------------
------------------------------------AGAKIVLVGDPEQLQPI-------
-------EAGAAFRAIVDRIG-------------------------------YAE-LETI
YRQRED----------WMRKASLDLARGNVEKALTAYNS--------------------N
ARITGERLK---------AEAVERLIADWN--HDYDQTKTTLILAHLRR---DVRMLNVM
AREKLVERGLVGEGHVFKTADGI-------------------------------RQFDTG
DQIVFLK----NETSLG---VKNGMIGHVVEAAPNRIVAVTGE--GEHRRHV--------
--------------------------VVEQHFYSNLDHGYATTIHKSQGATVDRM--KVL
AS--LSLDRHLTYVAMTRHREDLQLYYGQRSFAFNGG-----------------------
------------------------------------------------------------
------LAKVLSRRNAKETTLDYERGKLYREALRFAENRGLHIVQVAQTLLRDRLDWTLR
QKAKLADLAERLGAFAERLGL---------------NQSLKAQTVKEAAPMVAGIKTFSG
SVADTVGDRLGAEPALRQQWEEVSARFRYVFADPETAFRSMNFDAVLA-----DRQAAKQ
ILQKLEAEPTSIGPLKGKTGILASKAEREDRRIAEVNVPALKRDLEQYLRMRETAAQRLQ
TEEQVMRQRVSIDIPALSPEARVVLERVRDAIDRNDLPAAMAYALSNRETKLEIDGFNQD
VTERFGERVLLSNAAREPSGKLYEKLAEGMKPEQKEQLKQAWPVMRTAQQLAAHERTVQS
LKLAEEQRLTQRQTPVLKQ-----------------------------------------
----------------------
>tr_Acaca374110354 unnamed protein product
------------------------------------------------------------
------------------------------------------------------------
------------------------------------------------------------
------------------------------------------------------------
------------------------------------------------------------
------------------------------------------------------------
------------------------------------------------------------
------------------------------------------------------------
------------------------------------------------------------
------------------------------------------------------------
------------------------------------------------------------
------------------------------------------------------------
------------------------------------------------------------
------------------------------------------------------------
------------------------------------------------------------
------------------------------------------------------------
------------------------------------------------------------
------------------------------------------------------------
------------------------------------------------------------
------------------------------------------------------------
------------------------------------------------------------
------------------------------------------------------------
------------------------------------------------------------
--------------------------------------LGDVNNFCDQENITVLNIENTN
NS-----------------------------------------------KRILHMKYAGS
GKTTYIIDKLVPELLKT-------------DK-----TFIVLTPTHTTLREY--------
---------------------------------------KNNNINCEIIQ-----KYV--
FDNTIPKEDYIIIDEIG-FIDRKCHDFLYKINK---------------------------
------------------------------------AGKTFECFGDFNQLLPV-------
-------GETSSCNQEHY--------------------------------------LRYM
FNEINNE----------FINHRNNFTQKYY-----------------------------D
KLINNRIDI---------VKEVNKWSTIDP-------SKVECILCFRHK---TKELYNNK
ILKSL----------GFDKWNSI------------------------------------G
VYIICTN--NRLLNEN----IYHNKEFFITDIIDEEKNCMYEL--TSLDDGEIFY-----
--------------------------LPERRVLSNFEPAYAINIHQAQGMTLKSY--YWA
DEDDNFITGRVAYTIISRLHQKKK------------------------------------
------------------------------------------------------------
------------------------------------------------------------
------------------------------------------------------------
------------------------------------------------------------
------------------------------------------------------------
------------------------------------------------------------
------------------------------------------------------------
------------------------------------------------------------
----------------------
>tr_Mimle374110347 unnamed protein product
------------------------------------------------------------
------------------------------------------------------------
------------------------------------------------------------
------------------------------------------------------------
------------------------------------------------------------
------------------------------------------------------------
------------------------------------------------------------
------------------------------------------------------------
------------------------------------------------------------
------------------------------------------------------------
------------------------------------------------------------
------------------------------------------------------------
------------------------------------------------------------
------------------------------------------------------------
------------------------------------------------------------
------------------------------------------------------------
------------------------------------------------------------
------------------------------------------------------------
------------------------------------------------------------
------------------------------------------------------------
------------------------------------------------------------
------------------------------------------------------------
------------------------------------------------------------
--------------------------------------LGDVNNFCDQENITVLNIENTN
NS-----------------------------------------------KRILHMKYAGS
GKTTYIIDKLVPELLKT-------------DK-----TFIVLTPTHTTLREY--------
---------------------------------------KNNNINCEIIQ-----KYV--
FDNTIPKEDYIIIDEIG-FIDRKCHDFLYKINK---------------------------
------------------------------------AGKTFECFGDFNQLLPV-------
-------GETSSCNQEHY--------------------------------------LRYM
FNEINNE----------FINHRNNFTQKYY-----------------------------D
KLINNRIDI---------VKEVNKWSTIDP-------SKVECILCFRHK---TKELYNNK
ILKSL----------GFDKWNSI------------------------------------G
VYIICTN--NRLLNEN----IYHNKEFFITDIIDEEKNCMYEL--TSLDDGEIFY-----
--------------------------LPERRVLSNFEPAYAINIHQAQGMTLKSY--YWA
DEDDNFITGRVAYTIISRLHQKKNNYISKYKKCFNAS-----------------------
------------------------------------------------------------
----------------------IIMDVLKYIILFSQY-----------------------
------------------------------------------------------------
------------------------------------------------------------
------------------------------------------------------------
------------------------------------------------------------
------------------------------------------------------------
------------------------------------------------------------
----------------------
>tr_Megco374110340 unnamed protein product
------------------------------------------------------------
------------------------------------------------------------
------------------------------------------------------------
------------------------------------------------------------
------------------------------------------------------------
------------------------------------------------------------
------------------------------------------------------------
------------------------------------------------------------
------------------------------------------------------------
------------------------------------------------------------
------------------------------------------------------------
------------------------------------------------------------
------------------------------------------------------------
------------------------------------------------------------
------------------------------------------------------------
------------------------------------------------------------
------------------------------------------------------------
------------------------------------------------------------
------------------------------------------------------------
------------------------------------------------------------
------------------------------------------------------------
------------------------------------------------------------
------------------------------------------------------------
-------------------------------------ELGDVNNFIDEEVSVKNITNSNK
KT------------------------------------------------RIIHQQYAGS
GKTTYIIDNLVPRLLKK-------------GI-----SFIVLTPTHKTLDEY--------
---------------------------------------RKNNINCEIMQ-----KYV--
FTNTIPEEDYIIVDEIG-FVDRGCHDLLYKINK---------------------------
------------------------------------ANKNFECFGDFNQLQPV-------
-------GENQPLNQPHY--------------------------------------LKYM
FKYIYTD----------FINYRNNFTKEYY-----------------------------D
DLINENIDV---------ICEVNKWSHKNM-------MKAEYILCFRHK---TKNKYNNI
MIKKL----------GFNSWCDI------------------------------------G
VKIVCVS--NKLIEHH----IYNNKQFTISDINKNDKNYKLKD--DN---GEEFV-----
--------------------------VTERRLLSNFEPAYAINIHQAQGMTLNSY--FWA
SDDDNFINGNVAYTIISRLKQKLNFSLEREFMKILLTENNY-------------------
------------------------------------------------------------
------L-----------------------------------------------------
------------------------------------------------------------
------------------------------------------------------------
------------------------------------------------------------
------------------------------------------------------------
------------------------------------------------------------
------------------------------------------------------------
----------------------
>tr_MouMo374110362 unnamed protein product
------------------------------------------------------------
------------------------------------------------------------
------------------------------------------------------------
------------------------------------------------------------
------------------------------------------------------------
------------------------------------------------------------
------------------------------------------------------------
------------------------------------------------------------
------------------------------------------------------------
------------------------------------------------------------
------------------------------------------------------------
------------------------------------------------------------
------------------------------------------------------------
------------------------------------------------------------
------------------------------------------------------------
------------------------------------------------------------
------------------------------------------------------------
------------------------------------------------------------
------------------------------------------------------------
------------------------------------------------------------
------------------------------------------------------------
------------------------------------------------------------
------------------------------------------------------------
-------------------------------------ELGDIDNFVDENISVKNITNNND
KT------------------------------------------------RILHQQYAGS
GKTTYIIDNLVPRLLKK-------------GI-----SFIVLTPTHKTLDEY--------
---------------------------------------RKNNINCDIMQ-----KYV--
FNNTVPEEEYIIIDEIG-FVDRGCHDLLYKINK---------------------------
------------------------------------TNKHFECFGDFNQLQPV-------
-------GENIPLNQPHY--------------------------------------LRYM
FNNIHTD----------FINFRNNFTKEYY-----------------------------D
NLINNKINA---------VNEVKHWSEKNM-------NKAEYILCFRHK---TKDKYNKI
MIKKL----------GFKSWCDV------------------------------------G
VKIVCVT--NKLIEEK----VYNNKQFTISSFNDDDKKYTLKD--DN---GEEFI-----
--------------------------VTERRLHSNFEPAYAINIHQAQGMTLNSY--YWA
SDDDNFINGNVAYTIISRLRQKLNFSLERELKKILQL-----------------------
------------------------------------------------------------
------------------------------------------------------------
------------------------------------------------------------
------------------------------------------------------------
------------------------------------------------------------
------------------------------------------------------------
------------------------------------------------------------
------------------------------------------------------------
----------------------
>f2_Silph237651590[14..319] unnamed protein product
------------------------------------------------------------
------------------------------------------------------------
------------------------------------------------------------
------------------------------------------------------------
------------------------------------------------------------
------------------------------------------------------------
------------------------------------------------------------
------------------------------------------------------------
------------------------------------------------------------
------------------------------------------------------------
------------------------------------------------------------
------------------------------------------------------------
------------------------------------------------------------
------------------------------------------------------------
------------------------------------------------------------
------------------------------------------------------------
------------------------------------------------------------
------------------------------------------------------------
------------------------------------------------------------
------------------------------------------------------------
------------------------------------------------------------
------------------------------------------------------------
------------------------------------------------------------
--------------------------------------------------DVLAFINDPD
RK------------------------------------------------FHRVSGGAGT
GK-SFFISKVTDDILKHK------------GPDCPLTSVAVTATTNKAAAVL--------
-------K-AAMQHRRGDIQTIYSFMNL-----------RVHNDFTSGDK-----RVVPT
AKWEVHDRTLIIVDEAS-MVNKTLYDYIDKGTT---------------------------
------------------------------------KNCKILFVGDRNQLAPVKE-----
-------NISPVYSKKKTESF-----------------------------------LISP
VRQQNQK---------ALMELAEMAKDTVLTGVFHPIKE----------------VPGVI
DFVTGNQLK---------GILEREYHKEDP---------NKRLLCYTNE---RVINYNLY
VRQLR----------GYTQNYEV------------------------------------G
EMLTNNSSAELVDKTR----LYTDQVVEVIQRGQAYENDQIV------------------
-----------------------------------------------PGAIIDMV--DLV
VRD---------------------------------------------------------
------------------------------------------------------------
------------------------------------------------------------
------------------------------------------------------------
------------------------------------------------------------
------------------------------------------------------------
------------------------------------------------------------
------------------------------------------------------------
------------------------------------------------------------
----------------------
>f2_Pseph147917370[138..462] unnamed protein product
------------------------------------------------------------
------------------------------------------------------------
------------------------------------------------------------
------------------------------------------------------------
------------------------------------------------------------
------------------------------------------------------------
------------------------------------------------------------
------------------------------------------------------------
------------------------------------------------------------
------------------------------------------------------------
------------------------------------------------------------
------------------------------------------------------------
------------------------------------------------------------
------------------------------------------------------------
------------------------------------------------------------
------------------------------------------------------------
------------------------------------------------------------
------------------------------------------------------------
------------------------------------------------------------
------------------------------------------------------------
------------------------------------------------------------
------------------------------------------------------------
------------------------------------------------------------
------------------------------------------------QTKAVTYAREGQ
C--------------------------------------------------FALTGAAGT
GK-TTAQAAVVQALEEQGAFSTHNFKYIGEKD-----SIAIVAFTKVAVRNIQKALKKNP
ATMKYVEH----------CMTIHSLLEYEPVIETRENDEGIDYEVRIFRP-----MRN--
ACNRM-GITHLIIEEAS-MVGVDLWMNLYAALN---------------------------
------------------------------------PGVQIIYLGDINQLQPV-------
------------FGNPILAYA-------------------------LSKLP-VIE-LTEV
YRQALDN---------PIIANAHRVLKGLPFQT--SPCG--------------------R
VNLITGRAK---------VKVGMDHQGMAL--------GGVMQKLFEAG---QYDPEQDI
ILSAW----N-KKGCGVWAMNERIATFLGQARNALVYHIRAAM---------HEWYLAVG
DLVLVDK--R------------LGRIMAIEENPKYV------------------------
------------------------------------------------------------
------------------------------------------------------------
------------------------------------------------------------
------------------------------------------------------------
------------------------------------------------------------
------------------------------------------------------------
------------------------------------------------------------
------------------------------------------------------------
------------------------------------------------------------
------------------------------------------------------------
----------------------
>Helitron-6_NVi_1p:ClassII:Helitron:Helitron
------------------------------------------------------------
------------------------------------------------------------
------------------------------------------------------------
------------------------------------------------------------
------------------------------------------------------------
------------------------------------------------------------
-----------------------------------------------------------R
NCKPKNII----------------------------------------------------
--MSITRNDELDKNRYNEV-------AMIFVGEDGHPPIER-----DIVIYSTHDKPIS-
IPLISKHTDPMTYPLIYPNGGYKWMPNMKCKFGKNN------------------------
------------------------------------------------------------
ISNLQFYNYRLSVR-NEFNPYLNLGKVSQQAIIDAFVKVESSRLYFIR--KNQNILRSDC
YK------------------------------GVMDYLHKKGDAEN--------------
---IKIGKMFILPSNFTGSPRHLKQNYIDSMSLVNRYGKPDLFLTMTCNPNWKEITENLQ
KYENSIDRPDIVAKVFQQKVKEFKELVIKDGILEKSIAYTYVIEFQKRGLPHMHMLLFLD
ENYKLDTPEKVDNLINAEIPNKNFYPRLYSIVKQFMIHGPCG-VINKNSPSMDK------
--NTEKCTKNYNNETSFQATGYPIYKRR---NDGIKINYKNKNSQRTADNRFVVPYNPFL
LLKFNCHINVEVCSTVQCIKYLFKYCYKGHDCAFVEIRNADINFEEDNNNKNQTLSTEED
EYKYDEINQYLNTRYLSPPEAMYRLLEYCLHEISHVIKRLAIHDKDQQYVYFEKGKEEKI
KNKII---ETTLTAFFKLNQTDLDA-------RNYLYSDIPIHYTFDEKLKTWNKRKKIK
HGTKGKKY-NKPILSRMYLVNPKDRERYFIRLLLLHVKGPTSFEDLRTVNGVLYPTFYEA
AIAKQLVNEDEEWDKCLQEAIQIQFPTVLCELFAFICIFHNPINARELYEKYKSNFY---
----HPKYEECAG-------ENIAL---NAIEK-VMQANG--LTLSDFNLPNITMNIEEF
DNATFLYKEKNTLKNLIMQHFCIKKKTNMLN-----ELQKKIASLNINQKNIYDAVLESL
NYKQDKCIFIDGPGARREWKKLFLKKVRTRXQERVEKVILKESLNYKQDKCIFIDGPGGS
GK-SYLLNVLIDYLKLH-------------NI-----PFLCVAWTGIAANLL--------
------SN----------GRTVHTTFKLPLN--------INDCTTCNVKP-----NSV--
NGRKLKDVQIIIWDEIS-MTSKFAFEAVDRLFQDLCDV-T--------------------
---------------------------------VIFGGKSMLVSGDFRQTLPVVRHGSRI
EV-----IENSVKYSYLWTNF-------------------------------RRMTLNQN
LRVSNND--------DNFKQWLLNVGDGKRLNLYEEENE--------------------L
FEIPVNMISKGDIITEIFGNNIKMNDETLK---------DKVILAPKNN---DVIDINNK
ILDIM----E-GHFVEYLSIDTA--EDDNGENLDVMLPTEFLNSLTPNGLPPHKLKLKIG
AIVILLR--N-LNINEG---LCNGTRLIVKQFLKYSIQAEILN-----------------
------------------------------------------------GKNIGKL-----
-------------VLIPRITIX--------------------------------------
------------------------------------------------------------
------------------------------------------------------------
------------------------------------------------------------
------------------------------------------------------------
------------------------------------------------------------
------------------------------------------------------------
------------------------------------------------------------
------------------------------------------------------------
----------------------
>Helitron-1_ANp:ClassII:Helitron:Helitron
------------------------------------------------------------
------------------------------------------------------------
------------------------------------------------------------
-------------------------------------------------MRPLNIGRMDL
ECPDCHGLHWKAERDKGTSIAAPKFGKCCGGGNNFIPPVEVPTFLQRLFNGSDHDNGRHF
RQNARLYNCAFSMTSFNAGEDPRLKGQHG----PFQIQGQLVHFLGPLLPDA--------
--------------------------------------DRPPAFAQLWIYDRLTDAARDR
NRALATAVRCTRFSDLRPGIVGELTEWFELHNRFSQQFMSATEQLFANEARGTPAELLLG
PGINLVAVEGTDKRRYNLPREGEQVAALLIDPTVNDLDHGTFREVILQLRHPVNGSGLKR
IDPSHAGYLPMQYPLFFPYGDDGWHWGCRRLDGLR-------------------------
------------------------------------------------------------
LSARMYHAYRVHIRRREFSPWHYGGRLWQQYLVDAWGTIEQAKLEWIR--HNQTTIRAEL
YS------------------------------GLTDALAAADGDVLVA------------
---NNTGQRVILPSNVVGTPRYMQQLFQDAMAICQFYGPPSLFITFTANPAWDEVTRELR
PGETWEDRPDIVSRVFNILRAEMVDELCKKKLFGVAPGRFFTIEYQKRGLPHMHLVLFLE
ERERFLDAAHIDEMVSAELPDPREDLELYKLVKKHMIHAPCGPVYNSRAPCCDKHSDSNM
IYCTKRFPKAEQYETQPIEEGYPLYRRRADPRGAYRIKAKNND-MVRIDNTWVVPYNPYL
LKRFRSHINVEVCRGVDVIKYITKYIYKGPDRASM---------RSKV------------
---ADEVDLYLDARYVGASEAVWRLLRFPLHQEWPPVTALHVHEPARHLVYYNSNAGMRE
LEDCIDGGKSMLMGFFEYNAHAANPANAALALNRYLYAKMPQFFTWDKADRIWRPRTR--
---------NRFAIGRMYHCSPNAGERFYIRLLLTVCVGPVSFEDLRTHDGILYPTFKAA
CNARGLLKDDREWHHAFEESVGSAIGAQLRTLFVVALTSGTLNDPPCLWEEFKCRICSDL
EHYEIRRMDNPPD------IEDRHIDYGLFIIARMLAEHGERETLDRYGLPLWTAAWGRL
EPQTDVLVPFIPPVDLA-------------R-----RVDALIPSLNIDQRRHFDTVSAAM
AD------------------------------------------R--SGECFYLQGAGGT
GK-TYLYTALYYHLRAQ-------------GK-----TVLCIASSGIASLLL--------
------PY----------GRTSHSTFGIPLA--------LHEESTCAVTL-----RST--
RARVLAGVDLIIWDEAP-MQHRHAFEAVDRLLQDILKV-K--------------------
---------------------------------QLFGGISVLTGGDWQQCLPVVPKAPRA
GI-----ISATLRRSYIWPRL------------------------------RAILRLTQN
MRLPSVG------INRLFSQLLARMSVDNTMHGTLELPD-----------YVMDSASMSV
EELCERVFP---------AADMTHCHTADFQASDPDFFAGRAILSMRNS---ALVEFNDR
ITDSM----RSQESMRYSADEAL---TDNVAEGVEEITHEFLQSVDLPGLPPARLRLKVG
MPIMLLR--N-LRATEG---LCNGTRMQIVELCRYTIRARILT--GDFRGSVHLIPRITL
YSKPGDLH------------------YVLSRTQFPVRPCFAITTNKSQGQSLQQV--GVD
LRV-PAFSHGQLYVAMSRVTDVRRLSVLLPPGVRTTNNVV--------------------
------------------------------------------------------------
----------------------YPEVLQDIASLDDVPDWDDGMVTDEAA-----------
------------------------------------------------------------
------------------------------------------------------------
------------------------------------------------------------
------------------------------------------------------------
------------------------------------------------------------
------------------------------------------------------------
----------------------
>Helitron-1_AP_1p:ClassII:Helitron:Helitron
------------------------------------------------------------
------------------------------------------------------------
------------------------------------------------------------
------------------------------------------------------------
------------------------------------------------------------
------------------------------------------------------------
------------------------------------------------------------
------------------------------------------------------------
------------------------------------------------------------
------------------------------------------------------------
------------------------------------------------------------
------------------------------------------------------------
------------------------------------------------------------
------------------------------------------------------------
------------------------------------------------------------
-----------------------------------MIHGPCG-NSNNRSPCMES-GS---
--CSKKYPRPFIQETQTGDDGYPKYRRRAPENGGFTVEINGKT----LDNRWVVPYNPVL
LRTFGAHINVEYCNSVKSIKYICKYITKGSDQAAFGF--------END------------
---NDEVKLYESDRYISSSEAVWRILAFPIHERFPTVFHLSVHLENSQRVYFNPNDSSRL
TDMINNPPKTTLLAFFDLCKTDDFA-------KTLLYVDVPSYYVWKNNR--FERRKRGI
NVIGWPGIKRDQALGRVYTIHPNNTDCYYLRLLLHEIRGPTSFLKLKTVNGTIQPTYQTA
CKALGLLEYERHWDTTMEEAVLCGSPFKLRELFAIMLIFCQLSDAISLWEKYKDSLSEDI
RHRVELDIQPENVNSIINEVYNKCL---VTIEDTVLSLGG--TFLQHYGLPQPSRCEAVL
QNKDYLREINYDSNILA-------------Q-----YINFNENLLNNEQSYVYNKILEGI
EK------------------------------------------N--TGKTFFLDAPGGT
GK-TFVINILLARVRKD-------------HG-----IALAVASSGIAATLL--------
------EG----------GKTAHSVFKLPLNLT------RVETPMCNISK-----QSN--
IAQVLKDCKLIVWDECT-MAHKGGFEALNRTLKDIRGY-N--------------------
---------------------------------SLMGGVTVLLAGDFRQTLPVIPRGTRA
DE-----VKSCLKASYLWPHI-----------------------------Q-KVA-LNKN
MRVHVKG----DTSAGIFAEMLLKIGDGNFPSLEGEITI----------PSNLCTVVSSL
SELTSRIYP---------DIINIKMKPIEW-------LCERAILTPKND---KAAEINEI
LLKAF----N-EKAVEYKSFDSVIQS-----DDAVHYPLEFLNTLNPSGLPSHKLILKIG
APIMLLR--NLNPPK-----LCNGTRLQVKALHKNVIEAIVIT--GCARGDIVLI---PR
ITLIPTDYP-----------------FEFKRIQFPIKVCFAMTINKSQGQSLSMA--GID
LRE-ECFSHGQFYVACSRVSSASSLVILALKGSTKNTVYKE-------------------
------------------------------------------------------------
------VLRX--------------------------------------------------
------------------------------------------------------------
------------------------------------------------------------
------------------------------------------------------------
------------------------------------------------------------
------------------------------------------------------------
------------------------------------------------------------
----------------------
>Helitron-1_AAe_1p:ClassII:Helitron:Helitron
MAPNKRKCIGRVQTKAKKVKEQRKQESSLTRNKRLAALRERARASRASETTAEREVRLKG
VAFRTLRTRDKETIQCREERLKNAAERAAAARAVETQQHRELRLQAMAQRATTSRAEETD
QQRKSRLQDMALRSATSRSEETVQQRETRLHDMALYATASREEETVQQREDRLYNQRERT
VLLRTTETVEQHATRVQEMRCMARHSRTIRHINLALEAFRYDPQKNYMEHNDVTIGKMEV
VCTYCQAKKFKNEAP----------GICCKNGKVNLSQLEPPPQALLDYMSGNTPESKHF
LKFIRKYNACFQMTSFGATLVVE----QAGFPSTFTVQGQIYHKAGSLLPLP--------
--------------------------------------EQPPKFLQLYFIGDEQMETDRR
CSYIS---------GTRRQIVQHLQQMFQEHNDLVRVFKSALDRMPSDEFK---------
--VIIRADRRPPDEHERRF-NAPQVDEVAVVVTGD--AYDQ-----RDIVIQKRGESLQR
ISETHRPYDALQYPIMFPHGEDGYHFNLKQIDPTTGESTTKK------------------
------------------------------------------------------------
VSAMDFYAYRLMIRGDAYNHLLNCRQLFQQFVVDMYVKIESERLLYIR--LNQRKLRVDD
YV------------------------------HLKDAIANDGNV----------------
---DNLGALVILPATFTGSPRHMHEYTQDAMTYVRMYGRPDLFITFTCNPAWPEITEXLT
NGQSVNERHDLVARVFRQKQLKLIEAITKGHVFGAPRCWMYTVEWQKRGLPHSHNLIWLV
NKLQ---PTQIDDVISAELPDPVVDPELHAVITKNMIHGPCG-NLNLSSPCMRD-GK---
--CTKKYPRNFVEQTQTGNDGYPLYRRRSTENGGMSVKLKVRNTEVEIDNRWVVPYSPLL
SKMFQAHINVEYCNSVKSIKYVCKYVNKGSDMAVYGIS------SENT------------
---NDEVMQYQLGRYVSSNEAVWRIFGFPIHERHPTVVHLSVHLENGQRVYFTPENASRF
AD---HPPNTTLTAFFQLCQEDPFA-------RTLLYPEVPRYYTWDAAKKIFHRRKVGK
PVLGH-DIFASDALGRVYTVHPNNAECFFLRMLLHSIRGPRSFVELRTVNQTVCQTFREA
CQVLGLLEGDRHWDDTLQEAALLCLPDQIRTLFAIILTTCAPSNPYALWEKYKEALSEDV
LMNVRRSIPTVQI-TYNTDIFNKAL---IMLEDKCVAMAN--KTLLQLGLPAPIRNEERM
IDADYIRETAYNIIDLT-------------D-----YVVEKESLLNSDQKIAFELIMDEV
VK------------------------------------------Q--SGGVIFLNASGGT
GK-TFLTNLILAKIRAQ-------------GE-----IALAVASSGIAATLM--------
------EG----------GRTAHSAFKLPLDLT------RQENPTCNISK-----TSG--
KAQVLKLCKLIIWDECT-MAHKKALEALDTTLKDIRGN-N--------------------
---------------------------------KLMGGALLLLCGDFRQTLPVIPKSTPV
DE-----INACLKYSAIWKHVTKVSFNIYNDWIIRVNILFLFFFRLPY----FIFIFLQV
TLKTNMRICLGDEHAQTFAKQLLEIGEGRVAIGSNGYIK---------LAPNFCNLVSSA
AELIDVIYP---------EIADNYRNMNWL--------RERAILAAKNE---DVNDMNNQ
ILAKV----P-GAMMEYKSIDTV-----EEADDAVNFPPEFLNSLDPAGMPPHRLLIKEG
CPIILLR--N-LDPPK----LCNGTRMCVRKMLANVIEAVILT--GKGQGETVFI---PR
IPLVPSDLP-----------------FSFKRLQFPVRLAFSITINKSQGQSIEHC--GVD
LRS-PCFSHGQLYVACSRVGSPKNLNILAPSDETKNVVYKQ-------------------
------------------------------------------------------------
------VLS---------------------------------------------------
------------------------------------------------------------
------------------------------------------------------------
------------------------------------------------------------
------------------------------------------------------------
------------------------------------------------------------
------------------------------------------------------------
----------------------
>HELIBAT1_2p:ClassII:Helitron:Helitron
------------------------------------------------------------
------------------------------------------------------------
------------------------------------------------------------
------------------------------------------------------------
------------------------------------------------------------
------------------------------------------------------------
------------------------------------------------------------
------------------------------------------------------------
------------------------------------------------------------
------------------------------------------------------------
------------------------------------------------------------
------------------------------------------------------------
------------------------------------------------------------
------------------------------------------------------------
------------------------------------------------------------
------------------------------------------------------------
------------------------------------------------------------
------------------------------------------------------------
------------------------------------------------------------
-------------------------MRVIIIIDNYYYWEIPQHYVFNNSLWTKRRKG---
---------GNKVLGRLFTVSFREPERYYLRLLLLHVKGAISFEDLRTVGGVTYDTFXEA
AKHRGLLLDDTIWKDTIDDAIILNMPKQLRQLFAYICVFGCPSAADKLWDENKSHFIEDF
CWKLHRREGACVNCEMHALNEIQEVFTLHGMKCSHFKLPDYPLLTNANTCDELYEQQQ--
-------------------------------------AEVLINSLNDEQLAAFQTITSAI
ED------------------------------------------QTVHPKCFFLDGPGGS
GK-TYLYKVLTHYIRGR-------------GG-----TVLPTASTGIAANLL--------
------LG----------GRTFHSQYKLPIP--------LNETSISRLDI-----KSE--
VAKTIKKAQLLIIDECT-MASSHAINAIDRLLREIMNL-N--------------------
---------------------------------VAFGGKVLLLGGDFRQCLSIVPHAMRS
AI-----VQTSLKYCDVWGCF-----------------------------R-KLS-LKTN
MRSEDSA----------YSEWLVKLGDGKLDSSFHLGMD----------IIEIPREMICN
GSIIEATFG---------NSISIDNIKNIS---------KRAILCPKNE---HVQKLNEE
ILDIL----D-GDFHTYLSDDSI---DSTDDAEKENFPIEFLNSITPSGMPCHKLKLKVG
AIIMLLR--N-LNSKWG---LCNGTRFIIKRLRPNIIEAEVLT--GSAEGEVVLI---PR
IDLSPSDTGLP---------------FKLIRRQFPXMPAFAMTINKSQGQTLDRV--GIF
LPE-PVFAHGQLYVAFSRVRRACDVKVVNTSSQGKLVKHSE-------------------
------------------------------------------------------------
------SV----------------------------------------------------
------------------------------------------------------------
------------------------------------------------------------
------------------------------------------------------------
------------------------------------------------------------
------------------------------------------------------------
------------------------------------------------------------
----------------------
>HELMET3_2p#2:ClassII:Helitron:Helitron
------------------------------------------------------------
------------------------------------------------------------
------------------------------------------------------------
------------------------------------------------------------
------------------------------------------------------------
------------------------------------------------------------
------------------------------------------------------------
------------------------------------------------------------
------------------------------------------------------------
------------------------------------------------------------
------------------------------------------------------------
------------------------------------------------------------
------------------------------------------------------------
------------------------------------------------------------
------------------------------------------------------------
------------------------------------------------------------
------------------------------------------------------------
------------------------------------------------------------
------------------------------------------------------------
------------------------------------------------------------
------------------------------------------------------------
--------MKEDYPTMPRTDISLIHESRNRLIYDELNYNQQLLEIE--------------
------------------------------------------------------------
-------------------------------------HKKLMSTMTAEQKNVYEKIISRV
DD--------------------------------------------NLPGIFFLYGYGGT
GK-TFILRALSSAVRSR-------------KE-----IVLTVASSGIAALLI--------
------PG----------GRTAHSRFGIPII--------VDEISTCGIHP-----KSP--
LAKLVCKAKLIIWDEAP-MMHKHCFEALDRSLRDILRVQNNGRTASLLVERLWYLVVTSD
KSFPSYLKLIDKRLSTRSQLEGYPSCSKQWPNSIPFGGKVVVLGGDFRQILPVIPKANRQ
EI-----VNASINSSYLWPFC-------------------------------EVLTLSTN
MRLLHGSSSSDIEERNQFSEWVLGIGDGSIGDANDEAID-----IEIPDDLLIQSSGDHI
ASIVDTIYP---------SLLDERHDPSYF--------QDRAILTPKNA---TVEEIKDY
VMSLI----P-GEEKTYLSCDSTLSTNSAASRPDDIHTREFLNTINASGIPNHKIKLKVG
VPVMLLR--N-LDPTAG---LCNGTRLIITKMGRYVLEGKVIT--GSNIGDTVYI---PR
LSLTPSDTRIP---------------FKFQRRQFPISVSFAITINKSQGQSLQKV--GIY
LPQ-PVFSYGQLYVAVSRVTSRNGLKLLLIDEDNNCI-----------------------
------------------------------------------------------------
----------------------NTTSNVVYHEVFRNL-----------------------
------------------------------------------------------------
------------------------------------------------------------
------------------------------------------------------------
------------------------------------------------------------
------------------------------------------------------------
------------------------------------------------------------
----------------------
>Helitron-5_Mad_1p:ClassII:Helitron:Helitron
------------------------------------------------------------
------------------------------------------------------------
------------------------------------------------------------
------------------------------------------------------------
--------------------------MCCLKGRVALPPIQSPPEMVALFSDQTN-EGRHF
RQNIRAYNHAFAFTSMGVHVDERINI-GGRGIYTFRAQGALYHKIGGLLPHE--------
--------------------------------------GNRPRFLQAYIYDTEHE-VENR
MCESE---------VLDRRVVEKIQQMLNNHNPFVHTLRSLGQRQDLPNCK---------
--LILK-EQPIDRRQYSLP-SASQVAAIIIDGDDATIANGR-----DIVVETISGRLSH-
VRDYVGFYDPLQYPLLLPYGTYGWDVNSRDDGGRAITCCDYYAYMLQVCTDNI-------
IYFPIYINEMNDDSHIK-------------------------------------------
SNIRNLL---LQIRHNGSSLLLRGGRLLQQYAVDNYIKIESQKLRWLR--SNQATVRADL
YK------------------------------GLEDSLNAGQHNAGIYIISVIVILIENK
KLSGSIGRRIILPSSFVGSPRDMYQRYQDAMTLVQRFGKPDLFITMTCNPSWEEIKSELL
AGQTPQDRPDLLTRVFRAKLEQLKEDIIEKGVLGSVVAYAYVIEFQKRGLPHVHMLVVLD
ENDKINNPDEYDRIVRAEIPNEDVEPQLYNVVLKHMIHGPCG-IHNPQSPCMKN-GS---
--CKRKYPKPFAPVTVQGNDSYPIYQRR---GNRLPVSLDRQG-NIMVDNSWVIPYNPWL
LLRYDCHINVEICASIKSVKYLYKYVYKGPDRVTVEVQ------SDPE------------
---YDEIKQFQDARWVCAPEALWKIFKFIINRIYPSVERLQIHLPNMHQVQFRADESIIN
ILHDESTRKTMLTEFFTLNHVDAEA-------RRYLYMEIPSHYRWIQAQRKWSKRMNR-
---------N-KVIGRIYAVSPAEGEKFYLRILLNHVRGPTSFTNLRTVNGVLHPTXKQA
AEQRGLLERDDSIRQCLLEASTIQMSSALRRLFVTILVYCAPIGVRGLWDEFYPFMIEDY
---VSMTNITPTL------ATNRLL---RELNT-LLVQFN--KSINEFDLPQMTRGNESS
SGMTRCIEDEISIGIPQ-------------Q-----DLDAIER-LNDDQRSAFNTIMGAV
QR------------------------------------------S--ENATFFVDGPGGT
GK-TYLYRALLASLRRL-------------GH-----IVLATASSGIAATIL--------
------PG----------GRTTHSKFKIPLS--------LDASSMCSIGK-----QSD--
LAKLIQKAKAIIWDEAT-MTHRHAFEALDRTFRDLTDI-D--------------------
---------------------------------LPFGGKIMIFGGDFRQVLPVIRKGTKS
EL-----IQASVVKASFWSQV-------------------------------KILKLKQN
MRSINDR---------EFSEFLLRVGDGNEDVIMDDMVK------LPECMVIPWESEHSI
NQLIAKIFP---------DLEDHMNDATYM--------VERAVVTPTNE---DVDMLNEK
IINMF----PGLEETMYSFDSVE-------DDERNLYQPEFLNSISLGGLPPHKLTLKRG
APIMLLR--N-IDPKLG---LCNGTRLLCRGSYRNLIDAEILT--GQFAGSRVFLPRIPL
KSTDTAGLP-----------------FELTRKQFPVKLSFSITINKSQGQTIPHV--GVY
LPD-HVFSHGQLYVALSRGVSKSTTTVLVKNGSIVGQQGV--------------------
------------------------------------------------------------
----------------------FTRNVVYKEVLLHSS-----------------------
------------------------------------------------------------
------------------------------------------------------------
------------------------------------------------------------
------------------------------------------------------------
------------------------------------------------------------
------------------------------------------------------------
----------------------
>Helitron-3_ZM_1p:ClassII:Helitron:Helitron
------------------------------------------------------------
------------------------------------------------------------
------------------------------------------------------------
------------------------------------------------------------
------------------------------------------------MTTNMD------
-----------------------------CGIYTFRAHGMMYHNVRSFGREV--------
--------------------------------------GAEHKHLELYFYD-DDPSLEHR
YRKCRQEQ-----FEKDKAVIKQLVEILKG-NPYSEHLRSMGNVDNIEDYH---------
--IALNLDQTLNQKLYNVP-ITSEVAAVWIEGSERRGQFSN-----SVMLHGK-DRSSHG
IRSYHGCYDALSYPI---------------------------------------------
VLPLINLAVAERPSHLC-------------------------------------------
VSVRDYYCYRFQIRPSIFNPILHGKRLFQQFAVDTYIKIESSRLDFIR--KNQDRLRADL
YK------------------------------GLVDSLHEGENRA---------------
---DKIGKRTVLSTSFIGGPRDMRRRYMDAMALVRKFGKPDIFLTMTCNPNWDEITRELL
PMQSPQDRPDLVVRIFRAKLEELKKRLTKHHILGKIRAYVYVVEFQKRGLPHVHFLLIMQ
RKYKLTCPDQYDHLISAEIPDKKKYPELYKMVIKHMMHGPCG-LLNPKCPCTKGRAS---
--CKNHYPRAFSNATSQGKDSYPIYRRR---DDGRKETVRGCE----LDNRWVVPYNPYL
LRLFNCHINVEACGSIKAVKYLFKYIYKGHDRASVAVT--DANKADGD------------
---VDEIKQYRDARWVTPPEALWRIFSFDLSQNSPPVMQLQLHLENMHMVSFHERAKVNH
VVQRPGADRSMLTAYFEANRLHEEA-------RGILYRDFPEWYTLQQG-KVWQRRKRN-
---------TGGQVGRIVSAHPAEGERFYLRLLLNHVTGATSYADLRTVDGDTLPSFREA
AQRRGLLEADDTIDECLNEAAIYQMPSALRRLFATILVYCEPNDVAELWQRHLDSMSEDY
----HRSTQSKTH------VQQMVL---IDIRN-ILQSMG--KDIKTFPLPAIIDKYDDS
HGTDREIYEEESIEPTA-------------E-----DVAMKET-LNEEQRFAYDKILSVV
DT------------------------------------------N--NGGVFFVDGPGGT
GK-TYLYKALLAALRSQ-------------DK-----IAVATATSGVAASIL--------
------PG----------GRTAHSRFKIPLT--------IDDGAVCSFTK-----QSG--
TAKLLQKASLIIWDEAS-MTKRQAIEALDNSMRDIMGRPG--------------------
---------------------------------LPFGGRTVVFGGDFRQVLPVVRKGSRA
QI-----VAASLRSSYLWESM-------------------------------CHLKLVQN
MRAQSDP---------WFAEYLLRVGGGTEEANNDGDVR-----LPDEVCVPYTGNDRDL
DRLIDDIYP---------NLNANMSNTSYI--------TSRAILSTRND---WVDMINMR
MIDRF-----QGEQMMYHSFDTA------VDDPNNYYPSEFLNTLTPNGLPPHVLKLKVG
CPIMLLR--N-IDPANG---LCNGTRLVVRGFQKNSIDAEIVL--GQHAGMRIFLPRIPL
CPSDDEMFP-----------------FQFKRKQFPIRLSFAMTVNKAQGQTIPNV--GVY
LPE-PVFSHGQLYVALSRATARSKVKILAIPVHDEKK-----------------------
------------------------------------------------------------
----------------------KKKGVERNSAINGATYTKNIVYKEVLTP----------
------------------------------------------------------------
------------------------------------------------------------
------------------------------------------------------------
------------------------------------------------------------
------------------------------------------------------------
------------------------------------------------------------
----------------------
>Helitron-3_SBi_1p:ClassII:Helitron:Helitron
------------------------------------------------------------
------------------------------------------------------------
------------------------------------------------------------
---------------CLHTGHHYESYRVLVQGAHGHNVTDDPYDFIYQNLPQRHRLRKVP
DCSYCGAMRFQYETP----------GFCCRKGKVQIHIPEVPAELKRLFTSQVDDDAKYF
RKHIRYINSHFAFASLGVTLDRRYNSPEGTGIYTFRVHGGLYHRLRPPGARWXQCSASAA
LLLGLPLTVDITVQKGPVFIHFEFMAGCTTVLDHLVPGGXSARHLQLYFYDTEDEALSHR
VKRSP---------DLDINLIRNILAILQD-NPYVHTFRRNGAFPNLDDYR---------
--IELNTNVTPDQRRYNAP-TASQVAAIWMEGNDPQRCFDR-----SVVVYGKTDRRPQY
IRACHGCYDPLAYPIYNPRGETGWNKFMPYSGDPVTPHLQPRLLLIMLITWMTGQPVVIK
VLSPNNIIYCYNTGTICYNTIIITLAADNINENQVEEGDNDVQEGDMLSGVADAAQSTRY
VTAREYYCFKLQVRRGIFNIVLFGGRLFQQWAVDMYIKIESMRLDWYSNPENQKLIRAEL
YQVTTHIILFICFLFTNFATLLLLSSAKIIRAGLVDVISAGETQG---------------
---SKVGKRIVLPRSFPGCDRDMQQRFLNAMAIVQRFGKPDYFITMTCNPYWEEITSNLE
PGQEPQDRPELVARVYRAKLRDLKDLLIKRKYFGEVAAYVHVTEFQKRGLPHEHFLLIMK
SGSKLTTPDAYDRVISAEIPDKDKYPELHDLVISHMLHGPCG-VLNKNCACMVD-GE---
--CRFQYPRQFCEATQQGKDSYPTYRRR---DDGRRVRIRRAE----LDNRWVVPYNPGL
LMRYNCHINVEACSSIKAVKYLFKYVYKGHDQASFSVNADQNDRDDGV------------
---INEIQQYRNARYISPPEAVYRIFGFPMFGVYPAVLQLQLHLPGMQSVTYNEEENLED
VVSRPGSNRTTLTEYFSKNREDRAA-------RKILYREFPEHYRWITGRKVWQGRKQA-
---------S-AQIGRIVYANPAEGERYFLRVLLNHVRGATSYEDLRTVAGVTYSTFREA
CEKRGLIETDQSIDDCLTEATTFQMPCALRRLFATILVFCEATNIRGLWDKHKDALGEDF
----SRDNNNTSI------VEQMVL---RDIRD-MLHSMG--KDIRDYGLPPICDEGPSS
IDMMKEVREEQNVSVDQ-------------D-----HLDIFDS-LNKEQREGFDEIIQHV
FA------------------------------------------N--KSQVFFVDGPGGT
GK-TFLYKALLARVRPE-------------DSSSRGLIAIATATSGIAASIL--------
------PG----------GRTAHSRFKIPIK--------IGDNSMCSFTK-----QSG--
TAELLRRASLIIWDEVA-MTKRQCVETLDRSLQDIMEC-A--------------------
---------------------------------LPFGGKVMVFGGDFRQVLPVVTRGTRA
QV-----TDATLQRSYLWDKI-------------------------------RKIRLSQN
MRAQSDP---------WFSEYLLRIGNGTEETIGDDYVR-----LPDDIVIGYTDTEVAV
NKLIQDVFP---------SLEEHATSAAYM--------SSRAILSTKNE---HVDRLNAM
MIERF----P-GEEKVYHSFDTV------VDDPQNHFPIDFLNSITPNGLPPHELKLKIN
CPVILLR--N-LDPTTA------------CAMEQGS------------------------
--------------------------WSEHCKTMQLMLRSLVDNMCGKECSYQGY-----
-----HCLPRMIFLFLSSSRENNSQ-----------------------------------
------------------------------------------------------------
------------------------------------------------------------
------------------------------------------------------------
------------------------------------------------------------
------------------------------------------------------------
------------------------------------------------------------
------------------------------------------------------------
------------------------------------------------------------
----------------------
>f1_Entph374716134[10..409] unnamed protein product
------------------------------------------------------------
------------------------------------------------------------
------------------------------------------------------------
------------------------------------------------------------
------------------------------------------------------------
------------------------------------------------------------
------------------------------------------------------------
------------------------------------------------------------
------------------------------------------------------------
------------------------------------------------------------
------------------------------------------------------------
------------------------------------------------------------
------------------------------------------------------------
------------------------------------------------------------
------------------------------------------------------------
------------------------------------------------------------
------------------------------------------------------------
------------------------------------------------------------
------------------------------------------------------------
------------------------------------------------------------
------------------------------------------------------------
------------------------------------------------------------
------------------------------------------------------------
------------------------------------------------TDAALVAIMSGE
N--------------------------------------------------VFVSGPGGT
GK-TYLINMIQSMYGD---------------------SCITVAPTGVAALNV--------
-------N----------GATAHRTFDLAAGV-------SMESDWTAIRA-----KTA--
KPLKSKAFTILIIDEIS-MIRADKFIEMDRKLRFLRKN-D--------------------
---------------------------------KPFGGIQVLLFGDFYQAPPVVSSMEKE
AYFNFY-HTDLCCYTESWEDL-------------------------NL--H-NIA-LVDQ
FRQESVR----------FATMLNCVREGRR-----IKEV--------------------V
AELNTRCYH---------GGVPTD----------------ALTICATNK---QAEEVNRR
FYDAI----K-APEKTYIGKMKG------------KFPSTLPV--------EQEMRLKIG
MKVMITS--NDVDPTHKVPYYVNGTRATVVKFKTKSVVVELED--GTQ-VEIEPR---LW
ENNEYKPSQ-RYNIAERKMEKFIERVVIGSYEQLPLKSGYAVTSHKSQGLTLDCY--NLD
LGKNGAFSPGMTYVALSRVKTIQ-------------------------------------
------------------------------------------------------------
------------------------------------------------------------
------------------------------------------------------------
------------------------------------------------------------
------------------------------------------------------------
------------------------------------------------------------
------------------------------------------------------------
------------------------------------------------------------
----------------------
>zn_Phagl357289968[9..329] unnamed protein product
------------------------------------------------------------
------------------------------------------------------------
------------------------------------------------------------
------------------------------------------------------------
------------------------------------------------------------
------------------------------------------------------------
------------------------------------------------------------
------------------------------------------------------------
------------------------------------------------------------
------------------------------------------------------------
------------------------------------------------------------
------------------------------------------------------------
------------------------------------------------------------
------------------------------------------------------------
------------------------------------------------------------
------------------------------------------------------------
------------------------------------------------------------
------------------------------------------------------------
------------------------------------------------------------
------------------------------------------------------------
------------------------------------------------------------
------------------------------------------------------------
------------------------------------------------------------
------------------------------------------------QELIFQKYKNGE
N--------------------------------------------------IFVTGPAGS
GK-SFLIKTIVNDSVEN-------------DY-----NLQVCALTGCASILL--------
-----NCK----------ATTLHRFAGIGLANK------SIDAVVEDVFE-----KRY--
KLKKWYDLKCLIIDEVS-MMSLKILLILDKMARKIYKKEN--------------------
---------------------------------TPFGGLQVIFSGDFYQLPPIKSNDGDK
E------SSMFCFEDPLWNQL---------------------------FPADNQILLKSI
FRQDEKE----------FLKVLKYVREGRI-----TKST--------------------R
ETLEKRVFT---------EAEIDKVREENV----------VTIISPYKK---DTDNINAA
AYKML--------------------------------------------------SNDVE
KKMYSIK-------------YLKGSRKQDGAVESAVNNLLIDS-----------------
--------------------------------------------NASLKADYEFLANNIM
ANTSLELKIGTHVMCIANISLE--------------------------------------
------------------------------------------------------------
------------------------------------------------------------
------------------------------------------------------------
------------------------------------------------------------
------------------------------------------------------------
------------------------------------------------------------
------------------------------------------------------------
------------------------------------------------------------
----------------------
>l2_Invir15078743[13..317] unnamed protein product
------------------------------------------------------------
------------------------------------------------------------
------------------------------------------------------------
------------------------------------------------------------
------------------------------------------------------------
------------------------------------------------------------
------------------------------------------------------------
------------------------------------------------------------
------------------------------------------------------------
------------------------------------------------------------
------------------------------------------------------------
------------------------------------------------------------
------------------------------------------------------------
------------------------------------------------------------
------------------------------------------------------------
------------------------------------------------------------
------------------------------------------------------------
------------------------------------------------------------
------------------------------------------------------------
------------------------------------------------------------
------------------------------------------------------------
------------------------------------------------------------
------------------------------------------------------------
------------------------------------------------QSRALTLMCQDK
N--------------------------------------------------IFITAPAGA
GK-TLLINHYCDYVRQHEP-----------FK-----KIAITSTTGVSAILI--------
-------G----------GSTLHSYLGIGLGDG------TIEDLVQRIKK-----ASKGI
KERVWKELTTLIIDEVS-MLNPVLFDKLEKIARIIRGS-D--------------------
---------------------------------LPFGGIQLILSGDLLQLPVVKGGGTGN
KNDH---NMEFVTDANSWKKC----------------------------IGNNIVLLTEI
MRQKDFH----------FKEILLKIRVGNI------DQQ--------------------V
RSVLSQHMK---------KEEKLKKEEIQP-----------TRLFCLKK---YVQDLNDS
ELKKL-----EDSGKKFINFNAL-------------------------------------
----IKK----YSEEAV---LTNKGRSRCTDLQFKFLSDRFVK-----------------
------------------------------------------------------------
----DSTTPQHLRVC---------------------------------------------
------------------------------------------------------------
------------------------------------------------------------
------------------------------------------------------------
------------------------------------------------------------
------------------------------------------------------------
------------------------------------------------------------
------------------------------------------------------------
------------------------------------------------------------
----------------------
>l2_Wisir339906026[59..347] unnamed protein product
------------------------------------------------------------
------------------------------------------------------------
------------------------------------------------------------
------------------------------------------------------------
------------------------------------------------------------
------------------------------------------------------------
------------------------------------------------------------
------------------------------------------------------------
------------------------------------------------------------
------------------------------------------------------------
------------------------------------------------------------
------------------------------------------------------------
------------------------------------------------------------
------------------------------------------------------------
------------------------------------------------------------
------------------------------------------------------------
------------------------------------------------------------
------------------------------------------------------------
------------------------------------------------------------
------------------------------------------------------------
------------------------------------------------------------
------------------------------------------------------------
------------------------------------------------------------
------------------------------------------------QLYTLKVIEDGK
N--------------------------------------------------VFINSPAGT
GK-SALIKYFCSKNASKK-------------------VIGLTSTTGISALNI--------
-------G----------GCTLHSLLGIGLGKE------TVDDLYDKILK-----NKD--
KRELWLRLDVLVIDEIS-MLHPDLFDKLEKLARMIREC-K--------------------
---------------------------------KRFGGIQLVVTGDLFQLPCISQ-----
-------NSTLIIHSSIFKKC-----------------------------ISTTIEFRNI
IRQTDLL----------FKNVLNKIRVGIV-----DSQV--------------------K
KVLKKRFCK-----------PSKENFQIKP-----------TKLFCTRK---AVDGLNEK
ELNKL----A-AKGYEFREYLMD--------------------------------FVNQN
CPINFDY--------------------IVQNFVKNSTTPS--------------------
--------------------------TLQICEQTQVMLTYNITP----------------
------------------------------------------------------------
------------------------------------------------------------
------------------------------------------------------------
------------------------------------------------------------
------------------------------------------------------------
------------------------------------------------------------
------------------------------------------------------------
------------------------------------------------------------
------------------------------------------------------------
----------------------
>Polinton-3_HM_1p:ClassII:Maverick:Maverick
------------------------------------------------------------
------------------------------------------------------------
------------------------------------------------------------
------------------------------------------------------------
------------------------------------------------------------
------------------------------------------------------------
------------------------------------------------------------
------------------------------------------------------------
------------------------------------------------------------
------------------------------------------------------------
------------------------------------------------------------
------------------------------------------------------------
------------------------------------------------------------
------------------------------------------------------------
------------------------------------------------------------
------------------------------------------------------------
------------------------------------------------------------
------------------------------------------------------------
------------------------------------------------------------
------------------------------------------------------------
------------------------------------------------------------
------------------------------------------------------------
------------------------------------------------------------
--------------------------------------------MNEDQEKAYVALLNNQ
N--------------------------------------------------VFLTGKAGT
GK-SFTINIIYERFIKS-------------KK-----NICITASTAIAAQMY--------
------SD----------ASTVHSFAGLGYRLE------SVETILKNMTD-----V----
VKERLKNVQILVIDEIS-MLPVHVLKTLNMILKNIKKS-H--------------------
---------------------------------RLFGGCVLLVAGDFYQLTPVG------
-------EETLLFEDPFWNEC-----------------------------EFVNVELVKN
FRQNKDL---------TFQTHLNNVREGIF-----CEST--------------------L
AFFRKRLEP-----------ADKHLDPSYT------------RLFMFNK---DRIAHNEE
YLKKT----N-SPYFIFXSEIKT--------------FNNFKINEKWPFKTPQNVTLKKG
VPVICVR----NISELG---IVNGTQGVVKSVNLERVVIMVDEQRIVITPQTEMLYDCKR
N-------------------------VIAECKGMPLVLAYALTIHKVQGLTLSNV--VIH
LTR-XQFTWHLFYVALSRAQTRKSVYIIAQPSFFQTFLKNINI-----------------
------------------------------------------------------------
----------------------HSAVKSFYSNLIKPTPEENDYKKRIKLQMX--------
------------------------------------------------------------
------------------------------------------------------------
------------------------------------------------------------
------------------------------------------------------------
------------------------------------------------------------
------------------------------------------------------------
----------------------
>Bp_Thisp377660850
------------------------------------------------------------
------------------------------------------------------------
------------------------------------------------------------
------------------------------------------------------------
------------------------------------------------------------
------------------------------------------------------------
------------------------------------------------------------
------------------------------------------------------------
------------------------------------------------------------
------------------------------------------------------------
------------------------------------------------------------
------------------------------------------------------------
------------------------------------------------------------
------------------------------------------------------------
------------------------------------------------------------
------------------------------------------------------------
------------------------------------------------------------
------------------------------------------------------------
------------------------------------------------------------
------------------------------------------------------------
------------------------------------------------------------
------------------------------------------------------------
------------------------------------------------------------
------------------------------------------------MQLAQAFVRDTN
RS-------------------------------------------------IFLTGKAGT
GK-TTFLHSLKADLPK---------------------RMVVTAPTGVAAINA--------
-------G----------GVTLHSFFQLPFGPFVP----GSEAQRQAAER-----RFNRQ
KRDIIASLDLLIIDEIS-MVRADLLDAVDFMLRRERAT-D--------------------
---------------------------------APFGGVQLLMIGDLHQLAPVVPDQDWA
ILRDFYSS-GYFFSSRALAAM-------------------------DV--V-PIE-LTHI
YRQSDAD----------FIALLNAVRDNRL-----DEAA--------------------M
AQLNARYQP---------DFTPREADGYIT-------------LTTHNR---AADQINDT
RLRAL----A-AKPREFEAEIED-----------DYPAHSYPT--------AATLTLKQG
AQVMFVR--NDSGEDKR---YFNGKIGTVTRLERERILVRCPG--DDGDITVEPA---TW
ENIRYNIDP-DTK------A--ITEEVIGKFTQYPLRLAWAITIHKSQGLTFERA--IID
AAA--AFSHGQVYVGLSRCKTLEGLVLSAPIPRHAVK-----------------------
------------------------------------------------------------
----------------------TDQRVSHYVDEATRQPPTQGQLDAARIDYQQRLLRECW
DFDQLGARLRRLLGLLRSNHRVIDLRCDGDAQAIESIDALEQQTMEEVVTVSTKFRRELQ
ARFRADQIPEDDPDLQERLRKASAYFFGKLAEGLSPWLEAFEFETDNKALRKTLGQALEE
LRKLLTIKTACIASCREGFSAKTYLAALAKAKIDEPHLRSRPKKGSGAQTGHGKNDPLLE
ALRHWREQKQADEERTGETRYRILTRAVLREIAATRPDSLDALAAIRGIGMRTAERYGAE
ILQLVAQHPPPVAHQGPSGADPKTKVQPGDSRRLSYRLYSEGLGIAEIAAERSLKTTTIE
GHLAHFIGTGELAVTDFVDQDKLARITTVFAEMGTEALTPVKEHLGDDVSYGELKMVQAH
LTCEHGGQSNPVGATDRNAPSR
>Bb_Riean325335668
------------------------------------------------------------
------------------------------------------------------------
------------------------------------------------------------
------------------------------------------------------------
------------------------------------------------------------
------------------------------------------------------------
------------------------------------------------------------
------------------------------------------------------------
------------------------------------------------------------
------------------------------------------------------------
------------------------------------------------------------
------------------------------------------------------------
------------------------------------------------------------
------------------------------------------------------------
------------------------------------------------------------
------------------------------------------------------------
------------------------------------------------------------
------------------------------------------------------------
------------------------------------------------------------
------------------------------------------------------------
------------------------------------------------------------
------------------------------------------------------------
------------------------------------------------------------
------------------------------------------MYFWGMNSEVFQLIEHTN
RN-------------------------------------------------IFLTGKAGT
GK-TTFLNHFVKNTRK---------------------SHIVVAPTGIAAINA--------
-------G----------GVTIHSMFGLPLRPFFPTTERIDSYLGNNIPDLVKHFKYRSS
KLKLLREVEIIIIDEVS-MLRADVLDMMDFSLRHIRRN-G--------------------
---------------------------------LPFGGVQMLFIGDLYQLPPVVRDEHS-
-LQRYYTS-PFFFSAHALRGI-------------------------DL--V-TVE-LTKV
YRQQDET----------FLNILNEIREGNL-----GEDN--------------------Y
EKLNSRYIS---------DFDPKD-ETYVY-------------LTSHNR---MADSINKE
RLEAL----G-GRSYFYRAEVRD-----------DFNEHQYPN--------EEILELKVG
AQVMFIR--NDASPEKR---YFNGKLAEVTALDQDEIRVTIDG--EDEEFTIKHE---LW
EQKRYFLDK-DK-------N--IREEVLGSFKQYPIRLAWAVTIHKSQGLTFDRL--IVD
AGQ--SFASGQVYVALSRCRTLEGIVLKSQISKTVIF-----------------------
------------------------------------------------------------
----------------------NDQRVAEFQKETNANDRISEIIKSEKHDYSVGKVLRRI
DCNWFTKALEEWY------NQALVTRDLDKNKAKKIYLSVKPQIENWVKIFEKLERVLKQ
KTQKFIKGDEQWDEIEAKAKGAVNYFFTQTLEHFFTPFKDFYAETKGVKGLKTYNAEIKL
LLDDLEDYLNDLKSV---------------------------------------------
------------------------------------------------------------
------FLIDTPLFDETNEKSITTEIKKVPTHVLTYQLFEDGKTIGEIAKERGLVISTVY
GHLAKFAEQGLLDLSRLISAEKIKTFEETFKQAPQGTLSEWKKVLPDDFEYHEIRLLDNH
YRYLEHKEED------------
>env135279854 |gb |EBG60040.1 | hypothetical protein GOS_9405997 [marine metagenome]
------------------------------------------------------------
------------------------------------------------------------
------------------------------------------------------------
------------------------------------------------------------
------------------------------------------------------------
------------------------------------------------------------
------------------------------------------------------------
------------------------------------------------------------
------------------------------------------------------------
------------------------------------------------------------
------------------------------------------------------------
------------------------------------------------------------
------------------------------------------------------------
------------------------------------------------------------
------------------------------------------------------------
------------------------------------------------------------
------------------------------------------------------------
------------------------------------------------------------
------------------------------------------------------------
------------------------------------------------------------
------------------------------------------------------------
------------------------------------------------------------
------------------------------------------------------------
-------------------------------------------------------IENTK
KN-------------------------------------------------LYITGEAGT
GK-TTLLKYFKSQSKR---------------------NFVVLAPTGIAAINS--------
-------G----------GQTIHSFFNFP----------HKLIQHEDIKK-----VFN--
SKKIFQNLDLLIVDEAS-MMRADLMDGIDYALRLNKGIMD--------------------
---------------------------------IPFAGVQIVLFGDLAQLPPIVDREMAP
IYNQLYST-PYFFSANSFGAV-------------------------PF--H-HFT-LTTN
YRQRDKK----------FTNILNRIRDKSI-----TQEE--------------------M
GLLNARVTN---------IGSVHT-GDTIT-------------LTPTNR---AAGSINDE
RLDQL----S-AKEFSYSAEIYG-----------EYDRSAYPT--------ETELYLREG
AQVLMIK--ND-------------------------------------------------
------------------------------------------------------------
--------P---------------------------------------------------
------------------------------------------------------------
------------------------------------------------------------
------------------------------------------------------------
------------------------------------------------------------
------------------------------------------------------------
------------------------------------------------------------
------------------------------------------------------------
------------------------------------------------------------
----------------------
>env142059650 |gb |ECV25065.1 | hypothetical protein GOS_2935270 [marine metagenome]
------------------------------------------------------------
------------------------------------------------------------
------------------------------------------------------------
------------------------------------------------------------
------------------------------------------------------------
------------------------------------------------------------
------------------------------------------------------------
------------------------------------------------------------
------------------------------------------------------------
------------------------------------------------------------
------------------------------------------------------------
------------------------------------------------------------
------------------------------------------------------------
------------------------------------------------------------
------------------------------------------------------------
------------------------------------------------------------
------------------------------------------------------------
------------------------------------------------------------
------------------------------------------------------------
------------------------------------------------------------
------------------------------------------------------------
------------------------------------------------------------
------------------------------------------------------------
-------------------------------------LLPDDFVLSEEFETIIEQLENTK
DH-------------------------------------------------FYITGKAGS
GK-STLLAYFRSITKK---------------------NTAVLAPTGVAAIRV--------
-------K----------GQTIHSFFGFP----------PKVIQTRHIKK-----VR---
QIEVLQNLETLIIDEVS-MVRADVFDAIDYSLRVHRKKLT--------------------
---------------------------------QPFGGVQLVVFGDLFQLPPVVNMDESG
LLQRIYSKGHFFFHSNIFQDA-------------------------QF--K-TLE-LYSI
YRQKDDH----------FIHLLNSVRDGSI-----THSQ--------------------I
DNINDSLID---------H-IEMD-EGKII-------------LTTTNA---RASSINQK
YLSQL----N-EEEFSYRGQATG-----------QFYKELFPT--------DEILKLKKG
AQVIMIK--ND--PEKR---WVNGSIGIIHDIAQKKIKVKID----NKIFEVKKE---KW
DRIQYTYDD-DQQ------E--VQEEITGSFKQYPMRLAWAITIHKSQGQTFEKV--IID
MSQ-GSFAPGQLYVALSRCISLEGIELLRPIKKSDII-----------------------
------------------------------------------------------------
----------------------VNNQLIGFQDRLI-------------------------
------------------------------------------------------------
------------------------------------------------------------
------------------------------------------------------------
------------------------------------------------------------
------------------------------------------------------------
------------------------------------------------------------
----------------------
>env136101298 |gb |EBL92024.1 | hypothetical protein GOS_8492597 [marine metagenome]
------------------------------------------------------------
------------------------------------------------------------
------------------------------------------------------------
------------------------------------------------------------
------------------------------------------------------------
------------------------------------------------------------
------------------------------------------------------------
------------------------------------------------------------
------------------------------------------------------------
------------------------------------------------------------
------------------------------------------------------------
------------------------------------------------------------
------------------------------------------------------------
------------------------------------------------------------
------------------------------------------------------------
------------------------------------------------------------
------------------------------------------------------------
------------------------------------------------------------
------------------------------------------------------------
------------------------------------------------------------
------------------------------------------------------------
------------------------------------------------------------
------------------------------------------------------------
-------------------------------------DIPEKIKLDSNFKEIFNLVEHSK
QN-------------------------------------------------IFITGKAGA
GK-TTLLEYFRINSEK---------------------NFVILASTGISAIKA--------
-------K----------GKTIHSFFLFP----------PRILINEKIKR-----L----
RSKVISKIDTILIDECS-MIRCDVLDAIDQSLRLNRNN-D--------------------
---------------------------------KSFGGIQIILLGDLHQLPPVIRENERE
IFNNFYPLGHYFFNANCFEPS-------------------------DI--K-TYE-LTKV
YRQKDKN----------FINILNNIRSGNI-----NDND--------------------L
FILNNRIVN---------ESLNIP-SETII-------------LSPTNR---RVDSINNA
NLQNI----N-SETFSYESTETG-----------DFKEK--PA--------DEILELKVG
AQVMLIK--NDLKSPKR---WVNGSIGIVTQLTDNSIHLKIK----NKIYKITQD---TW
EKFDYLIKD-GQ----------VIHEVVATFTQYPIKLAWAVTIHKSQGQTFEKA--IID
LDK-GSFAPGQTYVALSRVTSLDGLFLTRAINVSDVV-----------------------
------------------------------------------------------------
----------------------FDQNIEDYFFS---------------------------
------------------------------------------------------------
------------------------------------------------------------
------------------------------------------------------------
------------------------------------------------------------
------------------------------------------------------------
------------------------------------------------------------
----------------------
>env142673987 |gb |ECZ75850.1 | hypothetical protein GOS_2126127 [marine metagenome]
------------------------------------------------------------
------------------------------------------------------------
------------------------------------------------------------
------------------------------------------------------------
------------------------------------------------------------
------------------------------------------------------------
------------------------------------------------------------
------------------------------------------------------------
------------------------------------------------------------
------------------------------------------------------------
------------------------------------------------------------
------------------------------------------------------------
------------------------------------------------------------
------------------------------------------------------------
------------------------------------------------------------
------------------------------------------------------------
------------------------------------------------------------
------------------------------------------------------------
------------------------------------------------------------
------------------------------------------------------------
------------------------------------------------------------
------------------------------------------------------------
------------------------------------------------------------
------------------------------------------------------------
--------------------------------------------------NIFITGKAGT
GK-TTLLEYFRINSKK---------------------NCVILASTGISAIKA--------
-------K----------GKTIHSFFLFP----------PRILINEKIKR-----L----
RGNLIKNVDTILIDECS-MIRCDILDAIDQSLRLNRNN-D--------------------
---------------------------------EIFGGVQIILLGDIHQLPPVIRENEKD
IFDNFYPNGHYFFHANCYENS-------------------------NI--R-TYE-LTKI
YRQKDTE----------FIDILNKIRSGNI-----TETD--------------------L
IPLNNKVIN---------QGSNDL-YESII-------------LSPTNR---KVDAINSA
NLKSI----S-NEIFSYQSSETG-----------DFKEK--PA--------DEVLELKVG
AQVMLIK--NDIKSPKR---WVNGSIGIVTDLTHDSIHLKIK----NKVHKITQD---TW
EKFDYLIKD-GQ----------VLHEVVATFTQYPIKLAWAVTIHKSQGQTFEKV--IID
LDR-GSFAPGQTYVALSRVTSLDGLFLTRPIN----------------------------
------------------------------------------------------------
------------------------------------------------------------
------------------------------------------------------------
------------------------------------------------------------
------------------------------------------------------------
------------------------------------------------------------
------------------------------------------------------------
------------------------------------------------------------
----------------------
>E8_Ectsi298713171[206..516] unnamed protein product
------------------------------------------------------------
------------------------------------------------------------
------------------------------------------------------------
------------------------------------------------------------
------------------------------------------------------------
------------------------------------------------------------
------------------------------------------------------------
------------------------------------------------------------
------------------------------------------------------------
------------------------------------------------------------
------------------------------------------------------------
------------------------------------------------------------
------------------------------------------------------------
------------------------------------------------------------
------------------------------------------------------------
------------------------------------------------------------
------------------------------------------------------------
------------------------------------------------------------
------------------------------------------------------------
------------------------------------------------------------
------------------------------------------------------------
------------------------------------------------------------
------------------------------------------------------------
------------------------------------------------QRHVIDLVLEGK
S--------------------------------------------------VFFTGAAGT
GK-SFLLKKLHQALRQADQ-----------GA-----TTFMTGTTGKAAVGI--------
-------G----------GCTIHSFAGIGLGKD------SVEQLVGRVKR-----SRN--
AQKRWAQCKVLVIDEIS-MMEADLFDKLNLVGQRVKGN-G--------------------
---------------------------------QPFGGIQLVLCGDFFQLPPVGIGRG--
-------STRFCFEARTWDTS-----------------------------IDQSIVLKQV
FRQKDPF----------FLKILHEMREGRVSSEAEQVLANKSGSGGGEVLSTALPSAAAA
GPRDRRGYD---------GGGPPAEPSAVA--PPPPPPPSYTRLFSRNE---DVDRLNVE
ELQKL----Q-GRAEFYEAEDN-------------------------------------G
DQMYLTQ-----------------------------------------------------
-----------------------------------------LQKHCAAGQTIELK--VG-
------------------------------------------------------------
------------------------------------------------------------
------------------------------------------------------------
------------------------------------------------------------
------------------------------------------------------------
------------------------------------------------------------
------------------------------------------------------------
------------------------------------------------------------
------------------------------------------------------------
----------------------
>q6_OrgLa322510684[17..328] unnamed protein product
------------------------------------------------------------
------------------------------------------------------------
------------------------------------------------------------
------------------------------------------------------------
------------------------------------------------------------
------------------------------------------------------------
------------------------------------------------------------
------------------------------------------------------------
------------------------------------------------------------
------------------------------------------------------------
------------------------------------------------------------
------------------------------------------------------------
------------------------------------------------------------
------------------------------------------------------------
------------------------------------------------------------
------------------------------------------------------------
------------------------------------------------------------
------------------------------------------------------------
------------------------------------------------------------
------------------------------------------------------------
------------------------------------------------------------
------------------------------------------------------------
------------------------------------------------------------
------------------------------------------------QQIAYDHYLNGD
N--------------------------------------------------VFITGPGGT
GK-SYFIKKVYENAKKR-------------NL-----NVSVTAMTGCAALLL--------
-----DCN----------AKTIHSWGSIGLGTD------PIEMIQSRIVK-----YR---
KRDIWLNTDILIIDEVS-MMSCELFELLFKIAQHFRRN-K--------------------
---------------------------------KPFGGIQVIFSGDFHQLPPVTK-----
-------DSAFCFESLLWEEC-----------------------------FKHSVILKEN
FRQTSDP---------VYQVILNEIREGVI-----SKQS--------------------K
DILNTCLNK-------------PQLDNVSP-----------TLLYPVKR---LSEQVNIS
EHVCL----E-GKEHIFKMKYIE---------PPNKKIEEELIKQKKNMIVDESLRLKVG
SQVMCII--N-LDQDNG---IVNGSQGKVVGFDNNNHPMVKFF-----------------
------------------------------------------------------------
------------------------------------------------------------
------------------------------------------------------------
------------------------------------------------------------
------------------------------------------------------------
------------------------------------------------------------
------------------------------------------------------------
------------------------------------------------------------
------------------------------------------------------------
------------------------------------------------------------
----------------------
>env136181623 |gb |EBM43108.1 | hypothetical protein GOS_8411109 [marine metagenome]
------------------------------------------------------------
------------------------------------------------------------
------------------------------------------------------------
------------------------------------------------------------
------------------------------------------------------------
------------------------------------------------------------
------------------------------------------------------------
------------------------------------------------------------
------------------------------------------------------------
------------------------------------------------------------
------------------------------------------------------------
------------------------------------------------------------
------------------------------------------------------------
------------------------------------------------------------
------------------------------------------------------------
------------------------------------------------------------
------------------------------------------------------------
------------------------------------------------------------
------------------------------------------------------------
------------------------------------------------------------
------------------------------------------------------------
------------------------------------------------------------
------------------------------------------------------------
-------------------------------------FNKLIIKMNERQLEALSIIKRGY
N--------------------------------------------------LFLTGSAGT
GK-SFTVKAIIDYLKGI-------------DK-----EVAITALTGCAAVLI--------
-------N----------GQTIHSYLYLGISR-------NFEEIYKNISK-----FKA--
SLNKLKNLDVIIIDEIS-MMDEELFELINKILMKIKNN-D--------------------
---------------------------------LPFGGIQVILIGDFYQLPPI-------
-------NGDYCFMSPLWEEL-----------------------------SLKSVILTEL
IRQKDDN---------KLQLILEEIRNDKP-----SDET--------------------I
EILKSL------------KTTSFKNKDVKP-----------TKLYPINV---NVDKINNN
EFMRLVKKNN-GEIKNYKAISNK--------GEKVDNY---------------DITLTIG
AQIMVIR--N-ISITNK---LYNGTRGIVCALKEKEVIIRDIN--DNLHSIEYYS---DI
NQNN----------------------KNKIISFMPLKLAYAMSIHKSQGSSIDYL--EID
LGD-DIFISGQLYTALSRATNINNIKIVNLSKNSFMK-----------------------
------------------------------------------------------------
----------------------NNKVKNFYELIKK-------------------------
------------------------------------------------------------
------------------------------------------------------------
------------------------------------------------------------
------------------------------------------------------------
------------------------------------------------------------
------------------------------------------------------------
----------------------
>El_Hydma221121357[206..513] unnamed protein product
------------------------------------------------------------
------------------------------------------------------------
------------------------------------------------------------
------------------------------------------------------------
------------------------------------------------------------
------------------------------------------------------------
------------------------------------------------------------
------------------------------------------------------------
------------------------------------------------------------
------------------------------------------------------------
------------------------------------------------------------
------------------------------------------------------------
------------------------------------------------------------
------------------------------------------------------------
------------------------------------------------------------
------------------------------------------------------------
------------------------------------------------------------
------------------------------------------------------------
------------------------------------------------------------
------------------------------------------------------------
------------------------------------------------------------
------------------------------------------------------------
------------------------------------------------------------
------------------------------------------------EVLVFKWFDRGY
N--------------------------------------------------FFITGGAGC
GK-SYLLNKLATSEQLYK-------------------KIEITASTGTAAHLI--------
-------G----------GMTLHSFAGIGVGRN------KCEFYLKHMKP-----E----
VRERWLNTDVLIIDEIS-MINAKTFDLLHDLACKIRFENE--------------------
---------------------------------ELFGGMQIIVCGDMLQLKPV-------
-------EGDYIFKSEIWKKY-----------------------------MQRSVVLTKC
FRQKEDP---------LFFNALNEIRLGKV-----SDAS--------------------I
EYLTKRHFT-----------NDQLIDKSYP------------RLFFLRG---NVFKYNEF
KMSEL-----KGKATCFKAKDKI--------LDNIITVNSFQI--------PTEVTVKLG
AVVMLLK--N-INVEEG---LCNGAVGVVTHVGLNSVNVLFKD-----------------
------------------------------------------------------------
---------NEIVIEI--------------------------------------------
------------------------------------------------------------
------------------------------------------------------------
------------------------------------------------------------
------------------------------------------------------------
------------------------------------------------------------
------------------------------------------------------------
------------------------------------------------------------
------------------------------------------------------------
----------------------
>Polinton-2_HM_12p:ClassII:Maverick:Maverick
------------------------------------------------------------
------------------------------------------------------------
------------------------------------------------------------
------------------------------------------------------------
------------------------------------------------------------
------------------------------------------------------------
------------------------------------------------------------
------------------------------------------------------------
------------------------------------------------------------
------------------------------------------------------------
------------------------------------------------------------
------------------------------------------------------------
------------------------------------------------------------
------------------------------------------------------------
------------------------------------------------------------
------------------------------------------------------------
------------------------------------------------------------
------------------------------------------------------------
------------------------------------------------------------
------------------------------------------------------------
------------------------------------------------------------
------------------------------------------------------------
------------------------------------------------------------
------------------------------------------MTLSAKQKLAFQWFDEGL
N--------------------------------------------------FFITGSAGC
GK-SYILDAIASSDQIFK-------------------NIAVTASTGKAAHQI--------
-------K----------GMTVHSFAGIEIGTK------SVDYYYKHMQV-----D----
VLERWRNTHVLIIDEIS-MLNAETFDLLHHLACKINQCND--------------------
---------------------------------ELFGGIQVITCGDFRQLPPV-------
-------KGEYVFKSAIWKKY-------------------------MF--N-VIE-LTES
FRQENIE----------FFNALNEIRIGKV-----SDKT--------------------V
DLLMTRHYE-----------XDHNINSNFI------------RLFFTNM---EVDFYNLR
QLMSI----P-SDERWFHSKDVI----KNLKINPLFQI-------------PISINIKIG
AVVMLVK--N-INVEEG---LCNGTIGIVTFIETDGVWVNING--REFKIENVRE---DI
LDCTHS--------------------IIASRIGLPLQLAFSLTVHKAQGCTLNKT--VLN
FNS-KIFIMSLPYVALSRVKDLNDLYIIHNNKNELRK-----------------------
------------------------------------------------------------
----------------------ILKNITSDKDVDLFYKNLNEKNFVTCX-----------
------------------------------------------------------------
------------------------------------------------------------
------------------------------------------------------------
------------------------------------------------------------
------------------------------------------------------------
------------------------------------------------------------
----------------------
>Ea_Entdi167389099[84..460] unnamed protein product
------------------------------------------------------------
------------------------------------------------------------
------------------------------------------------------------
------------------------------------------------------------
------------------------------------------------------------
------------------------------------------------------------
------------------------------------------------------------
------------------------------------------------------------
------------------------------------------------------------
------------------------------------------------------------
------------------------------------------------------------
------------------------------------------------------------
------------------------------------------------------------
------------------------------------------------------------
------------------------------------------------------------
------------------------------------------------------------
------------------------------------------------------------
------------------------------------------------------------
------------------------------------------------------------
------------------------------------------------------------
------------------------------------------------------------
------------------------------------------------------------
------------------------------------------------------------
------------------------------------------------QELVLKAALEGK
S--------------------------------------------------FFFTGAAGC
GK-SYVLSAIVEKLKH--------------DK-----EVYVTASTGIAACNV--------
-------N----------GMTIHSFSGIGKGEG------SSSELWDKVKQ-----DKK--
ALKKWNKVEVLIIDEIS-MIDGDLFDKLEFVARKARNN-N--------------------
---------------------------------LAFGGIQMIICGDFCQLPPISRNG---
-------TTKFAFESNCWNRV-------------------------IP--Y-CYY-LTTV
HRQNDQK----------FITLLNGIRIGEI-----SDEM--------------------V
NCLKGC-CD---------KECKQQ-----C-----------THLLSYIK---EVDDVNTK
ELQKL----Q-GNEVVYHSVDTG----NSIYLTSM------KI--------TDELHLKAG
AFVMINK--N-IDVERG---LVNGSVGIVIGFDKTSL--FSGQ--PVPIVQLSNR----T
LPISECSWD-IEL----------GNQLVAKRSQIPLQLAWAISIHKSQGMTLERA--VIR
ID--NVFETGQAYVALSRLKSLD-------------------------------------
------------------------------------------------------------
------------------------------------------------------------
------------------------------------------------------------
------------------------------------------------------------
------------------------------------------------------------
------------------------------------------------------------
------------------------------------------------------------
------------------------------------------------------------
----------------------
>q2_Emihu347481596[7..394] unnamed protein product
------------------------------------------------------------
------------------------------------------------------------
------------------------------------------------------------
------------------------------------------------------------
------------------------------------------------------------
------------------------------------------------------------
------------------------------------------------------------
------------------------------------------------------------
------------------------------------------------------------
------------------------------------------------------------
------------------------------------------------------------
------------------------------------------------------------
------------------------------------------------------------
------------------------------------------------------------
------------------------------------------------------------
------------------------------------------------------------
------------------------------------------------------------
------------------------------------------------------------
------------------------------------------------------------
------------------------------------------------------------
------------------------------------------------------------
------------------------------------------------------------
------------------------------------------------------------
------------------------------------------------QQDVLNKTLNGK
N--------------------------------------------------VLISGSAGT
GK-SFLTRHIIHQLKLQKG-----------PN-----NVGVVSPTGIAAANI--------
-------N----------GTTIHAWGGIGIGDG------DATALIKKARG-----NRL--
AFTRWKTARVLIIDEVS-MLDGELFNKLEKIAQSIRSN-S--------------------
---------------------------------RPFGGIQLILVGDFYQLPPVTVT----
-------DAGFCFESDAWNAA-------------------------NI--E-KCE-LTEV
IRQKNDT---------EFISILNSIRIGKC-----ATET--------------------E
NALAKCHVS---------VKPPPS-DGIVP-----------TKLYCINR---DVDRENEL
FLERL----P-GDRVLFKAIDVFNASTPAGAESKLVDMLNKKT--------HQVLPLKIG
AQVMLTK--N-MA-DFS---LVNGSRGIVTDFA--------EK--GAPIVRFANG---VV
MQMERAETE-QKF----------MNSK-CTRSQYPLKLAWAITIHKAQGATLERV--EVQ
VS--GAFAAGQTYVALSRCTKLD-------------------------------------
------------------------------------------------------------
------------------------------------------------------------
------------------------------------------------------------
------------------------------------------------------------
------------------------------------------------------------
------------------------------------------------------------
------------------------------------------------------------
------------------------------------------------------------
----------------------
>El_Homsa78482994[211..589] unnamed protein product
------------------------------------------------------------
------------------------------------------------------------
------------------------------------------------------------
------------------------------------------------------------
------------------------------------------------------------
------------------------------------------------------------
------------------------------------------------------------
------------------------------------------------------------
------------------------------------------------------------
------------------------------------------------------------
------------------------------------------------------------
------------------------------------------------------------
------------------------------------------------------------
------------------------------------------------------------
------------------------------------------------------------
------------------------------------------------------------
------------------------------------------------------------
------------------------------------------------------------
------------------------------------------------------------
------------------------------------------------------------
------------------------------------------------------------
------------------------------------------------------------
------------------------------------------------------------
------------------------------------------------QAAVLRAVLKGQ
S--------------------------------------------------IFFTGSAGT
GK-SYLLKRILGSLPPT--------------------GTVATASTGVAACHI--------
-------G----------GTTLHAFAGIGSG--------QAPLAQCVALA-----QRPG-
VRQGWLNCQRLVIDEIS-MVEADLFDKLEAVARAVRQQ-N--------------------
---------------------------------KPFGGIQLIICGDFLQLPPVTKGSQ--
-------PPRFCFQSKSWKRC-------------------------VP--V-TLE-LTKV
WRQADQT----------FISLLQAVRLGRC-----SDEV--------------------T
RQLQAT-AS---------HKVG-R-DGIVA-----------TRLCTHQD---DVALTNER
RLQEL----P-GKVHRFEAMDSN----PELASTLDAQC---PV--------SQLLQLKLG
AQVMLVK--N-LSVSRG---LVNGARGVVVGFE------AEGR--GLPQVRFLCG---VT
EVIHADRWT-VQA----------TGGQLLSRQQLPLQLAWAMSIHKSQGMTLDCV--EIS
LG--RVFASGQAYVALSRARSLQ-------------------------------------
------------------------------------------------------------
------------------------------------------------------------
------------------------------------------------------------
------------------------------------------------------------
------------------------------------------------------------
------------------------------------------------------------
------------------------------------------------------------
------------------------------------------------------------
----------------------
>Ea_Dicdi66828369[514..906] unnamed protein product
------------------------------------------------------------
------------------------------------------------------------
------------------------------------------------------------
------------------------------------------------------------
------------------------------------------------------------
------------------------------------------------------------
------------------------------------------------------------
------------------------------------------------------------
------------------------------------------------------------
------------------------------------------------------------
------------------------------------------------------------
------------------------------------------------------------
------------------------------------------------------------
------------------------------------------------------------
------------------------------------------------------------
------------------------------------------------------------
------------------------------------------------------------
------------------------------------------------------------
------------------------------------------------------------
------------------------------------------------------------
------------------------------------------------------------
------------------------------------------------------------
------------------------------------------------------------
------------------------------------------------QRDVLNLVVGGE
N--------------------------------------------------IFFTGSAGT
GK-SYLLKEIVRVLRLMY------------PN-----SIYLTASTGIAACNI--------
-------G----------GTTIHSYGGIGLGDK------SVREHASAILK-----NTQ--
SKTRWQTTKVLIIDEVS-MISAALLDKLEAIAKIVKNS-K--------------------
---------------------------------ERFGGIQVLLCGDFCQLPPVSKASKD-
-----DPTSKFCFMAQCWDGL-------------------------VD--R-SIQ-LRKV
FRQKDQY----------FIDILNKLRMGIV-----EDES--------------------I
EVLNQC-FG---------RQLSVD-DGIVP-----------TILYPHRD---KVNNENEH
RLSIL----N-TEARIYKANDNF----QPNYADSLKNC---PA--------PETLTLKIG
AQVILIK--N-LDMENE---LVNGSRGVVIDWTDSSLSPSKEE--SLPIVKFTNG---LT
RIIGREVWR-NEF----------GEIVISSRRQIPLMLAWALSIHKSQGMTIDKL--VIN
LD--GIFENGQTYVALSRSSGLN-------------------------------------
------------------------------------------------------------
------------------------------------------------------------
------------------------------------------------------------
------------------------------------------------------------
------------------------------------------------------------
------------------------------------------------------------
------------------------------------------------------------
------------------------------------------------------------
----------------------
>Ea_Polpa281207229[359..741] unnamed protein product
------------------------------------------------------------
------------------------------------------------------------
------------------------------------------------------------
------------------------------------------------------------
------------------------------------------------------------
------------------------------------------------------------
------------------------------------------------------------
------------------------------------------------------------
------------------------------------------------------------
------------------------------------------------------------
------------------------------------------------------------
------------------------------------------------------------
------------------------------------------------------------
------------------------------------------------------------
------------------------------------------------------------
------------------------------------------------------------
------------------------------------------------------------
------------------------------------------------------------
------------------------------------------------------------
------------------------------------------------------------
------------------------------------------------------------
------------------------------------------------------------
------------------------------------------------------------
------------------------------------------------QRNVVQLALDGN
S--------------------------------------------------IFFTGSAGT
GK-SFVLREIVNVLRVLH------------GD-----NVHVTASTGIAACNI--------
-------G----------GTTLHSFAGIALGEK------TALDYIRSIAN-----NNK--
NLTRWRQTKVLIIDEVS-MISCELLDKLDLIGQGLRKI-P--------------------
---------------------------------KPFGGIQVILVGDFCQLPPVNKNRDNN
A------ASSFCFNAKCWKYL-------------------------ID--H-SIL-LTKV
YRQKDNH----------FVNILNQLRFGTI-----DEAG--------------------M
TTLNKCV-----------NNIIESEDGIIP-----------TILYPHRN---KVELENER
KLKEL----K-SDEMIFDAIDEGPDQYRDMLKNMQAQT---------------RLTLKIG
SQVILLK--N-LDFSSE---LVNGSRGVVVGFADID---DSGM--EMPVVKFTTG---IT
KTIHREVWK-----------IEIGNVRVASRTQVPLALAWALSIHKSQGMSIDRL--IID
LDGAFEAFHHHLYT----------------------------------------------
------------------------------------------------------------
------------------------------------------------------------
------------------------------------------------------------
------------------------------------------------------------
------------------------------------------------------------
------------------------------------------------------------
------------------------------------------------------------
------------------------------------------------------------
----------------------
>f1_Entph304373578[17..315] unnamed protein product
------------------------------------------------------------
------------------------------------------------------------
------------------------------------------------------------
------------------------------------------------------------
------------------------------------------------------------
------------------------------------------------------------
------------------------------------------------------------
------------------------------------------------------------
------------------------------------------------------------
------------------------------------------------------------
------------------------------------------------------------
------------------------------------------------------------
------------------------------------------------------------
------------------------------------------------------------
------------------------------------------------------------
------------------------------------------------------------
------------------------------------------------------------
------------------------------------------------------------
------------------------------------------------------------
------------------------------------------------------------
------------------------------------------------------------
------------------------------------------------------------
------------------------------------------------------------
------------------------------------------------HDRVIKNIQNKV
H--------------------------------------------------TTITGGPGV
GK-TTLVKFIFETLKAM-------------GIS----GLWLTAPTHQAKNVL--------
------AQATGMD-----ATTVHSALKIS----------PVTNEEIRVFE-----QQRGK
KAADLSECRVFVVEEVS-MIDTELFRIIKRTIP---------------------------
------------------------------------SHAVILGLGDKDQIRPVNSDGKT-
-------ELSPFFDEEIFDVI----------------------------------RLDKI
MRQAEGN---------PIIQVSRAVRDGKMLKPMSVGD---------------------I
GVFQHANAVDFLKQYFRRVKTPDDLIENRM-------------FAYTND---NVDKLNAT
IRKHL-----------YKTTQPF-----------------------------------IV
DEVIVMQ--EPLVQEMR----LNGQIFTEIIYNNNEQIRVLEI-----------------
-------------------------------------------VPRTEVIKAD-------
------------------------------------------------------------
------------------------------------------------------------
------------------------------------------------------------
------------------------------------------------------------
------------------------------------------------------------
------------------------------------------------------------
------------------------------------------------------------
------------------------------------------------------------
------------------------------------------------------------
----------------------
>f1_Aerph109290006[15..309] unnamed protein product
------------------------------------------------------------
------------------------------------------------------------
------------------------------------------------------------
------------------------------------------------------------
------------------------------------------------------------
------------------------------------------------------------
------------------------------------------------------------
------------------------------------------------------------
------------------------------------------------------------
------------------------------------------------------------
------------------------------------------------------------
------------------------------------------------------------
------------------------------------------------------------
------------------------------------------------------------
------------------------------------------------------------
------------------------------------------------------------
------------------------------------------------------------
------------------------------------------------------------
------------------------------------------------------------
------------------------------------------------------------
------------------------------------------------------------
------------------------------------------------------------
------------------------------------------------------------
------------------------------------------------IEKALQAMRTKR
H--------------------------------------------------ITIRGPAGS
GK-TTMTRFFFERLFQT-------------GQQ----GIVLTAPTHQAKKEL--------
------SQHALRK-----SYTIQSVLKIN----------PSTLEENRIFE-----QK---
GTPDFSKTRVLICDEVSVFIPAKLFDILMRNVP---------------------------
------------------------------------SHCVVIGIGDKAQIRGVSEDDTH-
-------ELSPFFTDNRFEQV----------------------------------ELTEV
KRHQG-----------PIIEVATDIRNGKWIYEKLDDSG--------------------N
GVKQFHTVKDFLSKYFERTKTPNDLLENRI-------------MAYTNN---SVDKLNSV
IRKQL-----------YGANVAP----------------------------------FFP
DEILVMQEPLMFDIDIG-------------------------------------------
------------------------------------------------GQTLKEV-----
-----IFNNGQNVRVINIKPSRKTLK----------------------------------
------------------------------------------------------------
------------------------------------------------------------
------------------------------------------------------------
------------------------------------------------------------
------------------------------------------------------------
------------------------------------------------------------
------------------------------------------------------------
------------------------------------------------------------
----------------------
>f1_Aciph326536168[19..316] unnamed protein product
------------------------------------------------------------
------------------------------------------------------------
------------------------------------------------------------
------------------------------------------------------------
------------------------------------------------------------
------------------------------------------------------------
------------------------------------------------------------
------------------------------------------------------------
------------------------------------------------------------
------------------------------------------------------------
------------------------------------------------------------
------------------------------------------------------------
------------------------------------------------------------
------------------------------------------------------------
------------------------------------------------------------
------------------------------------------------------------
------------------------------------------------------------
------------------------------------------------------------
------------------------------------------------------------
------------------------------------------------------------
------------------------------------------------------------
------------------------------------------------------------
------------------------------------------------------------
--------------------------------------------------AAVGKKGAGD
QP------------------------------------------------HLTINGPAGT
GK-TTLTKCLLDYFTRK-------------GVH----GVFLAAPTHQAKKVL--------
------SKLAGQE-----ASTIHSLLKIN----------PSNYEDKTVFE-----QR---
DTPELDDCQVLFCDEAS-MYDTELFRLILTSVP---------------------------
------------------------------------RHCTIIALGDVAQIRPVSPGSGEN
-------NVSPFFINDKFKQV---------------------------------S-LTEV
KRSNA-----------PIIEVATQIRTGGWIGNNVQNGQ---------------------
GVFDLSGTESLRNFFGKYFEIVQTPDDLFE----------NRMLAYTNK---SVENLNGI
IRKQL-----------YKTQDMF-----------------------------------ID
GEVVVMQ-----------------------------------------------------
-------------------------------------EPLVKTVE-YQGKKFTEI-----
-----VFNNGEQVRILNCKLTSDMFQVK--------------------------------
------------------------------------------------------------
------------------------------------------------------------
------------------------------------------------------------
------------------------------------------------------------
------------------------------------------------------------
------------------------------------------------------------
------------------------------------------------------------
------------------------------------------------------------
----------------------
>f1_Entph157311312[18..295] unnamed protein product
------------------------------------------------------------
------------------------------------------------------------
------------------------------------------------------------
------------------------------------------------------------
------------------------------------------------------------
------------------------------------------------------------
------------------------------------------------------------
------------------------------------------------------------
------------------------------------------------------------
------------------------------------------------------------
------------------------------------------------------------
------------------------------------------------------------
------------------------------------------------------------
------------------------------------------------------------
------------------------------------------------------------
------------------------------------------------------------
------------------------------------------------------------
------------------------------------------------------------
------------------------------------------------------------
------------------------------------------------------------
------------------------------------------------------------
------------------------------------------------------------
------------------------------------------------------------
------------------------------------------------FDVLMKRIEQKK
H--------------------------------------------------TTVRGAAGT
GK-TAMMKFIVQEMVRR-------------GVT----GVVLATPTHQAKKVL--------
------SKAVGRQ-----AFTLHALLRLN----------PTNYEDTQVFE-----QK---
DTPKLDDVQIIIVDEAS-MVDKKLFDILMKSIN---------------------------
------------------------------------GRIVIIAVGDPHQLRPVDPSGAT-
-------SISPFFTDENFQNV----------------------------------ELTEI
KRSNA-----------PIIDVATAVRNGKWVFEKQCGNE---------------------
GVFHSSTLPEFMKHYFETVKTPEDLLENRI-------------LAYTNK---SVEKLNEI
VRKRV-----------YNTDEPV-----------------------------------IV
DEILVTQ--EPLIEYLR-------------------------------------------
---------------------------------------------DERGKKIPNV-----
-----IFNNGE-------------------------------------------------
------------------------------------------------------------
------------------------------------------------------------
------------------------------------------------------------
------------------------------------------------------------
------------------------------------------------------------
------------------------------------------------------------
------------------------------------------------------------
------------------------------------------------------------
----------------------
>f1_Ralph189427068[30..340] unnamed protein product
------------------------------------------------------------
------------------------------------------------------------
------------------------------------------------------------
------------------------------------------------------------
------------------------------------------------------------
------------------------------------------------------------
------------------------------------------------------------
------------------------------------------------------------
------------------------------------------------------------
------------------------------------------------------------
------------------------------------------------------------
------------------------------------------------------------
------------------------------------------------------------
------------------------------------------------------------
------------------------------------------------------------
------------------------------------------------------------
------------------------------------------------------------
------------------------------------------------------------
------------------------------------------------------------
------------------------------------------------------------
------------------------------------------------------------
------------------------------------------------------------
------------------------------------------------------------
-------------------------------------------------VRHRPTFDTHK
QI-------------------------------------------------FRLFGYAGT
GK-STLAQEIAARVADI-------------GG-----TVQFAAFTGKAASEL--------
----IKKGCRG-------ASTIHSLIYKAVTDP------QTGRVVDYVLN----------
PESILRHTNLLIVDEVS-MVNEDQGNDLLSF-----------------------------
-------------------------------------GVPILVLGDPGQLPPV-------
-------LGTGFFVQATADFM-----------------------------------LTEV
HRTAADS---------PILMLATKARLGEEIK---------------------------P
GRYGSCLV----------LDTDQDLPDQWL-------LGADQVLCGTNA---TRHSLNRK
IRKLN------GMAQIHPQYPVR------------------------------------G
ERLVCRR----NNKTRG---LLNGTLWKCSQPVEAPVKALDN------------------
--------------------------WRDVRNGAP--PVWRNT--EVRGLHFKVKSHDIL
DATGKPLVVDQI------------------------------------------------
------------------------------------------------------------
------------------------------------------------------------
------------------------------------------------------------
------------------------------------------------------------
------------------------------------------------------------
------------------------------------------------------------
------------------------------------------------------------
------------------------------------------------------------
----------------------
>Bp_Brasp365885096
------------------------------------------------------------
------------------------------------------------------------
------------------------------------------------------------
------------------------------------------------------------
------------------------------------------------------------
------------------------------------------------------------
------------------------------------------------------------
------------------------------------------------------------
------------------------------------------------------------
------------------------------------------------------------
------------------------------------------------------------
------------------------------------------------------------
------------------------------------------------------------
------------------------------------------------------------
------------------------------------------------------------
------------------------------------------------------------
------------------------------------------------------------
------------------------------------------------------------
------------------------------------------------------------
------------------------------------------------------------
------------------------------------------------------------
------------------------------------------------------------
------------------------------------------------------------
-------------------------------------MTTFSPHQDSALKAVADWLKDKP
GR-------------------------------------------NGTPQVFRLFGYAGT
GK-TTLARHIAEGVDG---------------------EVKFAAFTGKAALVM--------
-------RSKGCDN----ASTIHSLI-------------YRAQESGEEQP-----NFELW
DDAPASKAKLIIIDECS-MVDADLGRDLLSF-----------------------------
-------------------------------------DCPLLVLGDPAQLPPV-------
-------KGGGFFTDSEPDVM-----------------------------------LTEV
HRQAQDD---------PIVRMSMDVREGNTLDIGRYGES---------------------
EVVERR------------ELDPSRVMEADQ------------VLVGRNA---TRRAYNNR
FRQRL----------DIEDALPV-----------------------------------AG
DKLVCLR----NNRKKG---LFNGGLWRVKSRATSKSKIVTMRVAPDEDFGRKVTKVSVR
GECFAGGIEDIP--------------WEQRKPYDEFDYGYVLTVHKSQGSQWDDVVLFDE
SFAFQESRARWLYTGITRAAKRLSIVV---------------------------------
------------------------------------------------------------
------------------------------------------------------------
------------------------------------------------------------
------------------------------------------------------------
------------------------------------------------------------
------------------------------------------------------------
------------------------------------------------------------
------------------------------------------------------------
----------------------
>Bp_Ochin239832262
------------------------------------------------------------
------------------------------------------------------------
------------------------------------------------------------
------------------------------------------------------------
------------------------------------------------------------
------------------------------------------------------------
------------------------------------------------------------
------------------------------------------------------------
------------------------------------------------------------
------------------------------------------------------------
------------------------------------------------------------
------------------------------------------------------------
------------------------------------------------------------
------------------------------------------------------------
------------------------------------------------------------
------------------------------------------------------------
------------------------------------------------------------
------------------------------------------------------------
------------------------------------------------------------
------------------------------------------------------------
------------------------------------------------------------
------------------------------------------------------------
------------------------------------------------------------
--------------------------------------MQFSPEQDQALKAVGHWLKDGR
SP------------------------------------------------IFRLFGYAGT
GK-TTLARYFAEHVDG---------------------DVQFAAFTGKAAQVL--------
-------RSKGASN----ARTLHSLIYRPRGEEAIE---DETTGKTSIAP-----TFSLN
RQSPVAKAAMIVVDECS-MVDEALGRDLMSF-----------------------------
-------------------------------------GTPILVLGDPGQLPPI-------
-------SGGGFFTEHEPDYL-----------------------------------LTEI
HRQAQDN---------PIIRMALDVREGRELPYGDHGAA---------------------
KVIGKGDVN---------QEMVLAADQVLV---------------GTNR---TRRRYNQR
LRELK----------GFTADYPQ-----------------------------------AG
DKLVCLR----NDPAKG---LLNGSLWKVMTSSKETVKPGINLLVTPEDDDRGVAKIKLL
KAQFEDPDSEIP--------------WQTKKRYDDFDYGYALTVHKAQGSQWDEVVLFDE
SFAFRDTRERWLYTAITRAAERLTIVK---------------------------------
------------------------------------------------------------
------------------------------------------------------------
------------------------------------------------------------
------------------------------------------------------------
------------------------------------------------------------
------------------------------------------------------------
------------------------------------------------------------
------------------------------------------------------------
----------------------
>Bp_Rhile241205474
------------------------------------------------------------
------------------------------------------------------------
------------------------------------------------------------
------------------------------------------------------------
------------------------------------------------------------
------------------------------------------------------------
------------------------------------------------------------
------------------------------------------------------------
------------------------------------------------------------
------------------------------------------------------------
------------------------------------------------------------
------------------------------------------------------------
------------------------------------------------------------
------------------------------------------------------------
------------------------------------------------------------
------------------------------------------------------------
------------------------------------------------------------
------------------------------------------------------------
------------------------------------------------------------
------------------------------------------------------------
------------------------------------------------------------
------------------------------------------------------------
------------------------------------------------------------
--------------------------------------MQFAPQQDEALKAVSKWLKEGR
SP------------------------------------------------LFRLFGYAGT
GK-TTLAKHFAENVDG---------------------DVLFAAFTGKAAQVL--------
-------RSRGASN----ARTIHSLIYRPRGEEAVE---DEETGKTSIAP-----MFSIN
RQSPVAKAALIIVDECS-MVDEALGKDLMSF-----------------------------
-------------------------------------GTPILVLGDPGQLPPV-------
-------TGGGYFTNQDPDYL-----------------------------------LTDI
HRQARDN---------PIIKLAMQVREGNEVMYGDYGTA---------------------
KVISKNEVT---------QQLVLDADQVLV---------------GTNR---TRRRYNQR
LRELK----------GFNADYPQ-----------------------------------TG
DKLVCLR----NDPAKG---LLNGSLWQVMTSSKETTKPGINLLVRPEDDDMDRGAAKIK
LLKQAFEDVEGEIP------------WNTRKRYDEFDFGYALTVHKAQGSQWNDVVLFDE
SWAFRDTRERWLYTAITRAAETLTIVR---------------------------------
------------------------------------------------------------
------------------------------------------------------------
------------------------------------------------------------
------------------------------------------------------------
------------------------------------------------------------
------------------------------------------------------------
------------------------------------------------------------
------------------------------------------------------------
----------------------
>f3_Lacph327197845[368..643] unnamed protein product
------------------------------------------------------------
------------------------------------------------------------
------------------------------------------------------------
------------------------------------------------------------
------------------------------------------------------------
------------------------------------------------------------
------------------------------------------------------------
------------------------------------------------------------
------------------------------------------------------------
------------------------------------------------------------
------------------------------------------------------------
------------------------------------------------------------
------------------------------------------------------------
------------------------------------------------------------
------------------------------------------------------------
------------------------------------------------------------
------------------------------------------------------------
------------------------------------------------------------
------------------------------------------------------------
------------------------------------------------------------
------------------------------------------------------------
------------------------------------------------------------
------------------------------------------------------------
----------------------------------------------------FRNMFNSE
I--------------------------------------------------SFLLGSSGS
GK-SSAQAVLLEYTKET-------------NQ-----SVLFLAPTGMARKRI--------
------TEVTGNV-----AYTIHSFIRS--------------------------------
KKLSKQSFDIYLIDEAS-MIDVELAEKLLKTIP---------------------------
------------------------------------MGKKIIFVGDGSQIPSVS------
-------FGNFLYDCTNNSVI-------------------------------KIDRFTKV
FRQSEGG----------ILDIVTKIRQGEQFLPSTFNSR--------------------K
VFGNNCVFDMSLTRNEQPIDKVLTAYKNTI-KTGKYTADDIVVLSPTKK---GKNGTVAI
NNSIQSFINPRKSFHEFSSATDG-----------------------------TDVVFRAG
DRILNKK--NRKDVPV----YYQAE-----------------------------------
------------------------------------------------------------
------------------------------------------------------------
------------------------------------------------------------
------------------------------------------------------------
------------------------------------------------------------
------------------------------------------------------------
------------------------------------------------------------
------------------------------------------------------------
------------------------------------------------------------
------------------------------------------------------------
----------------------
>Bd_Deira15806902
------------------------------------------------------------
------------------------------------------------------------
------------------------------------------------------------
------------------------------------------------------------
------------------------------------------------------------
------------------------------------------------------------
------------------------------------------------------------
------------------------------------------------------------
------------------------------------------------------------
------------------------------------------------------------
------------------------------------------------------------
------------------------------------------------------------
------------------------------------------------------------
------------------------------------------------------------
------------------------------------------------------------
------------------------------------------------------------
------------------------------------------------------------
------------------------------------------------------------
------MSAALPAEPFRVSGGVNKVRFRSDTGFTVMSATLRNEQGEDPDATVIGVMPPLD
VGDTFSAEVLMEEHREYGYQYRVVNMVLEAMPADLSEEGVAAYFEARVGGVGKVLAGRIA
KTFGAAAFDLLEDDPQKFLQVPGITESTLHKMVSSWSQQGLERRLLAGLQGLGLTINQAQ
RAVKHFGADALDRLEKDLFTLTEVEGIGFLTADKLWQARGGALDDPRRLTAAAVYALQLA
GTQAGHSFLPRSRAEKGVVHYTRVTPGQARLAVETAVELGRLSEDDSPLFAAEAAATGEG
RIYLPHVLRAEKKLASLIRTLLATPPADGAGNDDWAVPKKARKGLSEEQASVLDQLAGHR
L--------------------------------------------------VVLTGGPGT
GK-STTTKAVADLAESL-------------GL-----EVGLCAPTGKAARRL--------
------GEVTGRT-----ASTVHRLLGYG----------PQGFRHNHLEP----------
-----APYDLLIVDEVS-MMGDALMLSLLAAVP---------------------------
------------------------------------PGARVLLVGDTDQLPPV-------
-------DAGLPLLALAQAAP-------------------------------TIK-LTQV
YRQAAKN---------PIIQAAHGLLHGEAPAWGDKRLN--------------------L
TEIEPDGGA---------RRVALMVRELGG-------PGAVQVLTPMRKGPLGMDHLNYH
LQALF----NPGEGGVRIAEGEA----------------------------------RPG
DTVVQTK--NDYNNE-----IFNGTLGMVLKAEGARLTVDFDG-----------------
-----------------------NVVELTGAELFNLQLGYALTVHRAQGSEWGTVLGVLH
EAHMPMLSRNLVYTALTRARDRFFSAGSASAWQIAAA-----------------------
------------------------------------------------------------
----------------------RQREARNTALLERIRAH---------------------
------------------------------------------------------------
------------------------------------------------------------
------------------------------------------------------------
------------------------------------------------------------
------------------------------------------------------------
------------------------------------------------------------
----------------------
>n2_Megch363540213[305..614] unnamed protein product
------------------------------------------------------------
------------------------------------------------------------
------------------------------------------------------------
------------------------------------------------------------
------------------------------------------------------------
------------------------------------------------------------
------------------------------------------------------------
------------------------------------------------------------
------------------------------------------------------------
------------------------------------------------------------
------------------------------------------------------------
------------------------------------------------------------
------------------------------------------------------------
------------------------------------------------------------
------------------------------------------------------------
------------------------------------------------------------
------------------------------------------------------------
------------------------------------------------------------
------------------------------------------------------------
------------------------------------------------------------
------------------------------------------------------------
------------------------------------------------------------
------------------------------------------------------------
-----------------------------------------------QILAVRNSLENCL
N---------------------------------------------------IITGPPGT
GK-SYIINEIINELHK--------------KN-----CVYILAPTGAAIERL--------
------RTDDLGKKPNIQMKTIHSFIYKKKYTQKNNNNSDNNSDSDDDDN-----KISLL
KKRDCYTEFVFIIDEMS-MVDMHLFYKFLKIISGI-------------------------
-----------------------------------IDKTRLIIIGDENQLPSI-------
-------KGGYVLNNLISSNK------------------------------IVVSYLKEN
HRSEGKI----------ISNNAELILTGKDIKPDNKYVE--------------------Y
IKANDKKEI---------TASLKNIIKKYK-----IEHSKSCVLIPIRKGAIGINYYNRI
LQNVY------NSENKKNEPDEY------------------------------KTYFRKN
DKIIHGK----NNKEKD---IYNGSILEINDIETNDKGD---------------------
------------------------------------------------------------
------------------------------------------------------------
------------------------------------------------------------
------------------------------------------------------------
------------------------------------------------------------
------------------------------------------------------------
------------------------------------------------------------
------------------------------------------------------------
------------------------------------------------------------
------------------------------------------------------------
----------------------
>env139135444 |gb |ECD64463.1 | hypothetical protein GOS_6134472 [marine metagenome]
------------------------------------------------------------
------------------------------------------------------------
------------------------------------------------------------
------------------------------------------------------------
------------------------------------------------------------
------------------------------------------------------------
------------------------------------------------------------
------------------------------------------------------------
------------------------------------------------------------
------------------------------------------------------------
------------------------------------------------------------
------------------------------------------------------------
------------------------------------------------------------
------------------------------------------------------------
------------------------------------------------------------
------------------------------------------------------------
------------------------------------------------------------
------------------------------------------------------------
------------------------------------------------------------
------------------------------------------------------------
------------------------------------------------------------
------------------------------------------------------------
------------------------------------------------------------
------------------------------------------------------------
-S------------------------------------------------VSIITGGPGT
GK-TRIIEGLAQVLVKKF------------ER-----RIRICAPTGRAAKRI--------
------AE----------NPALKTF--------------KPSTIHMLIAT-----IE---
ASANMTDFDALIVDESS-MIDINLFRNLVKLVP---------------------------
------------------------------------NGAQLILIGDVDQLPPV-------
-------GPGQPFLDLIRSKK------------------------------IIVSRLTQQ
FRQESKS---------NISTVAKAVNRGEVIDYSSNLNS--------------------S
DFIFIDVEK---------RNVVQEITK-------------------------VLDEFTEN
GKDRV-------------------------------------------------------
------------------------------------------------------------
--------------------------------------------------DLEXX-----
------------------------------------------------------------
------------------------------------------------------------
------------------------------------------------------------
------------------------------------------------------------
------------------------------------------------------------
------------------------------------------------------------
------------------------------------------------------------
------------------------------------------------------------
------------------------------------------------------------
----------------------
>env143029372 |gb |EDC29661.1 | hypothetical protein GOS_1501146 [marine metagenome]
------------------------------------------------------------
------------------------------------------------------------
------------------------------------------------------------
------------------------------------------------------------
------------------------------------------------------------
------------------------------------------------------------
------------------------------------------------------------
------------------------------------------------------------
------------------------------------------------------------
------------------------------------------------------------
------------------------------------------------------------
------------------------------------------------------------
------------------------------------------------------------
------------------------------------------------------------
------------------------------------------------------------
------------------------------------------------------------
------------------------------------------------------------
------------------------------------------------------------
------------------------------------------------------------
------------------------------------------------------------
------------------------------------------------------------
------------------------------------------------------------
------------------------------------------------------------
----------------------------------------------------QNSLEAGV
S---------------------------------------------------IITGGPGT
GK-TRIIEGLAQVLVNGF------------RK-----TIRICAPTGRAAKRI--------
------AE----------NQALKKFQ-------------PSTIHMLKAMI-----D----
SSAKDTEFDALIVDESS-MIDINLFKDLVRMLP---------------------------
------------------------------------LGSQLILIGDVDQLPPV-------
-------GAGQPFLDLIRSKK------------------------------IVVSRLTKQ
FRQGSDS---------MIPNVARSINSGEIMEFPTDFAN--------------------S
GFSFLEVEK---------GQVVDKIIEVVD-----------FFTGDKNG---NRDFDRTQ
ILSPM----R-RYPSGLINLNSIMQKKYNPNGEKVFSKLEG----------DREVKFSAG
DKVICTQ--NDYDIDVR-----NGDIGYIVNKVGKNIRVEFDG--EMK------------
--------------------------LFHSNKIDYLDLAYAITVHKSQGSEYSNVIMPIV
DDHRIMLTRKLIYTAITRGKQNVCLIGSKRVLREALK-----------------------
------------------------------------------------------------
----------------------KVFLNLRYSSLNKKIETVDKSYFTKARK----------
------------------------------------------------------------
------------------------------------------------------------
------------------------------------------------------------
------------------------------------------------------------
------------------------------------------------------------
------------------------------------------------------------
----------------------
>env143475712 |gb |EDF18996.1 | hypothetical protein GOS_999029 [marine metagenome]
------------------------------------------------------------
------------------------------------------------------------
------------------------------------------------------------
------------------------------------------------------------
------------------------------------------------------------
------------------------------------------------------------
------------------------------------------------------------
------------------------------------------------------------
------------------------------------------------------------
------------------------------------------------------------
------------------------------------------------------------
------------------------------------------------------------
------------------------------------------------------------
------------------------------------------------------------
------------------------------------------------------------
------------------------------------------------------------
------------------------------------------------------------
------------------------------------------------------------
------------------------------------------------------------
------------------------------------------------------------
------------------------------------------------------------
------------------------------------------------------------
------------------------------------------------------------
-------------------------------------------------QAIQNSLEAGV
S---------------------------------------------------IITGGPGT
GK-TRIIEGLAQVLVNGF------------RK-----TIRICAPTGRAAKRI--------
------AE----------NQALKKFQP------------STIHMLKAMID----------
SSAKDIEFDTLIVDESS-MIDINLFNDLVKMLP---------------------------
------------------------------------LRSQLILIGDVDQLPPV-------
-------GAGQPFLDLIRSKK-----------------------------I-VVSRLSKQ
FRQGIDS---------VIPKVARAINKGELIEFSSDFSS--------------------S
GFSFVEVDK---------GQVVEKIIEVVD-----------FFTGNKNG---SIDFDKTQ
ILSPM----R-RYSSGLINLNSIMQKKYNPNGEKVFSKMEG----------EKEIQFCAG
DKVICTQ--NDYDIDVR-----NGDIGYVVNKVGKNIRVEFDG--EMK------------
--------------------------LFHNNKIDYLDLAYAITVHKSQGSEYPNVVMPIV
DDHRIMLTRKLIYTAITRGKQNVCLIGSKRVLREALK-----------------------
------------------------------------------------------------
----------------------KVFLNLRYSNLNQKIEKANINLFHQN------------
------------------------------------------------------------
------------------------------------------------------------
------------------------------------------------------------
------------------------------------------------------------
------------------------------------------------------------
------------------------------------------------------------
----------------------
