# Supplementary material for: Virophages, polintons, and transpovirons: a complex evolutionary network of diverse selfish genetic elements with different reproduction strategies
Source: Virol J. 2013 May 23;10:158. doi: 10.1186/1743-422X-10-158 (PMC3671162; doi:10.1186/1743-422X-10-158)
Supplement: Additional file 3 — Multiple sequence alignments and phylogenetic trees computed using TreeFinder and PhyML (Newic format). [file 1743-422X-10-158-S3.zip › trees_aln4trees_2013/trhel7.freetree.nw]

((Bd_Deira15806902:0.95676,(env139135444:0.29130,(env143029372:0.01913,env143475712:0.19866)0.948:0.24892)0.999:0.82222)0.917:0.34688,((f2_Silph237651590[14..319]:1.22442,(f1_Entph157311312[18..295]:0.35124,(f1_Aciph326536168[19..316]:0.38596,(f1_Entph304373578[17..315]:0.54023,f1_Aerph109290006[15..309]:0.36503)0.508:0.14356)0.941:0.19377)0.980:0.43208)0.873:0.23264,(f2_Pseph147917370[138..462]:1.18888,(f1_Ralph189427068[30..340]:0.47011,(Bp_Brasp365885096:0.35677,(Bp_Ochin239832262:0.10961,Bp_Rhile241205474:0.31164)0.926:0.13693)0.308:0.20766)0.998:0.81885)0.708:0.11256)0.605:0.11684,((Bp_Orits189184742:1.42182,((Bp_Aciba374351508:0.05243,Bp_Acira255318244:0.00016)1.000:0.94698,(Bn_Lepsp206601500:0.98277,(Bp_Causp167644298:0.46332,(Bp_Labal254499977:0.17876,(Bp_Agrtu10954929:0.24534,(Bp_Agrvi222080187:0.25475,Bp_Sinfr339506147:0.11094)0.020:0.05526)0.847:0.10850)0.967:0.25540)0.854:0.21249)0.857:0.30366)0.953:0.35543)0.880:0.23248,((f3_Lacph327197845[368..643]:1.23056,n2_Megch363540213[305..614]:1.06627)0.334:0.29561,(((f1_Entph374716134[10..409]:0.96969,(((env136101298:0.05854,env142673987:0.11696)1.000:0.29347,(env142059650:0.44779,env135279854:0.45110)0.346:0.10038)0.984:0.21723,(Bb_Riean325335668:0.31065,Bp_Thisp377660850:0.53617)0.885:0.13770)0.974:0.22431)0.926:0.17490,(((HELIBAT1_2p:0.44272,((Helitron-1_AAe_1p:0.33717,Helitron-1_AP_1p:0.24584)0.995:0.21037,((Helitron-5_Mad_1p:0.24925,(Helitron-3_SBi_1p:0.27431,Helitron-3_ZM_1p:0.13171)0.999:0.22948)0.947:0.10509,(HELMET3_2p#2:0.36253,Helitron-1_ANp:0.60419)0.837:0.09026)0.920:0.10286)0.879:0.13211)0.591:0.14672,Helitron-6_NVi_1p:0.35097)1.000:0.88302,(Polinton-3_HM_1p:1.09387,((E8_Ectsi298713171[206..516]:0.59652,(((Ea_Dicdi66828369[514..906]:0.25459,Ea_Polpa281207229[359..741]:0.30824)0.982:0.19791,(El_Homsa78482994[211..589]:0.50932,q2_Emihu347481596[7..394]:0.44921)0.708:0.06541)0.746:0.09594,Ea_Entdi167389099[84..460]:0.49104)0.533:0.05706)0.931:0.11751,(((El_Hydma221121357[206..513]:0.40127,Polinton-2_HM_12p:0.21000)1.000:0.47792,(env136181623:0.55352,(q6_OrgLa322510684[17..328]:0.61943,zn_Phagl357289968[9..329]:0.83262)0.949:0.19056)0.845:0.11381)0.862:0.09678,(l2_Invir15078743[13..317]:0.62476,l2_Wisir339906026[59..347]:0.47808)0.999:0.49224)0.213:0.00440)0.089:0.08780)0.243:0.09971)0.598:0.06616)0.899:0.27697,(trEc_Tetth18481459:1.36610,(tr_MouMo374110362:0.01851,((tr_Acaca374110354:0.0,tr_Mimle374110347:0.0):0.34409,(n0_Megco374110340[701..1009]:0.00016,tr_Megco374110340:0.00014)0.943:0.06715)0.707:0.08922)1.000:1.49009)0.936:0.51035)0.683:0.17337)0.738:0.10881)0.819:0.14888);
