# Supplementary material for: Virophages, polintons, and transpovirons: a complex evolutionary network of diverse selfish genetic elements with different reproduction strategies
Source: Virol J. 2013 May 23;10:158. doi: 10.1186/1743-422X-10-158 (PMC3671162; doi:10.1186/1743-422X-10-158)
Supplement: Additional file 3 — Multiple sequence alignments and phylogenetic trees computed using TreeFinder and PhyML (Newic format). [file 1743-422X-10-158-S3.zip › trees_aln4trees_2013/TVpol_plus.4tree]

>Tmz1tDRAFT_3351_Tsp_169183692
NAQLLSGSDAELEIFDPTPINTKSHLEERLDLTQAAHILNITGGIYLQRRKPSAFGRTYYEGISAQSVRKQLRQAM-YGGCWEYDIRSAKVGMGSDLARTIDAEPESLFYFIDNKPAIVKEICLLEDLQKRIVKQAITAISFGAENHRRRFLTCAPIRGFIQEQKVLDALIYAYAVKEMPTLLDPGRISKPLVIAFLYQHCETWAMDVVKQIITSKGVASIHDAVILLGAELKATIELEMREQTGIYWHLE--
>GobsU_010100028146_Gobs_168703437
FEIGPRFQNRTGKADCPTELALYSGADYRAGGAAEWVRQKTDAERDLWFTRDR-FGRIHTN---FTNLWSGLRRFLSGGSPLEMDIANSQPLFFGLLAMSQESQCQQDVEECRNNSGRITNVNSKAGIHRRSLPAEYLGLVERGTWAKRSQFKDSFFQHVFYAKRVYRNPIANVFRKEFPTAHALIKKSDPRDAPHKMQQLEADFVIGTCRKLSADHPLTLHDGIWT---TPDHIGLVRRTVQDEFKLGVRPL
>RB11637_Rbal_32477081
FGLHESFLYEEHQQQDARRRPVHDIDEYQALKTLPDINRFDQLVRDLHERRFRNYGRV---SNSITNLSRHLRSALRRGQELQVDIKNAQPALLGQEVHRREHIAPGQQQHNQPKEQSNYDLFPA----KQSIKPRYIELAQQGPHMNRERIKRRFLSDVHEYPSEVEDCFKRAFPTVYSHIRDNDHGRQHANLIRILQRAESDLVIGQVELLRVDHFITLHDAIYTTDSNLTLIEDSFQAVFDQNGYSMSLV
>FB2170_02005_Fbac_88710845
IPYFHGEIVSHQDFCREQRPHLVRYYNNDHKYIHSMQLISEESWTYSIKPETD--NRLHTT---LTRTNRSLRKHLRQDKGLGLDLKTSQPYFLCAILK---GLCFRDIDYLEGATKILGMLVDIDEARNEDLYIKIIPIQYDLGKGMKEFITKKLYESERDCMKEVVLTVAAAFPSIYAIIQRK---DEDVEFYQLLSHVEAYCLLDCVKKIAAKYPLSIHDSLVTDDMKTLLQNKMEKYLFDITRLKPTIL
>P700755_12007_Ptor_91215017
ITKLLKYFKYFNNDLEIDESGAIMYFPTKVKQRNNLKQICSLEFNINYNNKTD--GRIHTI---ITSLSKPLRHYITRGKDLEVDLSNSVPLFCYYILKA--ITNPNSNKYLDSKIKYPFKMFSENILDKKEVEKKVLDGTFYDKDEYLKKKSMSIFNTEKIEPRKIMKKIQKIFKNEFPTILKIFKKENHKLFSYLMLQTESYFMLDIVARKINSNPITLHDCLITKSNLDTLYSEMQNILNRELGFTPKLK
>CHU_0049_Chut_110636476
LSVIYYPTPFKKSVYKYTRSSSYFGTLSVENLSLYQIDLTDEKYTWNQFKSDMEQQDYFFKFHNISSLRKEIKKGLMNGKLLESDIKNSQPLLFAIVLMQE-LRDKGID--IDSSPDVSSYI---NLCEEGMIYDYLMLKMNLDKTFKTDFFHYIFYCKIPRGWMIRKTPLLQLFVSEFPNVYSLIKKENHATLAKRMQILETDIITRRVLGILTEKVVSIHDSILS---SEDLQKEVQATIISEIKEGVNVL
>CHU_2959_Chut_110639334
INKYTRTVYHEVHSIEPVEIKLKEILNVIDQGAIKELKSLDDKKSFNLTRINNSTLRVF---HSISNLKRELRKYILNGKPLEVDVSNAQPLLF----------CKMIREYTN------------AYLPESSTDDYYIQLCETGGVKKTPEFKKEFFAKVFFSTENRLYKFRKIFDSLFPTVSKIYKEKNYKDLSIELQRLESEVMISNVKNLIDLEEITIHDAIYC---TNEFYNVVRAEVISSFNFGLNAI
>MED152_09930_Pdok_86135024
KKLTNEALKDTLSLLKDKDIAKIFAYDSIGDRDERRLHYEDFLVQFNSFTTTKKTSRIY---NTYTHIPKEFRKLLTSNDKLELDLKNSQPFILSIMFYLSSVSSNRMTAYSNNRNKINNTLYNGSNLTFDMLTDIITGDFYLKRKEIKPYALKSFYAYCSEDLSKEEQVLKYMYPMFFKWLKKKKENAGHKLFAQIVQNIESNIFVKQFFSKLPMGFFPIHDSITCKETDKEYIKALIIDSIQTILSDAQLR
>ECP_2699_Ecol_110642859
LNLFNNKKLKNVANLDEIKINIDKYYNFSHAETDCRKVDDNLSYRQPYKTAKV-GGRSFENGTGFQGLPKGMKWGCLEEGY-NYDIKSCQLEILRDELTKIGVSDENLHKYIAKVLKISEGLVKQVNLSRKSKTVQLLYKSYGEYDLNELIDYYLSTGKTNRYGLCVRNAVGQIFNCTYKDPAAISDVMRRKLLAHMLQGEESRAVYDFVAAHSG--IALEHDGFVSKLKKGDWKHPYLKLVMK---------
>YintA_01000519_Yint_77979650
FDIGDAINRSEVGNLEPLHINLTAFINFSHAETGVTKVKDSLSYRQSYKAAKI-GGRSFEIGAGFQSLPSEMKWSCL-GKGYNYDIKGCQLEILRHEMLNIGISDKSLKAYICRVLKVSEDLVKQLSFKSKTVR--LLNRELGKEDLASLLDHYINLGKTNRHGTCVTNAVGQTFNITYQDVANKSDVMRRKLLSHMLQGLESKAVYDYVATHKG--IALEHDGFVSYGIVDDWDHSYLKVMLKH--------
>SAR324_381204953
LMVIDKWQNSTDKSFCDVLERNGFAVVPEKHKVQQYIRRWKDKFEVDWNQTFDTFGRLYGRLSSLQSCPKVLLKQFLNKGAWELDVDTAQSILFQQLQQRTKIHYPSIEEYMRNKKAIREEIADSLGVDSGVVKQQFTAIGFGMNKENGSLQNPTLTENFFKSIRFVKSYWEELYDLTNRLTKARGFSGKKQIMTYLFFQGEAEILRSICRQVGQH-LLPKHDAVVIRRISTQEKSSIESGIYEDTGFRVGLS
>MED222_08908_Vsp_86144517
QPRTHEGLHFQFRSYSFTDVLQVITSEPKEIEEALQLNTFNRLYMWAIGEASQSSGRLYTKVYGLQSLTKDMRQQVL--KGYCFDMNAAAYSILIGLCKNPD-KYPTIKAYTEDRTTHRKQIANDTGATVDHVKECITALGFGSNDLIKKIKAHKFTVAFIKELGKLRTEITDKFELDEHQKTTQQKHYRGKYTAWFYQGYEVQALKAMQSILDEKQDLLLHDGLYTKNPV-----DFEQAIQKQTGLNIGIL
>Klebsiella_376388775
SKLYNEGKPVKVKEILLNELSLRRQQDNRNISQIEYLLTLAASGLLPITYVQSNGGRLYAESVNLQNCKREIRKASLAGMF-DVDIENCHYNLLEQMCARIGIKTPRISHYVRNKKQVRKEVATTLQCTEEQAKVVLIALIYGAIDTSDEAIKDTWISKLAEEVTNVRRYVIEDYTARTRGCYKKNGEKKSKLLAHLLHGAESLILQHMISFLGDN-VLLQHDGVTC--PNPVDTDELSDYIAEKTGYRVQFI
>env136739784
TTQYFEYANYTEDEFCSDEELKKKDESHNQTLITELCKEFQNVINTTYDRRGRKEGRRYAKGRSLQNIWAVYRNAIIAESTIDVDMINAHPTILANLCKQKGVEYKQLKKYIDNRDDIINEFDEEDDISRSYIKTQLFISCINDKHKKKKKITYKYWAQFNEEINTIQKRFMDIFKDELKIIKAGHNNLGGRLMSALGCKYEDILLRRIEENLTVT-PVLMYDGFLIDMDQEKLIAECDELTADFGRWSVKPK
>env138467983
-------------------------------------------------------------------------------------------------------NCSVLKDYIENRETFLQQIIKAIMITKDQAKHVVLSLMNGGKAYKDVMFKPATLQKLKSELESIRSAIGKKFPSKLRECAARDWNHEAVLVSRLLNEVENQILMTMLAWLYDHGDVLCFDGFLISCINEGILRKLEAEVNSKTGYDIKLV
>GOS_417935_Mmet_144053052
RKYKIISIYVKLHILRNREQYENISISIKKYKTCIPIPYSEGPVKYVKGKACNDIGRWYAVSIGLAPIKSCIRHTLCDDMWVDIDQVSSHPHLLKQIMLKHQFTSALLDRYISNRDEVLNTIMQEEKCCKSDAKDYVISIINGK------KFKSNTLTQLHNEIKLAVDTICNEYQDIYIYCKNFKCNLWGKTMSRILQYEENKMLINLCEKQLIPKVSLVFDGFQLDAINDELLEELRLYAKEHTGFDVPLL
>env141240753
---------YEME--------------------------------VKYSRARHGWGRVSPVGMSVGSMRRLLRGTVCDGVYVDIDIENAHPVILNQVLTSNGLNFSRLKMYVEERESVLKNTIEYYGLKRDKAKQLYLRLMYLGENKTGEKGYYTFALEFKTEMDSIASKICEANKALVSVWRNQNKKKESVVMSYWCQELERRCLETMVETIDEKYNVLCYDGMMIELFDDLLMLTMQKNIREKLGLSVRIK
>env141338644
RKDEEEKGSLSLEYLPKERIRALLAKNYNEEQLHTYLKNYDRGVAVNYKKPKHGWGRVFPWSLGLTGFGKATRNTLIDGLYYDFDLENAQPRIIQNICTSNGIRCPNVDNYCGNRDKILNNIATAYGVEKKVAKKLMLRLCFFG-----------TFKGWCKELH-----------------------------------------LSGX-------------------------------------------
>env139598671
LAKQPSFIQPCLDKWDLTNYSQKIASSYNEEQLEKYCGKYNTAFKVSYKKAKHAWGRVFPIALGCTSFAKKTRNTLIKDFYLDFDLSNAQPEILRNICLANNIPCEIITKYCVDREEIIADIIKKNKVNRSLVKSLMIRLSFCGKESIEPFDEPVIIADYCAEVRSITQTIIKENPSMFKTISRKESNINGAFLSTYLQEWELRLV----E------------------------------------------
>env140259028
IETFAECIPPCLDKWDLTNYSQKISASYNEEQLKAYLRLYCLFFRVSYKKAKHRWGRVFPCALGCTSFAKKTRNTLIKDFYLDFDLKNAQPEILRNICIANKIPCETITKYCNEREEIIADIIKSNKVDRSLVKSLIIRLSFCGDEGIDAFPEPVIIAAYSDEVKIITERIKKQNPEMFNTISRKDTNVNGAFLSTYLQEWELRLVENTL--------KICYNTDIC-------------------KVDLKST
>env136886919
LTYYLQHLIQECDEWYKKCKSKKDKEEMKVKYIREVIKAN-GSTTYKHSKDSNNYGRLFAY-PSIQSLSCNIRGFLFCGHT-DFDFKNAHPKILEYICNLLDILCPCLTCYNNNREEIFKK----AGNEKEKLKIEFLKMVNSD---FKRTYDDPFMKAFDKELKEIQKQVAERHKSIIECVPK-KNNYYGSAINHILCDYEANLLEDMMKVLKENGPVRMFDGCMVHYDNPRYYYQNKKHISTI--------
>env138107926
---------IKYQDVKQNNYTIKK------------------NYKYSQSLAKYKEGRLFVKGFGVQSLQYRLRGFLLNGLCFDYDMKNAHPTLLLKMVQKENLEYMYLENYVKNRKKVLDK--------HQLDKLDILKSINSD---KFIKTKKEFLKGFDKEMKEIQEYFYNKYKSKYDSTN--KDNPKGSLLNKLLCIKENNVLRKVINYCVKNNIAPMFDGLLI--NKPGLVDTFNNITK---DDGIIWI
>env134598377
LNTENDFENINFDDIEKIKKKDLK---YKICFCKINIKNNGTIYNYSIETIKEKGGRLYCG-NSIQGLPKFIRGFLM--KHTDIDAKNCHPTILRYLCKIHNIECPKLDFYIENRDIIINM--------GTAKKDDYLKSINDG--NINKKIKDIFFNDFDKEIKQIHKKIIEEYNDIIMSVPKKEYNWNGSSLNRILCMYENNILKEVIYILEKLNIVLMFDGLMI----------YGNYI-----------
>env136524194
LSSYSEFV-KCLKDKKHTKEE---CKKYILQFCQTNLKTTGTIYSYASGISAVLGGRLFSG-GSLQGLPSTIRGLFMDGVGTDIDMCNAHPVILRYICKLHNIPCPHLEYYINHREECLIK-----FISREVGKIYYLTSLNKD-TLNREKGVPIEFKKYDIEIKQIQKQLIKEYTELVRSVPEKPYNKLGSAVNRILCYYENIILQHAIHIINEKGIILLFDGLMVYYKDKGVLEEITHYVEKQMGLDMIWY
>OLV25_322510469
---------MNYEHIDKKRVEQLIKDVDDIKQLKSYLRKYDKGFLVEYENKGIGRGRKYAKSLSLQNFKKTIRETLVYDTHTDIDIVNCHIVLLSQYCKKNGFVCEKVDDYVSNRNYKLQGIIDTFKVSRKTAKELILVMMYGGNGFDITIPMPSWVGELEKEMTLLTDRISSNEATIFKEVSKKEKNKKASCLSYVLQIIEDDLIMNASNKLKQLNVTLCFDGLLVTNLSSELLEELSSYCYECSGYKVEFF
>GOS_8943382_Mmet_135704010
MDNIFKYIYVTLERVNTNRLNKLIHELSEEKQLKAYRKKVSQTVEVNYTQRLE-MGRLYAESLSLQNFSKPIRHTLAHDSKIDIDIVNCHPVLLSQYCHKKGIICDKLDHYNEHREMLLSELMECCKCSRGEAKRLVLMLMYLSVKIGISVPPPEWLDELEEHLKQLAEMIVALNPEIFKKVSTRHTNKKASCVSYVLQNIENDLICNARQWLNEHEVTLCFDGCLIKTPTKDDLDQLQGHCHQKTGYNVRFL
>Sputnik_V13_195982544
-MTQKTTVKIELEAISSKNLKRLLLSYYKIKTTSNPLNNDEGKVKYFHSDKLEDTGRVYAEGRSLQSFKKAIRAFINNGINLDIDMKNSHPTLITQYCKKNKILCPFLDDYVRRREKRLEDVMVFHKISRDQAKELILRLCYLGGTSYKPKKTLEFLEKFKEEAEIIADRIAKKEKELYAKIKDDCKNKKAVILSVLAQQLEHSCLMEMYNFFTSKKVTLCFDGMLINGNISDLLRECENFVYEQINYKINLE
>env139788933
LELEEKFANENINDVFGEKLSALK----------------KDPINKTVYKIKDNWGRFYASKQSLQNINKEIRRLVCDNKYYEIDIKNSQPTILYNLCKRYNISCPVLTEYVENRNDKLKHIMEEYSVNKNDAKELILRITYGGNKVNTTKPPTEFITNFVNELQRLIQEGTLVFPNF----------------------------KNMIDYVQKEK------------------------------------
>env135226759
-------------------------------------------------------------------MNVKIRHTIAYKLYDDIDMVNAHFVILYNLCKNNNIKAKNLKYYIDNRNNLYNALSKSNNISKQECKMLIICILYGGYKYYKLKYKPKWLLDLIKEINIVVRKICNLYPNLFVEKKVNKSKKIYSHISYILTTYENLILNYMCLYFLKNSTVLCFDGIMITDILVH-LKNCEKFIQKEINFSINLV
>env139270174
LETYTEYIDPEIKQLPKKRQAKIKNSDNQDIFQLKKIIKNKDHTKYNFSKTLSTYGRLFPQNPSLASMPREIRNCLAHEKYYDIDMKNAHPTLLSQYCKKNYIRCDILDKYVLNRDEIL---------------------------------------------------------DRFAKI-------------VVLIR-----------------------------------------------------
>GOS_430111_Mmet_144043289
LETYTEYINPSIQDMPQKRQAKIKHSDNQDIYQLKKIVKSKNHTKYNFSKTLETYGRLFAQNPSLSALPREIRNSLAHGQYYDIDMKNCHPSLLRQYCYKNGIRCDTLDSYVKNRDEVLSKICTENNVQRDDAKQEILTIMNGGGKWQISKVPGTFVYDFKQEIRTIHDHVCRLNPDEFKKVQRKDFNKEGTMMNIILCKLEHELLMHSVLYMTGEGVVLVFDGFMVKELTQETLHELQKYIKQKTDYDMEFE
>env144046755
LETYTEYINPSIQDMPQKRQAKIKHSDNQDIYQLKKIVKSKNHTKYNFSKTLETYGRLFAQNPSLSALPREIRNSLAHGQYYDIDMKNCHPSLLRQYCYKNGIRCDTLDSYVKNRDEVLSKICTENNVQRDDAKQEILTIMNGGGKWQISKVPGTFVYDFKQEIRTIHDHVCRLNPDEFKKVQRKDFNKEGTMMNIILCKLEHELLMHSVLYMTGEGVVLVFDGFMVKELTQETLHELQKYIKQKTDYDMEFE
>env144050931
LETYTEYIKPSIQDMPQKRQAKIKHSDNQDIYQLKKIVKSKNHTKYNFSKTLETYGRLFAQNPSLSALPREIRNSLAHGQYYDIDMKNCHPSLLRQYCYKNGIRCDTLDSYVKNRDEVLSKICTENNVQRDDAKQEILTIMNGGGKWQISKVPGTFVYDFKQEIRTIHDHVCRLNPDEFKKVQRKDFNKEGTMMNIILCKLEHELLMHSVLYMTGEGVVLVFDGFMVKELTQETLHELQKYIKQKTDYDMEFE
>env138062967
--------------------------------------------------------------PSLSALPREIRNSLAHGQYYDIDMKNCHPSLLRQYCYKNGIRCDTLDSYVKNRDEVLSKICTENNVQRDDAKQEILTIMNGGGKWQISKVPGTFVYDFKQEIRTIHDHVCRLNPDEFKKVQRKDFNKEGTMMNIILCKLEHELLMHSVLYMTGEGVVLVFDGFMVKELTQETLHELQKYIKQKTDYDMEFE
>env138130470
-------------------------------YQLKKIVKSKNHTKYNFSKTLETYGRLFAQNPSLSALPREIRNSLAHGQYYDIDMKNCHPSLLRQYCYKNGIRCDTLDSYVKNRDEVLSKICTENNVQRDDAKQEILTIMNGGGKWQISKVPGTFVYDFKQEIRTIHDHVCRLNPDEFKKVQRKDFNKEGTMMNIILCKLEHELLMHSVLYMTGEGVVLVFDGFMVKELTQETLHELQKYIKQKTDYDMEFE
>Micromonas_303273892
---------YTCEIINTKNLNRILKKDHTLELKKMKRRLKNNEIHFCLSKDGEQAGRLYPKAVSLQNLKGDVRKALSHDTYTDVDMVNAHPTILSQLFEREGLTCPHLGRYVAEREACLAE----TGMTRKDAKTAFILLMYGG---KPRENATPFMTDFHTELMLNAAAVLDLVRATAPATP--PATPTTTTTAAITTDVSPDDV----------------------DEHESVPSEPEVHIFPL--------
>env138384984
-----------------------------------------------------LFGRLYPKTPSLQGLKRDVRKALAHDQYTDVDMVNAHPVILSQLFLKLGLACPALERYVAEREAVLAE----TGLGRDEAKQAFITLMYGG----ERKDPTPFMAEFREEFLTNATAVASEAYARYRTLAEKPANVLGCGISFVAQDLERQLVCCAIQTLQSKGVTIIHDGSLILGVKDQDLRDAEEAVIRTHGYEVRFK
>env136323252
-------------------------------------------------------------------SERDVRKALAHDQYTDVDMVNAHPAILSQLFLKLGLACPALERYVHEREAVLAE----TGLGRDEAKQAFITLMYGG----ERKDPTPFMAEFREEFLTNATAVASEAYERYRTLAEKPANVLGCGISFVAQDLERQLVCCAIQTLQSKGVTIIHDGFLVLSVKDQDLRDAEEAVRRTHGYEVRFK
>env140911297
----------SCEIINTENLDRIIKRDPQLQLQRLRKRLKEKSHEVIFTLPTSHVGRLYPKASSVQGLKRDVRKALTHDSYTDIDIVNCHPVLLSQLFKRHNLECPCLDEYIANREEHLESVDELNHHGRDLAKTVFLRVMYGGKEHYIDWIPTDFLLQFHKEFKHNSTTL--LSIDAYKSFMQGKNNPLGTALSLLAQDEERKVISAVIKTFKQNGTTVIHDGFLVLEVEDEVLRNAEQAVKFGEQYDIQLK
>env142572870
KRKNSREGNYSCEIINTENLDRIIKRDPQLQLQRLRKRLKEDAHKVDFTLNPQRRGRLYPKASSVQGLKRDVRKALTHDRYTDIDMVNAHPCILSQLFKKHNLECPLLDEYIANREEHLENVVGI----IDDTVTALLEDTSKNRKVKSEHTRKSSSLRRDEAKTQFLRVM---------------YGGRPDTLSIETRDKESLYI----DWMPPE-FRLFHKEF--NSTTLLSLDEFKTYMKDT--------
>YSLV1_ORF04
TFK--EFPNVEAEAYCS------KD---TDSITTE-------VKSTAY-------GRYFVKNPTVLSMWNKIRATLFSEGDYDIDIVNCHSELLLTLLKNNNYDITNLEHYCSNRAEVINHYNTYNKDNKSLFTIVLYGGTI--FNSKDYKLTYIEEIQMNTNIIINDKRFKDIV-DSIKSLKIEKDKFSGALLSVILQEYETLI---IEEAMQVT-ISYNYDGFQID--------DVDELTLNFYNRAIKPV
