# Supplementary material for: Virophages, polintons, and transpovirons: a complex evolutionary network of diverse selfish genetic elements with different reproduction strategies
Source: Virol J. 2013 May 23;10:158. doi: 10.1186/1743-422X-10-158 (PMC3671162; doi:10.1186/1743-422X-10-158)
Supplement: Additional file 3 — Multiple sequence alignments and phylogenetic trees computed using TreeFinder and PhyML (Newic format). [file 1743-422X-10-158-S3.zip › trees_aln4trees_2013/TVpol_plus.afa]

>Tmz1tDRAFT_3351_Tsp_169183692 ..
QIGRDKIRLHKWLEQNKLPLVVAVERGNNLTHKVSQVKLSPLVTITFGNI-AQCESTDNA
TAQLLSGSDSSQTGRSLTDRTYPEAATINSLAELFEIFDPTPINTKSLQAYIDWLKTKPK
-----HLTEEKRLTDLTQAAHILN-----IATELGGIYLQRRKPS-------------A-
---------------------------------------------FGRTYYE------GI
SAQS---VRKQLRQAM---YGGCW-EYDIRSAVISWKVGMGSDLAR-----TI-DPDAEP
ESLFRNSIYFID-----NKPAI----------VKE--------ICLLTFRKDDNVH----
EDLQ-------KRIVK---QAITAISFGAREHRSGWLKNGIWHNPALVDILKNENHRRRF
LT-----CAPIRGF---------IQEQKVLDALI---------------YAYAVKEMPTL
LDNPRLRTES------GRI--S------------KPLVIAFLYQHCETWAM---DVVK-Q
IITS------KGRQ---VVASIHDAVILDRKLGAELKATIELEMR--EQTGIP-------
YWHLE-------------------------------------------------------
------------------------------------------------------------
------------------------------------------------------------
-----------
>GobsU_010100028146_Gobs_168703437 unnamed protein product.
--------------------------------EAIRDCLASEGVISVKRS-FVVGQKSFE
FKIGPRFQNSMFRRFPITDKFLLRRMGKHLGRTGPKADCPTELALYSWLKGLTIDAD---
-----GARDYVRAHGGAAEWVRQKTL---TVDMLAERDLWFTRDR---------------
---------------------------------------------FGRIHTN--------
-FTN---LWSGLRRFLS-VGGSPLVEMDIANS----QPLFFGLLAMVKWRSSQ-EASSQC
QQDV----EECR-----NNSGR----------ITN--------VNSKSILSPPPLLSLYD
AGIHHGNI---RRSLPPDLAEYLGLVERGDFYEHLMRKARL------------TWAKRSQ
FK-----DSFFQHV---------FYAKRVYRNPI---------------ANVFRKEFPTA
HAVLTA----------IKK--S------------DPRDAPHKMQQLEADFV---IGTCCR
KLSA------DHPAV--PLLTLHDGIWT------TPDHIGLVRRT--VQDEFA-------
KLGVRPLLRC--------------------------------------------------
------------------------------------------------------------
------------------------------------------------------------
-----------
>RB11637_Rbal_32477081 unnamed protein product.
---------------------------------AAVIRSLINAGVVRRQA-YRNGVRCFG
YKLHESFLYDRHTRVAVKDARLIRALERG-REEHRQQQDARRRPVHDHLETLQYSLK---
-----IDWEYAQAILKTLPDINRF-----DSQGILVRDLHERRFR---------FSIGN-
---------------------------------------------YGRV---------SN
SITN---LSRHLRSALR-HRGQELRQVDIKNA----QPALLGQEVH-----RR-EQEHIA
PGQQGTGRQHNQ-----PKEQS----------NYDSQNSGSSALFPA-------------
-----------KQSIKLDVPRYIELAQQG-KLYEFLQTQL-------------PHMNRER
IK-----RRFLSDVLAKRQTASGHEYPSEVEDCF---------------KRAFPTVYSHI
RDIN------------DHG--R------------QHANLIRILQRAESDLV---IGQVSE
LLRV------DHPRT--FFITLHDAIYT---TDSNLTLIEDSFQA--VFDQN--------
GYSMSLKV----------------------------------------------------
------------------------------------------------------------
------------------------------------------------------------
-----------
>FB2170_02005_Fbac_88710845 unnamed protein product.
--------------------------------------------NHSSFH-GKCAAYRIP
EQYFHGEIVPFRIWNKSVLEKFDQKGRDSSKSHQMDFCREQRPHLVRWFDENLSINREDA
HNEISYYRNNDDHQKYIHSMQLIS-----EWEDKSWTYSIKPETD---------------
----------------------------------------------NRLHTT--------
-LTR---TNRSLRKHLR-YQDKGLVGLDLKTS----QPYFLCAILK-----------GLC
FRDI----DYLERI---GATKI----------LGMNLIQELCALVDI-------------
DEARAFACDVINEDLYNVLIKIIPIQYDLETGKPFRIVIN-------------GKGMKEF
IT-----KKLYESE---------RDCMKEVVLTVFNCKKGYSSAETKAFAAAFPSIYAII
QRIKE----------------D------------EDVEFYQLLSHVEAYCL---LDCVAK
KIAA------KYPEM--PLLSIHDSLVT--TDDMKTLLQNKMEKY--LFDIT--------
RLKPTIEL----------------------------------------------------
------------------------------------------------------------
------------------------------------------------------------
-----------
>P700755_12007_Ptor_91215017 unnamed protein product.
-------------------------------------------LSPSYFI-SKARIYEIT
DKKLLKYFKKLRPDKIVFNNKFKRRYKFLAKYFNNNDLEIDESGAIMKNDEL----FKTG
-----YFDPTKKVFKQRNNLKQIC-----SILNQEFNINYNNKTD---------------
----------------------------------------------GRIHTI--------
-ITS---LSKPLRHYIT-YRGKDLAEVDLSNS----VPLFCYYILK-----A-----ITN
PNSN----KYLDTIINQSKIKY----------PFK--------MFSEGA-----------
NILD-------KKEVEAFGKKVLDGTFYD-CFVNELSLLDKKDKDFN------KDEYLKK
KS-----MSIFNTE---------KIEPRKIMKKIILSMMNAKISQYKIEQKIFKNEFPTI
LKWINE----------FKK--E------------NHKLFSYLMLQTESYFM---LDIV-A
RKIN------SNHGINIPIITLHDCLIT--TKSNLDTLYSEMQNI--LNREL--------
GFTPKLTK----------------------------------------------------
------------------------------------------------------------
------------------------------------------------------------
-----------
>CHU_0049_Chut_110636476 unnamed protein product.
---------------------------KSKIASSYDISLIDTSCWDFSYP-EYILSDDLS
SLVIYYPTPYCSNYYYPSTVYSYVDTANI-EFKKCSVYKYTRSSSYFLSSSTSSYLYSYV
-----GTALSQVEKNLSLYQIDLT-----DKEEIKYTWNQFKSDM-------LSIQKIE-
---------------------------------------------QQDYFFKERETRIFH
NISS---LRKEIKKGLM-VNGKLLKESDIKNS----QPLLFAIVLM-----QE----LRD
KGID------ID-----SSPDV----------SSY--------I----------------
NLCE-------EGMIY---DYLMLKMNLDPKNEDLR-----------------KTFKTDF
FH-----YIFYCKI---------PRGWMIRKTPL---------------LQLFVSEFPNV
YSILCD----------IKK--E------------NHATLAKRMQILETDII---TRRV-L
GILT------EKYPKE-VFVSIHDSILS------SEDLQKEVQAT--IISEIN-------
KEGVNVALSG--------------------------------------------------
------------------------------------------------------------
------------------------------------------------------------
-----------
>CHU_2959_Chut_110639334 unnamed protein product.
-----------------------------------YVVRNDLKKLGIINF-NVTGTSDIN
KGKYTRTVYYKINDKYLN---------QG-WHEVKHSIEPVEIKLKERQEYTGVYGKLRD
-----ILFNVSIDYQGAIKELKSL-----DLDDKKKSFNLTRINNIRDGIINFSVDFKS-
---------------------------------------------TLRVF---------H
SISN---LKRELRKYIL-INGKPLLEVDVSNA----QPLLF------------------C
KMIR----EYTN------------------------------------------------
AYLP-------ESSTD--IDYYIQLCETG-RLYDYLSEQF-------------GVKKTPE
FK-----KEFFAKV---------FFSTENRLYKF---------------RKIFDSLFPTV
SKIISF----------YKE--K------------NYKDLSIELQRLESEVM---ISNVAK
NLID------LEVN---EFITIHDAIYC------TNEFYNVVRAE--VISSFH-------
NFGLNANIK---------------------------------------------------
------------------------------------------------------------
------------------------------------------------------------
-----------
>MED152_09930_Pdok_86135024 unnamed protein product.
--------------------------------QKVLSILLDANLIETNNS-YKVNEHSKK
YRLTNEALKMDIIKGGVLHHTTIRKFNSYRKDTLKSLLKDKDIAKIFYSVTDTYFNAPKD
---MDAYLDSIIGTDRDERRLHYE-----DWFKQLVQFNSFTTTKEYLESQFYIMKCKK-
---------------------------------------------TSRIY---------N
TYTH---IPKEFRKLLTTKSNDKLIELDLKNS----QPFILSIMFY-----LS-SKDVSS
NRMT--SSAYSNKLIEANRNKI----------NNT--------LYNGSHF----------
SNLT-------FDMLT---DIITGDFYLKFIKTKNKLGFQNDIPTND------RKEIKPY
AL-----KSFYAYC---------SEDLSKEEQVL---------------KYMYPMFFKWL
KKAKNELNKLSNI---KEN--A------------GHKLFAQIVQNIESNIF---VKQF-F
SKLP------MGM----FAFPIHDSITC---KETDKEYIKALIID--SIQTI--------
LSDAQLDR----------------------------------------------------
------------------------------------------------------------
------------------------------------------------------------
-----------
>ECP_2699_Ecol_110642859 unnamed protein product.
-------------------------------------MNKDIRYVSLGDI-YNKKEYSLN
ELLFNNKKLKHLTSKRDIPDKQFREL----VKNVYANLDEIKINIDKLLTYCNDNPSPKN
KS---YYFNFISHLAETDCRKVDD-----NPLVISYRQPYKTAKV---------------
---------------------------------------------GGRSFEN------GT
GFQG---LPKGMKWGCL--EEGY--NYDIKSC----QLEILRDELT-----KI-G--VSD
ENLHILETKYIA-----KVLKI----------SEG--------LVKQFRYSAVFSAGH--
VNLS-------RKSKT---VQLLYKSYGEIKTRRILLRWRTLLEPLK------YDLNELI
DY-----YLSTGKT---------NRYGLCVRNAV---------------GQIFNCTYKDP
AAKIRWR---------SDV--M------------RRKLLAHMLQGEESRAV---YDFV-A
AHSG-------------ICALEHDGFVS-RRKLKKGDWKHPYLKL--VMK----------
------------------------------------------------------------
------------------------------------------------------------
------------------------------------------------------------
-----------
>YintA_01000519_Yint_77979650 unnamed protein product.
------------------------------------LSRDDRYHYLTDIF-NKRKSYTFD
ELIGDAINRGQKVKHQLSKRDIPNEPFRKRVSEVWGNLEPLHINLTALLDYYRAKPTVKC
KL---FIFNFLSHLAETGVTKVKD-----SPLIVSYRQSYKAAKI---------------
---------------------------------------------GGRSFEI------GA
GFQS---LPSEMKWSCL---GKGY-NYDIKGC----QLEILRHEML-----NI-G--ISD
KSLKVLDTAYIC-----RVLKV----------SED--------LVKQFRFSSVFNAGYVS
LSFK-------SKTVR-----LLNRELGKGEAVRVLQRWRKHLEPLR------EDLASLL
DH-----YINLGKT---------NRHGTCVTNAV---------------GQTFNITYQDV
ANGKRWR---------SDV--M------------RRKLLSHMLQGLESKAV---YDYV-A
THKG-------------ICALEHDGFVS---YGIVDDWDHSYLKV--MLKH---------
------------------------------------------------------------
------------------------------------------------------------
------------------------------------------------------------
-----------
>SAR324_381204953 unnamed protein product.
-------------MEEIPEIMRSDEFRQLMRDDQDFRQIRHKSILKKEQK-FTDGMTQLM
LNVIDKWQNHSRYSDIWNATKLSRDFQRQVCSTDQKSFCDVLERNGFVIDHQFFQPTAAR
KGETKAVFVPPEKIHKVQQYIRRWHLSKGKADNHKFEVDWNQTFDFKGVQIPSRIRINTS
VFSEFLESAELIEDESLSRKWNLELRLIGAIENNGWLEQNYWVSPFGRLYGR-----GLS
SLQS---CPKVLLKQFL--NKGAW-ELDVDTAL---QSILFQQLQQ-----RT-KKEIHY
PSIE----EYMR-----NKKAI----------REE--------IADS-------------
LGVD-------SGVVK---QQFTAIGFGMRRSTKKFL----------------NKENGSL
QN-----PTLTENFGGSELLAENFKSIRFVKSYW---------------EELYDLTNRLT
KAVRKENPQWMRSKEEGFS--G------------KKQIMTYLFFQGEAEIL---RSIC-R
QVGQ------H------LILPKHDAVVI--SRRISTQEKSSIESG--IYEDT--------
GFRVGLSSKQL-------------------------------------------------
------------------------------------------------------------
------------------------------------------------------------
-----------
>MED222_08908_Vsp_86144517 ..
---------------------------------LMMKRTQTDSGNLLSFD-FYNGLLSQP
LIRTHEGLHGVYCAAYDFSDWFTRDLDK--HFQFNRSYSFTDVLQVIPPETYDDK-----
-----TSVEPSKEGIEEALQLNTF-----NIREKLYMWAIGEASQKQSGTLTQYYNKAS-
---------------------------------------------SGRLYTK-----GVY
GLQS---LTKDMRQQVL----KGYTCFDMNAA----AYSILIGLCK-----NP-D---KY
PTIK----AYTE-----DRTTH----------RKQ--------IAND-------------
TGAT-------VDHVK---ECITALGFGSSITVSKIQKYNTKVNVP-------NDLIKKI
KA-----HKFTVAF---------IKELGKLRTEI---------------TDKFELDEHQK
TTLQEYK---------QKHGHY------------RGKYTAWFYQGYEVQAL---KAMQ-S
ILDE------KQ-----DCLLLHDGLYTKEQKNPV-----DFEQA--IQKQT--------
GLNIGIDL----------------------------------------------------
------------------------------------------------------------
------------------------------------------------------------
-----------
>Klebsiella_376388775 unnamed protein product.
------------------------------------------MTNMISYQ-GLVRTFPSK
CGLYNEGKPYNPPRNGIRSQLKNSNKCSI-EVKVPKEILLNELSLRRYLKSL--------
-----QQSDNHRNMISQIEYLLTL-----AKASKSGLLPITYVQS-------------N-
---------------------------------------------GGRLYAE-----GSV
NLQN---CKREIRKASL--AGMF--DVDIENC----HYNLLEQMCA-----RI-G--IKT
PRIS----HYVR-----NKKQV----------RKE--------VATT-------------
LQCT-------EEQAK---VVLIALIYGANLGPRGVLKKLD------------IDTSDEA
IK-----DTWISKL---------AEEVTNVRRYV---------------IEDYTARTRGC
YKIKNDAGMIVKTITENGESVK------------KSKLLAHLLHGAESLIL---QHMI-S
FLGD------N------VVLLQHDGVTC-----PNPVDTDELSDY--IAEKT--------
GYRVQFDIEQLKLDL-----NVDAT---------------DRFQQQDLEDIFEDEMAA--
------------------------------------------------------------
------------------------------------------------------------
-----------
>env136739784 unnamed protein product.
----------------------------------------------MQHN-QLCKMATTT
KKQYFEYANPAVVDKLAVMTYGQFKKMNEMYYTEEDEFCSDEELKKKA------------
-----DENSHYNQFTLITELCKEF-----QKNDYVINTTYDRRGR-------------K-
---------------------------------------------EGRRYAK------GR
SLQN---IWAVYRNAII--AESTI-DVDMINA----HPTILANLCK-----QK-G--VEY
KQLK----KYID-----NRDDI----------INE--------FDEE-------------
DDISSFRIDDLRSYIK---TQLFISCINDDRIKKHFP----------------KHKKKKK
IT-----YKYWAQF---------NEEINTIQKRF---------------MDIFKDELKII
KATGR-----------HNN--L------------GGRLMSALGCKYEDILL---RRIE-E
NLTV------T------PSVLMYDGFLINGTDMDQEKLIAECDEL--TADFGV-------
RWSVKPIKRDIMQYI-----DNLDV---------------SDNKTLNIVK----------
------------------------------------------------------------
------------------------------------------------------------
-----------
>env138467983 unnamed protein product.
------------------------------------------------------------
------------------------------------------------------------
------------------------------------------------------------
------------------------------------------------------------
----------------------------------------------------------NC
SVLK----DYIE-----NRETF----------LQQ--------IIKAN------------
IMIT-------KDQAK---HVVLSLMNGGE-----------------------KAYKDVM
FK-----PATLQKL---------KSELESIRSAI---------------GKKFPSKLREC
AAERRSSRGN------DWN--H------------EAVLVSRLLNEVENQIL---MTML-A
WLYD------HGLIQN-DCVLCFDGFLIPKKSCINEGILRKLEAE--VNSKT--------
GYDIKLKVKKMDAKF-----GLQQI---------------N-------------------
------------------------------------------------------------
------------------------------------------------------------
-----------
>GOS_417935_Mmet_144053052 unnamed protein product.
------------------------------------------QSFLFIYH-LILYIKRRK
KLYKIISIYNNNNKYRMINITDTTFYEKINLVKLNHILRNREQYENIIEQDKEDNGDEKK
A----SIWSIMKKIYKTCIPIPYS-----EYGYIPVKYVKGKACN-------------D-
---------------------------------------------IGRWYAV-----NSI
GLAP---IKSCIRHTLC--DDMWV-DIDQVSS----HPHLLKQIML-----KH-Q--FTS
ALLD----RYIS-----NRDEV----------LNT--------IMQE-------------
EKCC-------KSDAK---DYVISIINGK------------------------------K
FK-----SNTLTQL---------HNEIKLAVDTIMK-------------CNEYQDIYIYC
KNTFGI----------KCN--L------------WGKTMSRILQYEENKMLECYINLCHE
KQLI------PKYKNAYVVSLVFDGFQLIKNDAINDELLEELRLY--AKEHT--------
GFDVPLKL----------------------------------------------------
------------------------------------------------------------
------------------------------------------------------------
-----------
>env141240753 unnamed protein product.
------------------------------------------------------------
------------------------------IYEMKE------------------------
-------------------------------------VKYSRARH-------------G-
---------------------------------------------WGRVSPV-----KGM
SVGS---MRRLLRGTVC--DGVYV-DIDIENA----HPVILNQVLT-----SN-G--LNF
SRLK----MYVE-----ERESV----------LKN--------TIEY-------------
YGLKDDEDNSARDKAK---QLYLRLMYLG-DIDEWLC----------------ENKTGEK
GY-----YTFALEF---------KTEMDSIASKI---------------CEANKALVSVW
RNKQKEPGF-------NKK--K------------ESVVMSYWCQELERRCL---ETMV-E
TIDE------KYRH---NLVLCYDGMMI-PVELFDDLLMLTMQKN--IREKL--------
GLSVRITKKEFKTYD-----VSGFE---------------PLNIGYEWVKEKIEREDGLC
WVRDVKSYFFRDSKGVVSPFTEAQLKAEYRVQ----------------------------
------------------------------------------------------------
-----------
>env141338644 unnamed protein product.
-------------------------------MVEMKTEYISDKHMSNISM-TISPNNKRK
HEDEEEKGSMKQARVTRIPLAISKQESYLAQLSLVEYLPKERIRALLTSNHLKDKWKHSS
SSQCYAKQNYENEKEQLHTYLKNY-----DRRLGGVAVNYKKPKH-------------G-
---------------------------------------------WGRVFPW-----KSL
GLTG---FGKATRNTLI--DGLYY-DFDLENA----QPRIIQNICT-----SN-G--IRC
PNVD----NYCG-----NRDKI----------LNN--------IATA-------------
YGVE-------KKVAK---KLMLRLCFFG-------------------------------
---------TFKGW---------CKELH--------------------------------
------------------------------------------------------LSGX--
------------------------------------------------------------
------------------------------------------------------------
------------------------------------------------------------
------------------------------------------------------------
-----------
>env139598671 unnamed protein product.
--------------------------------------------IILYYK-MSPPKIDLA
IEKQPSFIQNNTLIECIPLHYVKQLLE---NPCLKDKWDLTNYSQKI-------------
-----ASQSYSNEKEQLEKYCGKY-----NRTLKAFKVSYKKAKH-------------A-
---------------------------------------------WGRVFPI-----KAL
GCTS---FAKKTRNTLI--KDFYL-DFDLSNA----QPEILRNICL-----AN-N--IPC
EIIT----KYCV-----DREEI----------IAD--------IIKKSN-----------
NKVN-------RSLVK---SLMIRLSFCG-TFKNWLR----------------KESIEPF
DE-----PVIIADY---------CAEVRSITQTI---------------IKENPSMFKTI
SRIKKEKG--------ESN--I------------NGAFLSTYLQEWELRLV--------E
------------------------------------------------------------
------------------------------------------------------------
------------------------------------------------------------
------------------------------------------------------------
-----------
>env140259028 unnamed protein product.
----------------------------------------------IDLA-ISQQPSFIE
KNTFAECIPLHYAAQVSD------------NPCLKDKWDLTNYSQKI-------------
-----SAQSYMNEKEQLKAYLRLY-----CKLLKFFRVSYKKAKH-------------R-
---------------------------------------------WGRVFPC-----KAL
GCTS---FAKKTRNTLI--KDFYL-DFDLKNA----QPEILRNICI-----AN-K--IPC
ETIT----KYCN-----EREEI----------IAD--------IIKSSG-----------
NKVD-------RSLVK---SLIIRLSFCG-TFKNWLK----------------DEGIDAF
PE-----PVIIAAY---------SDEVKIITERI---------------KKQNPEMFNTI
SRLKKEKG--------DTN--V------------NGAFLSTYLQEWELRLV---ENTL--
------------------SKICYNTDIC--------------------------------
KVDLKSDT----------------------------------------------------
------------------------------------------------------------
------------------------------------------------------------
-----------
>env136886919 unnamed protein product.
---------------------------------------------MYIAM-NMIEKVDLT
KAYYLQHLITEH------------------YQECMDEWYKKCKSKKD-------------
-----KEVEMKKVEKYIREVIKAN-------GELSTTYKHSKDSN-------------N-
---------------------------------------------YGRLFAY-------P
SIQS---LSCNIRGFLF--CGHT--DFDFKNA----HPKILEYICN-----LL-D--ILC
PCLT----CYNN-----NREEI----------FKK-------------------------
AGNE-------KEKLK---IEFLKMVNSD---------------------------FKRT
YD-----DPFMKAF---------DKELKEIQKQVVN-------------AERHKSIIECV
PKN-------------KNN--Y------------YGSAINHILCDYEANLL---EDMM-K
VLKE------NGLE---PSVRMFDGCMVEGDHYDNPRYYYQNKKH--ISTI---------
------------------------------------------------------------
------------------------------------------------------------
------------------------------------------------------------
-----------
>env138107926 unnamed protein product.
------------------------------------------------------------
------------------------------VIKYLQDVKQNNYTIKK-------------
----------------------------------NYKYSQSLAKY-------------K-
---------------------------------------------EGRLFVK------GF
GVQS---LQYRLRGFLL--NGLCF-DYDMKNA----HPTLLLKMVQ-----KE-NNDLEY
MYLE----NYVK-----NRKKV----------LDK-------------------------
-----------HQLDK---LDILKSINSD---------------------------KFIK
TK-----KEFLKGF---------DKEMKEIQEYF---------------YNKYKSKYDST
N---------------KDN--P------------KGSLLNKLLCIKENNVL---RKVI-N
YCVK------NNIK---IFAPMFDGLLI-----NKPGLVDTFNNI--TK-----------
DDGIIWDIKEHDTSI-----EIDEE---------------ELENPHLYKNVKKEFEKEHF
IITNPFMYCREYYDQDGKKVLQTFKH----------------------------------
------------------------------------------------------------
-----------
>env134598377 unnamed protein product.
------------------------------------------MMEFIERI-EISLIQKLN
RMTENDFENY--------------------YINFSDDIEKIKKKDLKSL-----------
---------YEKIMCFCKINIKNN-----GITKRIYNYSIETIKE-------------K-
---------------------------------------------GGRLYCG-------N
SIQG---LPKFIRGFLM----KHTTDIDAKNC----HPTILRYLCK-----IH-N--IEC
PKLD----FYIE-----NRDII----------INM-------------------------
-----------GTAKK---DDYLKSINDG--------------------------NINKK
IK-----DIFFNDF---------DKEIKQIHKKIMV-------------IEEYNDIIMSV
PKDKK-----------EYN--W------------NGSSLNRILCMYENNIL---KEVI-Y
ILEK------LNIE---IAVLMFDGLMI-------------YGNY--I------------
------------------------------------------------------------
------------------------------------------------------------
------------------------------------------------------------
-----------
>env136524194 unnamed protein product.
-------------------------------------------MEITERL-PLKPIHWLS
QLSYSEFV----------------------EKCLNKDKKHTKEE----------------
-----CKTKYSILQQFCQTNLKTT-----GITKRIYSYASGISAV-------------L-
---------------------------------------------GGRLFSG-------G
SLQG---LPSTIRGLFM-RDGVGT-DIDMCNA----HPVILRYICK-----LH-N--IPC
PHLE----YYIN-----HREEC----------LIK-------------------------
-FIS-------REVGK---IYYLTSLNKD-------------------------TLNREK
GV-----PIEFKKY---------DIEIKQIQKQLIK-------------IKEYTELVRSV
PENK------------PYN--K------------LGSAVNRILCYYENIIL---QHAI-H
IINE------KGFE---IAILLFDGLMVYGDYYKDKGVLEEITHY--VEKQMN-------
GLDMIWTYKEHNIEL-----SVP-------------------------------------
------------------------------------------------------------
------------------------------------------------------------
-----------
>OLV25_322510469 unnamed protein product.
------------------------------------------------------------
------------------------------MMNYLEHIDKKRVEQLIK------------
-----KDDVDDDIKKQLKSYLRKY-----DYKKGGFLVEYENKGI-------------G-
---------------------------------------------RGRKYAK-----GSL
SLQN---FKKTIRETLV--YDTHT-DIDIVNC----HIVLLSQYCK-----KN-G--FVC
EKVD----DYVS-----NRNYK----------LQG--------IIDT-------------
FKVS-------RKTAK---ELILVMMYGG-CVNQYCCD---------------NGFDITI
PM-----PSWVGEL---------EKEMTLLTDRI---------------SSNEATIFKEV
SKLKK-----------EKN--K------------KASCLSYVLQIIEDDLI---MNAS-N
KLKQ------LNYV---VDTLCFDGLLV-NATNLSSELLEELSSY--CYECS--------
GYKVEFSFKPMEKHY-----ECVPE---------------EYDFSDYDFKCLDEYSQTYC
ASLVGDTSEETYQLRKTYLEHFICKVQQPQTVYLYQNGKHKLPQIMNP------------
------------------------------------------------------------
-----------
>GOS_8943382_Mmet_135704010 unnamed protein product.
----------------------------------------------------------MD
FKNIFKYIYHM-------------------EVTLKERVNTNRLNKLIE------------
-----HEALSEEERKQLKAYRKKV-----SKQNQTVEVNYTQRLE---------------
---------------------------------------------MGRLYAE-----KSL
SLQN---FSKPIRHTLA--HDSKI-DIDIVNC----HPVLLSQYCH-----KK-G--IIC
DKLD----HYNE-----HREML----------LSE--------LMEC-------------
CKCS-------RGEAK---RLVLMLMYLSTVGEAC------------------VKIGISV
PP-----PEWLDEL---------EEHLKQLAEMI---------------VALNPEIFKKV
STSRSKE---------HTN--K------------KASCVSYVLQNIENDLI---CNAR-Q
WLNE------HEFN---VETLCFDGCLIENNKTPTKDDLDQLQGH--CHQKT--------
GYNVRFEL----------------------------------------------------
------------------------------------------------------------
------------------------------------------------------------
-----------
>Sputnik_V13_195982544 unnamed protein product.
-----------------------------------------------------------M
SKTQKTTVKAKKAKRIP-------------VIELVEAISSKNLKRLLSAEGLDEVTRIQ-
-----LSLYYRKIFKTTSNPLNND-----EVGFIKVKYFHSDKLE-------------D-
---------------------------------------------TGRVYAE-----KGR
SLQS---FKKAIRAFIN--NGINL-DIDMKNS----HPTLITQYCK-----KN-K--ILC
PFLD----DYVR-----RREKR----------LED--------VMVF-------------
HKIS-------RDQAK---ELILRLCYLGSYKIPNDD----------------GTSYKPK
KT-----LEFLEKF---------KEEAEIIADRI---------------AKKEKELYAKI
KDNDD-----------CKN--K------------KAVILSVLAQQLEHSCL---MEMY-N
FFTS------KKIR---VSTLCFDGMLINGINGNISDLLRECENF--VYEQI--------
NYKINLEEKPMEHKL-----KFEVP---------------IFSDYVDSDSDCQIKLFELV
GKNKFKFCNGVLWVFDDQ------------------------------------------
------------------------------------------------------------
-----------
>env139788933 unnamed protein product.
------------------------------------------------MK-VFDYSTELE
IKLEEKFANPEIITKIKNC-----------KENILNDVFGEKLSALK-------------
-----------------------------KIDDKPINKTVYKIKD-------------N-
---------------------------------------------WGRFYAS------KQ
SLQN---INKEIRRLVC--DNKYY-EIDIKNS----QPTILYNLCK-----RY-N--ISC
PVLT----EYVE-----NRNDK----------LKH--------IMEE-------------
YSVN-------KNDAK---ELILRITYGG-DLGSWKKD---------------NKVNTTK
PP-----TEFITNF---------VNELQRLIQEG---------------TLVFPNF----
------------------------------------------------------KNMI-D
YVQK------EKK-----------------------------------------------
------------------------------------------------------------
------------------------------------------------------------
------------------------------------------------------------
-----------
>env135226759 unnamed protein product.
------------------------------------------------------------
------------------------------------------------------------
------------------------------------------------------------
------------------------------------------------------------
-------MNVKIRHTIA--YKLYD-DIDMVNA----HFVILYNLCK-----NN-N--IKA
KNLK----YYID-----NRNNL----------YNA--------LSKS-------------
NNIS-------KQECK---MLIICILYGGF-----------------------YKYYKLK
YK-----PKWLLDL---------IKEINIVVRKI---------------CNLYPNLFVEK
KVKN------------KSK--K------------IYSHISYILTTYENLIL---NYMC-L
YFLK------NSIINN-TFVLCFDGIMIPKNTDILVH-LKNCEKF--IQKEI--------
NFSINLIVKPMNNYL-----FNPDK---------------LKNDKLFYLKTNLKYLYFKY
FYNNVYLNICYDKNIILFIILISLICLFLKY-----------------------------
------------------------------------------------------------
-----------
>env139270174 unnamed protein product.
---------------------------------------------------MMTSLKELE
GNTYTEYIDRADAYKIVQN-----------WPEIFKQLPKKRQAKIK-------------
-----NSIDNGQDPIFQLKKIIKN-----KSDIIHTKYNFSKTLS-------------T-
---------------------------------------------YGRLFPQ------NP
SLAS---MPREIRNCLA--HEKYY-DIDMKNA----HPTLLSQYCK-----KN-Y--IRC
DILD----KYVL-----NRDEI----------L---------------------------
------------------------------------------------------------
------------------------------------------------------DRFAKI
----------------------------------------VVLIR---------------
------------------------------------------------------------
------------------------------------------------------------
------------------------------------------------------------
------------------------------------------------------------
-----------
>GOS_430111_Mmet_144043289 unnamed protein product.
---------------------------------IVPVRKNHIRNILLYSI-TMNTLKELE
TLTYTEYINQSNAYKIVQN-----------WPSILQDMPQKRQAKIK-------------
-----HSIDNGQDPIYQLKKIVKS-----KSNMIHTKYNFSKTLE-------------T-
---------------------------------------------YGRLFAQ------NP
SLSA---LPREIRNSLA--HGQYY-DIDMKNC----HPSLLRQYCY-----KN-G--IRC
DTLD----SYVK-----NRDEV----------LSK--------ICTE-------------
NNVQ-------RDDAK---QEILTIMNGGK-----------------------GKWQISK
VP-----GTFVYDF---------KQEIRTIHDHV---------------CRLNPDEFKKV
QRRK------------DFN--K------------EGTMMNIILCKLEHELL---MHSV-L
YMTG------EGYN---VDVLVFDGFMVRKTKELTQETLHELQKY--IKQKT--------
DYDMEFIE----------------------------------------------------
------------------------------------------------------------
------------------------------------------------------------
-----------
>env144046755 unnamed protein product.
--------------------------------MIVPVRKNHIRNILLYSI-TMNTLKELE
TLTYTEYINQSNAYKIVQN-----------WPSILQDMPQKRQAKIK-------------
-----HSIDNGQDPIYQLKKIVKS-----KSNMIHTKYNFSKTLE-------------T-
---------------------------------------------YGRLFAQ------NP
SLSA---LPREIRNSLA--HGQYY-DIDMKNC----HPSLLRQYCY-----KN-G--IRC
DTLD----SYVK-----NRDEV----------LSK--------ICTE-------------
NNVQ-------RDDAK---QEILTIMNGGK-----------------------GKWQISK
VP-----GTFVYDF---------KQEIRTIHDHV---------------CRLNPDEFKKV
QRRK------------DFN--K------------EGTMMNIILCKLEHELL---MHSV-L
YMTG------EGYN---VDVLVFDGFMVRKTKELTQETLHELQKY--IKQKT--------
DYDMEFIEKTMENSI-----DLSKY---------------ADPVDEGRVEVSYYKDKEDF
EKTHLKITHPSLYLTMMDDGSVDMQCEAKITSSYRHLKSTIEDEKGKQQKVSFISKWIND
EHIRLYRKLVFVPQPLEYDKRDYNTWR---------------------------------
-----------
>env144050931 unnamed protein product.
--------------------------------MIVPVRKNHIRNILLYSI-TMNTLKELE
TLTYTEYIKQSNAYKIVQN-----------WPSILQDMPQKRQAKIK-------------
-----HSIDNGQDPIYQLKKIVKS-----KSNMIHTKYNFSKTLE-------------T-
---------------------------------------------YGRLFAQ------NP
SLSA---LPREIRNSLA--HGQYY-DIDMKNC----HPSLLRQYCY-----KN-G--IRC
DTLD----SYVK-----NRDEV----------LSK--------ICTE-------------
NNVQ-------RDDAK---QEILTIMNGGK-----------------------GKWQISK
VP-----GTFVYDF---------KQEIRTIHDHV---------------CRLNPDEFKKV
QRRK------------DFN--K------------EGTMMNIILCKLEHELL---MHSV-L
YMTG------EGYN---VDVLVFDGFMVRKTKELTQETLHELQKY--IKQKT--------
DYDMEFIEKTMENSI-----DLSKY---------------ADPVD---------------
------------------------------------------------------------
------------------------------------------------------------
-----------
>env138062967 unnamed protein product.
------------------------------------------------------------
------------------------------------------------------------
------------------------------------------------------------
-----------------------------------------------------------P
SLSA---LPREIRNSLA--HGQYY-DIDMKNC----HPSLLRQYCY-----KN-G--IRC
DTLD----SYVK-----NRDEV----------LSK--------ICTE-------------
NNVQ-------RDDAK---QEILTIMNGGK-----------------------GKWQISK
VP-----GTFVYDF---------KQEIRTIHDHV---------------CRLNPDEFKKV
QRRK------------DFN--K------------EGTMMNIILCKLEHELL---MHSV-L
YMTG------EGYN---VDVLVFDGFMVRKTKELTQETLHELQKY--IKQKT--------
DYDMEFIEKTMENSI-----DLSKY---------------ADPVDEGRVEVSYYKDKEDF
EKTHLKITHPSLYLTMMDDGSVDMQCEAKITSSYRHLKSTIEDEKGKQQKVSFI------
------------------------------------------------------------
-----------
>env138130470 unnamed protein product.
------------------------------------------------------------
------------------------------------------------------------
---------------YQLKKIVKS-----KSNMIHTKYNFSKTLE-------------T-
---------------------------------------------YGRLFAQ------NP
SLSA---LPREIRNSLA--HGQYY-DIDMKNC----HPSLLRQYCY-----KN-G--IRC
DTLD----SYVK-----NRDEV----------LSK--------ICTE-------------
NNVQ-------RDDAK---QEILTIMNGGK-----------------------GKWQISK
VP-----GTFVYDF---------KQEIRTIHDHV---------------CRLNPDEFKKV
QRRK------------DFN--K------------EGTMMNIILCKLEHELL---MHSV-L
YMTG------EGYN---VDVLVFDGFMVRKTKELTQETLHELQKY--IKQKT--------
DYDMEFIEKTMENSI-----DLSKY---------------ADPVDEGRVEVSYYKDKEDF
EKT---------------------------------------------------------
------------------------------------------------------------
-----------
>Micromonas_303273892 unnamed protein product.
------------------------------------------------------------
---------------------------MTTTYTCREIINTKNLNRILKA-----------
-----KKTDHDTLTELKKMKRRLK-----NTNQHEIHFCLSKDGE-------------Q-
---------------------------------------------AGRLYPK----RGAV
SLQN---LKGDVRKALS--HDTYT-DVDMVNA----HPTILSQLFE-----RE-G--LTC
PHLG----RYVA-----EREAC----------LAE-------------------------
TGMT-------RKDAK---TAFILLMYGG---------------------------KPRE
NA-----TPFMTDF---------HTELMLNAAAV---------------LDLVRATAPAT
P---------------PAT--P------------TTTTTAAITTDVSPDDV---------
--------------------------------DEHESVPSEPEVH--IFPL---------
------------------------------------------------------------
------------------------------------------------------------
------------------------------------------------------------
-----------
>env138384984 unnamed protein product.
------------------------------------------------------------
------------------------------------------------------------
----------------------------------------------------------L-
---------------------------------------------FGRLYPKRERGGSTP
SLQG---LKRDVRKALA--HDQYT-DVDMVNA----HPVILSQLFL-----KL-G--LAC
PALE----RYVA-----EREAV----------LAE-------------------------
TGLG-------RDEAK---QAFITLMYGG----------------------------ERK
DP-----TPFMAEF---------REEFLTNATAVL--------------ASEAYARYRTL
AEAKK-----------PAN--V------------LGCGISFVAQDLERQLV---CCAI-Q
TLQS------KGYE---VGTIIHDGSLI-RSLGVKDQDLRDAEEA--VIRTH--------
GYEVRFVKKSLGDFD-----ESALC---------------TTTVDWWESPPPPKYFLCFP
YQNDESPPCKIFSREVNF------------------------------------------
------------------------------------------------------------
-----------
>env136323252 |gb|EBN38905.1| hypothetical protein GOS_8254686 [marine metagenome]
------------------------------------------------------------
------------------------------------------------------------
------------------------------------------------------------
------------------------------------------------------------
-------SERDVRKALA--HDQYT-DVDMVNA----HPAILSQLFL-----KL-G--LAC
PALE----RYVH-----EREAV----------LAE-------------------------
TGLG-------RDEAK---QAFITLMYGG----------------------------ERK
DP-----TPFMAEF---------REEFLTNATAVL--------------ASEAYERYRTL
AEAKK-----------PAN--V------------LGCGISFVAQDLERQLV---CCAI-Q
TLQS------KGYE---VGTIIHDGFLV-RSLSVKDQDLRDAEEA--VRRTH--------
GYEVRFVKKSLGNFD-----ESALW---------------DPTDEDEGDADAASHTDLAR
AFLEWLEDRWHRLVRAEKKMYWYDPEHGVYLESKKLRRVRRYMNACPVLPKANRGETGFQ
SKLIVQIEGLLEDDPAFHDKIIDTTLRKIPFSNGVYCCETQRLVDYDAGMYFLEKGSVEY
DPQSEALKAEV
>env140911297 unnamed protein product.
------------------------------------------------------------
--------------------------------SCREIINTENLDRIIKA-----------
-----KRLDPGQLTQLQRLRKRLK-----EQKGISHEVIFTLPTS-------------H-
---------------------------------------------VGRLYPK----RGAS
SVQG---LKRDVRKALT--HDSYT-DIDIVNC----HPVLLSQLFK-----RH-N--LEC
PCLD----EYIA-----NREEH----------LESAIRIIDDTVDELFDSYEKHRIIKIK
NHHGRLTPSLKRDLAK---TVFLRVMYGGTPSSLGFETSED------------KEHYIDW
IP-----TDFLLQF---------HKEFKHNSTTL-----------------LSIDAYKSF
MQLGEAKS--------KNN--P------------LGTALSLLAQDEERKVI---SAVI-K
TFKQ------NGYK---TGTVIHDGFLV-ESLEVEDEVLRNAEQA--VKFGE--------
QYDIQLTKKLMHEFD-----EDLLW---------------GVTNDDVEVELESDSX----
------------------------------------------------------------
------------------------------------------------------------
-----------
>env142572870 unnamed protein product.
-------------------------------------------MVNQHAF-MVSRFREKR
GLKNSREGNLQMN-----------------TYSCREIINTENLDRIIKA-----------
-----KRLDPGQLTQLQRLRKRLK-----EHDGYAHKVDFTLNPQ------------ER-
---------------------------------------------RGRLYPK----RGAS
SVQG---LKRDVRKALT--HDRYT-DIDMVNA----HPCILSQLFK-----KH-N--LEC
PLLD----EYIA-----NREEH----------LEN--------VVGI-------------
-----------IDDTV---TALLEDTSKN------------------------RKVKSEH
TR-----KSSSLRR---------DEAKTQFLRVM--------------------------
-----------------YG--G------------RPDTLSIETRDKESLYI--------D
WMPP------E------FLRLFHKEF---RQNSTTLLSLDEFKTY--MKDT---------
------------------------------------------------------------
------------------------------------------------------------
------------------------------------------------------------
-----------
>YSLV1_ORF04
-----------------------------------MLKKIDLK---IKYNIILYKMPKTF
SLK--EFPNPLYINDIA-----NHPDIYEQQVEALEAYCS------KF------------
-----D----YTDGSITTE--------------YVKSTAY--------------------
----------------------------------------------GRYFVK------NP
TVLSSTIMWNKIRATLF--SEGDY-DIDIVNC----HSELLLTLLK-----NNTN--YDI
TNLE----HYCS-----NRAEVIDAITIETSAINH--------YNTY-------------
NKDNKIKKDIVKSLFT---IVLYGGTI--DTWETEFG----------------FNSKDYK
LTPFVKDYIEEIQM---------NTNIIINDKRF---------------KDIV-DSIKSL
KIKEA-----------KDK--FKKKFNIEKFKLNSGALLSVILQEYETLI------IE-E
AMQVMESHGAT------ITSYNYDGFQIRKVD--------DVDELVHTLNFYINRAAISH
NRAIKPFVFDNIKFIVKPFREGLDVEVVVLDSINFETKIITKTKSFMVQK-------KYF
EKFHAKIENPFCYIRDDENGIMFIKPKDLTQLYFNIYCKIGKEDEQFIHHWIMEKDIKTF
YTYNFYPNIDMC------------------------------------------------
-----------
