# Supplementary material for: Virophages, polintons, and transpovirons: a complex evolutionary network of diverse selfish genetic elements with different reproduction strategies
Source: Virol J. 2013 May 23;10:158. doi: 10.1186/1743-422X-10-158 (PMC3671162; doi:10.1186/1743-422X-10-158)
Supplement: Additional file 3 — Multiple sequence alignments and phylogenetic trees computed using TreeFinder and PhyML (Newic format). [file 1743-422X-10-158-S3.zip › trees_aln4trees_2013/TVpol_plus.freetree.nw]

((((((((CHU_0049_Chut_110636476:2.2918622,CHU_2959_Chut_110639334:0.58092841)77.04221:0.57523188,GobsU_010100028146_Gobs_168703437:1.3898662)85.517204:0.60255059,RB11637_Rbal_32477081:1.3080606)64.736521:0.44036553,(FB2170_02005_Fbac_88710845:2.0667099,P700755_12007_Ptor_91215017:1.3652702)83.138013:0.66527704)53.774178:0.31779067,MED152_09930_Pdok_86135024:2.4266932)88.716346:0.62591314,(((ECP_2699_Ecol_110642859:0.21015018,YintA_01000519_Yint_77979650:0.40769561)100:2.5418505,Klebsiella_376388775:0.957428)64.478666:0.38567815,((MED222_08908_Vsp_86144517:1.4536681,SAR324_381204953:1.6350405)42.628905:0.17981569,Tmz1tDRAFT_3351_Tsp_169183692:2.6458857)67.420632:0.37767475)65.804398:0.47031041)50.682491:0.1296432,((Micromonas_303273892:0.67336584,(env136323252:0.029255005,env138384984:0.020956548)86.995471:0.22634852)68.763256:0.12951148,(env140911297:0.24079271,env142572870:0.82100262)92.35642:0.37430479)100:0.88512323)60.82201:0.041304548,((GOS_417935_Mmet_144053052:1.4896698,env138467983:0.77010658)63.946635:0.30534803,((((GOS_8943382_Mmet_135704010:0.44811359,OLV25_322510469:0.61107714)99.724865:0.4410545,Sputnik_V13_195982544:0.98918875)48.971462:0.12888411,(((env139598671:0.13023713,env140259028:0.1657823)99.568248:0.79588199,env141338644:0.51804738)99.403363:0.66765503,env141240753:1.022588)80.093455:0.26281649)67.030329:0.094645046,(env135226759:1.1924513,env139788933:0.89484162)63.01232:0.27393323)41.114372:0.039496853)49.364486:0.13385689,((((GOS_430111_Mmet_144043289:0,env144046755:0)33.337021:8.4354332e-06,(env138062967:0,(env138130470:0,env144050931:4.4815421e-06)33.510861:0.0033132682)33.465958:2.417901e-05)81.403041:0.08662112,env139270174:0.22571838)99.964815:0.49223012,((YSLV1_ORF04:1.4393462,env136739784:0.31313176)99.886888:1.291783,(((env134598377:0.50825804,env136524194:0.70223651)78.282422:0.24723837,env136886919:1.0537781)53.046149:0.1568671,env138107926:1.1763372)70.394099:0.31749343)72.206718:0.3551611)88.294011:0.14365792);
