# Supplementary material for: Virophages, polintons, and transpovirons: a complex evolutionary network of diverse selfish genetic elements with different reproduction strategies
Source: Virol J. 2013 May 23;10:158. doi: 10.1186/1743-422X-10-158 (PMC3671162; doi:10.1186/1743-422X-10-158)
Supplement: Additional file 3 — Multiple sequence alignments and phylogenetic trees computed using TreeFinder and PhyML (Newic format). [file 1743-422X-10-158-S3.zip › trees_aln4trees_2013/TVpol_plus.phy_phyml_tree.nw]

(env139598671:0.1276003769,env140259028:0.1705539369,(env141338644:0.4999736684,(env141240753:0.9858883178,(Sputnik_V13_195982544:1.0162958903,((((env139270174:0.2274524289,(env144046755:0.0000001453,(GOS_430111_Mmet_144043289:0.0000000280,(env138130470:0.0000001496,(env138062967:0.0000000001,env144050931:0.0000062581)13:0.0000030976)13:0.0033429855)19:0.0000000280)80:0.0883726260)99:0.4822053157,((env136739784:0.3305466858,YSLV1_ORF04:1.4519773719)100:1.2944746704,(env138107926:1.2030620216,(env136886919:1.0612710267,(env136524194:0.7171674817,env134598377:0.5082169145)93:0.2528998982)67:0.1542638320)73:0.3225552613)62:0.3821880966)27:0.1642231822,(((env140911297:0.2400879013,env142572870:0.8330923568)89:0.3919207712,(Micromonas_303273892:0.6840924878,(env138384984:0.0210580987,env136323252:0.0295014058)93:0.2279667464)88:0.1276694806)96:0.9103620168,((env139788933:0.9719137931,(MED152_09930_Pdok_86135024:2.4742613360,((RB11637_Rbal_32477081:1.3860249232,(GobsU_010100028146_Gobs_168703437:1.4018178769,(CHU_0049_Chut_110636476:2.3236181085,CHU_2959_Chut_110639334:0.6217329314)60:0.5723875974)59:0.5942549284)56:0.4230046468,(FB2170_02005_Fbac_88710845:2.0765151609,P700755_12007_Ptor_91215017:1.4143646184)86:0.6287104362)42:0.3238419040)78:0.5368698990)6:0.1108077812,((Klebsiella_376388775:0.9738583265,(ECP_2699_Ecol_110642859:0.2170861518,YintA_01000519_Yint_77979650:0.4051310221)100:2.5600836590)31:0.3581085073,(Tmz1tDRAFT_3351_Tsp_169183692:2.6764076359,(MED222_08908_Vsp_86144517:1.4895405079,SAR324_381204953:1.6622699728)45:0.2193158453)37:0.3894308372)24:0.5385148416)16:0.1416771500)8:0.0353026497)1:0.1583628913,((OLV25_322510469:0.6195790829,GOS_8943382_Mmet_135704010:0.4443262096)99:0.4628809494,(env135226759:1.3103240275,(GOS_417935_Mmet_144053052:1.4177867051,env138467983:0.7633152050)38:0.2235402053)10:0.0312446373)4:0.1541554517)6:0.1490152864)43:0.2499747114)95:0.7197708806)100:0.8444020914);
